# Supplementary material for: Prevalence of germline pathogenic variants in 22 cancer susceptibility genes in Swedish pediatric cancer patients
Source: Sci Rep. 2021 Mar 5;11:5307. doi: 10.1038/s41598-021-84502-4 (PMC7935871; doi:10.1038/s41598-021-84502-4)
Supplement: Supplementary file 1 — Supplementary Information 1. [file 41598_2021_84502_MOESM1_ESM.xlsx]

## Sheet: Target Transcripts
Gene	Transcript ID	Source
ALK	NM_004304.4	RefSeq
ALK	ENST00000431873.5	GENCODE
ALK	ENST00000389048.7	GENCODE
APC	NM_001127510.2	RefSeq
APC	NM_000038.5	RefSeq
APC	NM_001127511.2	RefSeq
APC	ENST00000508624.5	GENCODE
APC	ENST00000508376.6	GENCODE
ATM	NM_000051.3	RefSeq
ATM	ENST00000452508.6	GENCODE
ATM	ENST00000526567.5	GENCODE
BRCA1	NM_007294.3	RefSeq
BRCA1	NM_007299.3	RefSeq
BRCA1	NM_007300.3	RefSeq
BRCA1	NM_007298.3	RefSeq
BRCA1	NM_007297.3	RefSeq
BRCA1	ENST00000468300.5	GENCODE
BRCA1	ENST00000492859.5	GENCODE
BRCA1	ENST00000591534.5	GENCODE
BRCA1	ENST00000354071.7	GENCODE
BRCA1	ENST00000461221.5	GENCODE
BRCA1	ENST00000586385.5	GENCODE
BRCA1	ENST00000357654.7	GENCODE
BRCA1	ENST00000591849.5	GENCODE
BRCA1	ENST00000471181.6	GENCODE
BRCA2	NM_000059.3	RefSeq
BRCA2	ENST00000544455.5	GENCODE
CDH1	NM_001317184.1	RefSeq
CDH1	NM_004360.4	RefSeq
CDH1	NM_001317185.1	RefSeq
CDH1	NM_001317186.1	RefSeq
CDH1	ENST00000566612.5	GENCODE
CDH1	ENST00000422392.6	GENCODE
CDH1	ENST00000261769.9	GENCODE
KRAS	NM_004985.4	RefSeq
KRAS	NM_033360.3	RefSeq
KRAS	ENST00000256078.8	GENCODE
KRAS	ENST00000556131.1	GENCODE
KRAS	ENST00000311936.7	GENCODE
MSH2	NM_001258281.1	RefSeq
MSH2	NM_000251.2	RefSeq
MSH2	ENST00000233146.6	GENCODE
MSH2	ENST00000406134.5	GENCODE
MSH6	NM_001281494.1	RefSeq
MSH6	NM_000179.2	RefSeq
MSH6	NM_001281492.1	RefSeq
MSH6	NM_001281493.1	RefSeq
MSH6	ENST00000445503.5	GENCODE
MSH6	ENST00000614496.4	GENCODE
MSH6	ENST00000234420.9	GENCODE
NF1	NM_001128147.2	RefSeq
NF1	NM_001042492.2	RefSeq
NF1	NM_000267.3	RefSeq
NF1	ENST00000431387.8	GENCODE
NF1	ENST00000358273.8	GENCODE
NF1	ENST00000356175.7	GENCODE
NF2	NM_181830.2	RefSeq
NF2	NM_181833.2	RefSeq
NF2	NM_016418.5	RefSeq
NF2	NM_181825.2	RefSeq
NF2	NM_181829.2	RefSeq
NF2	NM_181832.2	RefSeq
NF2	NM_181831.2	RefSeq
NF2	NM_000268.3	RefSeq
NF2	NM_181828.2	RefSeq
NF2	ENST00000432151.5	GENCODE
NF2	ENST00000361452.8	GENCODE
NF2	ENST00000397789.3	GENCODE
NF2	ENST00000403999.7	GENCODE
NF2	ENST00000413209.6	GENCODE
NF2	ENST00000361676.8	GENCODE
NF2	ENST00000361166.8	GENCODE
NF2	ENST00000338641.8	GENCODE
NF2	ENST00000353887.8	GENCODE
NF2	ENST00000334961.11	GENCODE
NRAS	NM_002524.4	RefSeq
NRAS	ENST00000369535.4	GENCODE
PALB2	NM_024675.3	RefSeq
PALB2	ENST00000261584.8	GENCODE
PALB2	ENST00000568219.5	GENCODE
PMS2	NM_001322015.1	RefSeq
PMS2	NM_001322006.1	RefSeq
PMS2	NM_001322008.1	RefSeq
PMS2	NM_001322011.1	RefSeq
PMS2	NM_001322003.1	RefSeq
PMS2	NM_001322012.1	RefSeq
PMS2	NM_001322014.1	RefSeq
PMS2	NM_001322013.1	RefSeq
PMS2	NM_001322007.1	RefSeq
PMS2	NM_001322009.1	RefSeq
PMS2	NM_001322004.1	RefSeq
PMS2	NM_000535.6	RefSeq
PMS2	NM_001322010.1	RefSeq
PMS2	NM_001322005.1	RefSeq
PMS2	ENST00000382321.5	GENCODE
PMS2	ENST00000265849.11	GENCODE
PTCH1	NM_001083604.1	RefSeq
PTCH1	NM_001083603.1	RefSeq
PTCH1	NM_001083606.1	RefSeq
PTCH1	NM_000264.3	RefSeq
PTCH1	NM_001083605.1	RefSeq
PTCH1	NM_001083602.1	RefSeq
PTCH1	NM_001083607.1	RefSeq
PTCH1	ENST00000468211.6	GENCODE
PTCH1	ENST00000429896.6	GENCODE
RB1	NM_000321.2	RefSeq
RB1	ENST00000267163.4	GENCODE
RB1	ENST00000467505.5	GENCODE
RET	NM_020975.4	RefSeq
RET	NM_020630.4	RefSeq
RET	ENST00000340058.5	GENCODE
RUNX1	NM_001122607.1	RefSeq
RUNX1	NM_001001890.2	RefSeq
RUNX1	NM_001754.4	RefSeq
RUNX1	ENST00000344691.8	GENCODE
RUNX1	ENST00000482318.5	GENCODE
RUNX1	ENST00000358356.9	GENCODE
RUNX1	ENST00000300305.7	GENCODE
SDHA	NM_004168.3	RefSeq
SDHA	NM_001330758.1	RefSeq
SDHA	NM_001294332.1	RefSeq
SDHA	ENST00000264932.10	GENCODE
SDHB	NM_003000.2	RefSeq
SDHB	ENST00000375499.7	GENCODE
TP53	NM_001126118.1	RefSeq
TP53	NM_001276761.1	RefSeq
TP53	NM_001126117.1	RefSeq
TP53	NM_001276760.1	RefSeq
TP53	NM_001126114.2	RefSeq
TP53	NM_001126113.2	RefSeq
TP53	NM_001126116.1	RefSeq
TP53	NM_001276697.1	RefSeq
TP53	NM_001126112.2	RefSeq
TP53	NM_001126115.1	RefSeq
TP53	NM_001276699.1	RefSeq
TP53	NM_001276698.1	RefSeq
TP53	NM_001276696.1	RefSeq
TP53	NM_000546.5	RefSeq
TP53	NM_001276695.1	RefSeq
TP53	ENST00000619186.4	GENCODE
TP53	ENST00000413465.6	GENCODE
TP53	ENST00000420246.6	GENCODE
TP53	ENST00000504290.5	GENCODE
TP53	ENST00000610538.4	GENCODE
TP53	ENST00000617185.4	GENCODE
TP53	ENST00000620739.4	GENCODE
TP53	ENST00000455263.6	GENCODE
TP53	ENST00000610623.4	GENCODE
TP53	ENST00000510385.5	GENCODE
TP53	ENST00000610292.4	GENCODE
TP53	ENST00000619485.4	GENCODE
TP53	ENST00000445888.6	GENCODE
TP53	ENST00000269305.8	GENCODE
TP53	ENST00000359597.8	GENCODE
TP53	ENST00000504937.5	GENCODE
TP53	ENST00000622645.4	GENCODE
TP53	ENST00000618944.4	GENCODE
VHL	NM_198156.2	RefSeq
VHL	NM_000551.3	RefSeq
VHL	ENST00000345392.2	GENCODE
VHL	ENST00000256474.2	GENCODE

## Sheet: Target Summary
		Target length (bp)						RefSeq target length (bp)						GENCODE target length (bp)
Gene	Amplicons	Total	Promoter	5' UTR	CDS	3' UTR	Intron	Total	Promoter	5' UTR	CDS	3' UTR	Intron	Total	Promoter	5' UTR	CDS	3' UTR	Intron
ALK	44	7067	40	952	4915	20	560	6975	20	952	4863	20	560	7047	20	952	4915	20	560
APC	64	9893	40	406	8727	40	300	9823	40	406	8697	20	280	9455	0	193	8562	40	300
ATM	108	12410	40	631	9179	28	1220	12076	20	385	9179	20	1220	12390	20	631	9179	28	1220
BRCA1	49	7298	20	389	5843	60	460	6934	20	226	5762	20	440	7298	20	389	5843	60	460
BRCA2	76	11564	20	227	10257	20	500	11564	20	227	10257	20	500	11564	20	227	10257	20	500
CDH1	23	3547	20	238	2649	20	300	3527	0	238	2649	20	300	3480	20	191	2649	20	300
KRAS	10	1184	20	179	708	44	20	1123	20	179	687	24	20	1184	20	179	708	44	20
MSH2	28	3840	20	207	2937	40	320	3648	0	207	2805	20	300	3824	20	207	2937	40	320
MSH6	33	4826	40	303	4083	20	180	4826	40	303	4083	20	180	4635	20	152	4083	20	180
NF1	92	11284	20	383	8581	40	1140	11284	20	383	8581	40	1140	11284	20	383	8581	40	1140
NF2	20	2987	20	443	1824	40	20	2987	20	443	1824	40	20	2987	20	443	1824	40	20
NRAS	8	1064	20	254	570	20	20	1064	20	254	570	20	20	1064	20	254	570	20	20
PALB2	31	4281	20	200	3561	20	240	4281	20	200	3561	20	240	4261	0	200	3561	20	240
PMS2	29	3693	20	407	2666	0	260	3673	20	407	2666	0	260	3332	20	106	2666	0	240
PTCH1	44	6793	89	1098	4549	24	20	6769	69	1098	4549	20	20	5707	40	557	4150	24	20
RB1	42	4033	20	166	2787	20	520	4033	20	166	2787	20	520	4013	0	166	2787	20	520
RET	28	4367	20	190	3377	40	380	4367	20	190	3377	40	380	4169	20	190	3219	20	360
RUNX1	24	3871	40	1979	1488	40	144	3682	20	1810	1488	40	144	3871	40	1979	1488	40	144
SDHA	20	2728	20	133	1995	20	280	2728	20	133	1995	20	280	2728	20	133	1995	20	280
SDHB	9	1314	20	151	843	20	140	1314	20	151	843	20	140	1314	20	151	843	20	140
TP53	19	2526	40	513	1378	92	20	2331	40	513	1263	52	20	2526	40	513	1378	92	20
VHL	8	1602	20	840	642	20	40	1582	0	840	642	20	40	1602	20	840	642	20	40
Total	809	112172	629	10289	83559	688	60	110591	489	9711	83128	536	60	109735	440	9036	82837	668	60

## Sheet: Assay Amplicons
		GRCh37		GRCh38
Gene	Chr	Start	End	Start	End	F-primer length	R-primer length	Amplicon length	Insert length	GC(%)	Primer Pool	F-primer	R-primer	Amplicon Name
APC	chr5	112073446	112073715	112737749	112738018	23	23	270	224	63	1	GGAGAGAGAAGCAGCTGTGTAAT	AAGGAAAGGCCATCGGTTTAAGA	TXA0009483APC_2_1MPLXID153
NF2	chr22	30069307	30069575	29673318	29673586	21	20	269	228	63	1	CCGAGGAGGAGGCAAAACTTC	GCAGCTTGAGGACAACTGCT	TXA0011845NF2_12_2MPLXID802
RB1	chr13	48877793	48878064	48303657	48303928	18	18	272	236	70	1	CCCAGTTCCCCACAGACG	GGGTTTTGGGCGGCATGA	TXA0012759RB1_1_1MPLXID509
RET	chr10	43610017	43610279	43114569	43114831	23	21	263	219	64	1	ATCCACTGCTACCACAAGTTTGC	CTCACAGGATGGCCTCTGTCT	TXA0012803RET_11_2MPLXID304
RET	chr10	43572663	43572877	43077215	43077429	16	18	215	181	72	1	CCTAGCCGCAGTCCCT	CACGGCAAACAGAAAGGC	TXA0012819RET_1_1MPLXID287
VHL	chr3	10183297	10183565	10141613	10141881	23	17	269	229	69	1	ATACAGTAACGAGTTGGCCTAGC	CGGCCTCGTCCCAGTTC	TXA0013405VHL_1_6MPLXID124
ALK	chr2	30144083	30144359	29921217	29921493	21	16	277	240	68	1	CTTGCGCACCCTCAAGCTATC	TTTCCGGCCGCCCTCT	TXA0025871ALK_30_9MPLXID60
ATM	chr11	108093477	108093761	108222750	108223034	22	16	285	247	66	1	GTCACTTCCGTCCTCAGACTTG	GCCCAGCGCCCACTTC	TXA0025994ATM_1_1MPLXID315
PTCH1	chr9	98209127	98209405	95446845	95447123	23	16	279	240	64	1	GGAGAACCTTGTCCTCCTCTTTG	CTGTCGCCGTGCACCC	TXA0027595PTCH1_2_1MPLXID244
PTCH1	chr9	98211373	98211656	95449091	95449374	23	23	284	238	61	1	TTTTCTGTGGCTTCCACGATCAC	CCAGCAGGTAAATGGACAAGAAC	TXA0027597PTCH1_3_2MPLXID248
RET	chr10	43614919	43615181	43119471	43119733	20	22	263	221	62	1	CTCCTGGAAGACCCAAGCTG	CAGATACTGCATCCCCTGTGAG	TXA0027638RET_14_1MPLXID307
RUNX1	chr21	36164430	36164693	34792133	34792396	20	18	264	226	72	1	CCTCAGTAGGGCCTCCACAC	CCCGTTCCAAGCCAGCTC	TXA0027676RUNX1_1_1MPLXID765
RET	chr10	43595972	43596250	43100524	43100802	17	21	279	241	63	1	GGCACGCCCTTGCTGTA	AGTGTCAGCGGCTGTGATAAG	TXA0029602RET_2_2MPLXID289
SDHB	chr1	17380345	17380620	17053850	17054125	22	22	276	232	65	1	CTTGCCCTATGCTTCCTCAGTC	GCTAGTGGGTCCTCAGTGGATG	TXA0038666SDHB_8_1MPLXID7
CDH1	chr16	68772137	68772426	68738234	68738523	20	19	290	251	66	1	TTTCGGTGAGCAGGAGGGAA	GAGCCAAGGAGGGAGCTTG	TXA0046573CDH1_2_1MPLXID584
BRCA1	chr17	41277107	41277387	43125090	43125370	21	20	281	240	61	1	CTTCCCTCGCGACCTACAAAC	GAGCTCGCTGAGACTTCCTG	TXA0046694BRCA1_26_1MPLXID763
MSH2	chr2	47630029	47630317	47402890	47403178	24	23	289	242	63	1	GCAGCTGAGTAAACACAGAAAGGA	CACCTCCTGGTTGAAGAAAATGC	TXA0046779MSH2_1_1MPLXID61
MSH6	chr2	48010138	48010426	47782999	47783287	17	16	289	256	71	1	CCTACCCACCAGTGTGC	ACTCAGCGCCGGAGAC	TXA0046809MSH6_1_1MPLXID89
CDH1	chr16	68770992	68771262	68737089	68737359	23	16	271	232	67	1	CATAACCCACCTAGACCCTAGCA	GCTGGAGCGGGCTGGA	TXA0056696CDH1_1_1MPLXID582
MSH6	chr2	48011108	48011386	47783969	47784247	19	21	279	239	68	1	GGGGTGCGAAAGGAGGTTC	CCTACCTACCGAAGGACCCAG	TXA0056721MSH6_2_2MPLXID93
NF1	chr17	29421840	29422101	31094822	31095083	23	16	262	223	68	1	CCAGGAGGACTCGCTTTTTCATT	AAGGGGACCCGGGGAG	TXA0056729NF1_1_1MPLXID624
PMS2	chr7	6048337	6048617	6008706	6008986	20	19	281	242	65	1	CTGTGATGGGATGTGGGCAA	CTCGCAGTCTTCCGGTGTC	TXA0056735PMS2_15_1MPLXID241
ALK	chr2	29473853	29474136	29250987	29251270	23	22	284	239	62	1	CTGTTGCCTTTGAACCTTGACAT	CAGTTCATTGGCTGTTCACCAC	TXA0113127ALK_19_1MPLXID38
ALK	chr2	30142971	30143259	29920105	29920393	17	19	289	253	70	1	CAGTCGCCCTTCGCCTT	CTCGCTAGCTCTGGACTGC	TXA0113141ALK_30_2MPLXID54
APC	chr5	112043081	112043370	112707384	112707673	20	23	290	247	66	1	GGGACAGAACAGCGAAGCAG	CTCACCAACAGCCAACAACAGTA	TXA0113208APC_1_1MPLXID150
PTCH1	chr9	98268730	98269018	95506448	95506736	21	17	289	251	64	1	GCTTTTAATCCCACCGCGAAG	GAGGGCGAGTCCGTGTG	TXA0113261PTCH1_23_2MPLXID277
RET	chr10	43600329	43600547	43104881	43105099	16	17	219	186	72	1	CTTCCCGAGGAAAGCG	AAGGGCACCATCACCAC	TXA0113267RET_4_1MPLXID292
PTCH1	chr9	98270350	98270633	95508068	95508351	23	17	284	244	68	1	AGGAAGAGAGTGTGTGTGTTTGT	CTGGTAACGCCGCCGAG	TXA0113271PTCH1_26_1MPLXID282
RET	chr10	43606715	43607000	43111267	43111552	20	23	286	243	63	1	CTGCATTCCTCTGGTGCCAA	GCTGTACTGCTTTTCTCAAAGGG	TXA0113272RET_7_2MPLXID299
RET	chr10	43604411	43604698	43108963	43109250	23	21	288	244	61	1	AGAGGTGTGCTACACATGAGGAA	GGCAATAGGTATGGGCTCACC	TXA0113274RET_6_1MPLXID296
PTCH1	chr9	98278737	98278892	95516455	95516610	19	19	156	118	63	1	CTGGCTGCACTCACCATAG	CGAGGGAAGACTGGGAGAA	TXA0113277PTCH1_27_1MPLXID283
RET	chr10	43619061	43619329	43123613	43123881	18	20	269	231	61	1	CCGGAGGGCTCTGTGAGG	GATGGGGAGGGAATGCACAC	TXA0113285RET_17_1MPLXID311
BRCA2	chr13	32889511	32889799	32315374	32315662	23	23	289	243	65	1	CTTTCGCCACACTGAGAAATACC	CCAGAGGTGCAGTTCTTTTTTGG	TXA0113316BRCA2_1_1MPLXID433
KRAS	chr12	25403627	25403897	25250693	25250963	16	18	271	237	72	1	GCCGGCAAAGAGGGTC	CCGAACTCATCGGTGTGC	TXA0113320KRAS_7_1MPLXID431
PALB2	chr16	23652356	23652617	23641035	23641296	22	18	262	222	66	1	GACACAAAGCCAGGCCTAAAAC	GCTGATCGCGCACTGAGG	TXA0113392PALB2_13_1MPLXID580
RUNX1	chr21	36206612	36206900	34834315	34834603	21	23	289	245	62	1	CAGTTGGTCTGGGAAGGTGTG	AGGACATCGGCAGAAACTAGATG	TXA0113466RUNX1_4_1MPLXID770
RUNX1	chr21	36258997	36259265	34886700	34886968	21	17	269	231	71	1	ATCCCAAGCTAGGAAGACCGA	CGCAGCATGGTGGAGGT	TXA0113474RUNX1_7_1MPLXID774
NF2	chr22	29999787	30000065	29603798	29604076	19	22	279	238	71	1	GTCCCCCAACTCCCCTTTC	GATCCTCACGGTGAACGTCTTG	TXA0113487NF2_1_1MPLXID789
ATM	chr11	108123492	108123724	108252765	108252997	24	23	233	186	32	2	TCTTTACATGGCTTTTGGTCTTCT	ATGCAGCTACTACCCAGCTAAAA	TXA0009565ATM_13_1MPLXID338
RB1	chr13	48955412	48955667	48381276	48381531	23	26	256	207	33	2	ACAGATTTGTCTTTCCCATGGAT	AGGTAGATGTTAAGAAACACCTCTCA	TXA0012782RB1_16_2MPLXID536
ATM	chr11	108202619	108202880	108331892	108332153	23	23	262	216	36	2	TTTCAATGGATCACCCCCATCAC	gccAGCCTTGAACCGATTTTAGA	TXA0025966ATM_53_2MPLXID406
APC	chr5	112178659	112178937	112842962	112843240	26	23	279	230	46	2	GGAGGAATCTGCTTCATTTGAATCTC	CGTTTCCAGGTTCCTGACCTATT	TXA0026305APC_19_31MPLXID207
VHL	chr3	10183660	10183926	10141976	10142242	16	21	267	230	69	2	CGGCCCGGAGGAACTG	GCTTCAGACCGTGCTATCGTC	TXA0027905VHL_1_8MPLXID126
TP53	chr17	7578286	7578567	7674968	7675249	23	23	282	236	55	2	AGACCTAAGAGCAATCAGTGAGG	CCTCTTCCTACAGTACTCCCCTG	TXA0029882TP53_10_1MPLXID614
BRCA2	chr13	32913424	32913702	32339287	32339565	23	23	279	233	32	2	AAAAGAAACAGCAAAAAGTCCTG	TCTTGTTTTTCGGAGAGATGATT	TXA0030297BRCA2_11_19MPLXID468
APC	chr5	112043348	112043634	112707651	112707937	23	20	287	244	66	2	TACTGTTGTTGGCTGTTGGTGAG	CAAAGCCGAGGAAGCTTTGC	TXA0037178APC_1_3MPLXID152
BRCA2	chr13	32907096	32907379	32332959	32333242	22	25	284	237	36	2	TGGCTTCTTCATTTCAGGGTAT	ATTTGTTTTCTTTTTCAAAGTGGAT	TXA0046441BRCA2_10_5MPLXID448
PALB2	chr16	23641561	23641843	23630240	23630522	22	23	283	238	38	2	AAAGGGCTCCACTGGTTTTTCT	TGTCTGTTTTGTTGGGTTTTGTT	TXA0046557PALB2_9_5MPLXID567
BRCA1	chr17	41246248	41246537	43094231	43094520	23	23	290	244	39	2	TGGCCAGTAAGTCTATTTTCTCT	AAAAAAGGTAGATCTGAATGCTG	TXA0046675BRCA1_16_18MPLXID750
PMS2	chr7	6027039	6027321	5987408	5987690	23	23	283	237	46	2	TACCCCTTTTCTGTCCTAGAGGG	ttcaCATAAGCACGTCCTCTCAC	TXA0046868PMS2_5_6MPLXID227
BRCA1	chr17	41243910	41244195	43091893	43092178	23	26	286	237	42	2	TCTGAGGACTCTAATTTCTTGGC	AGACTGTTAATACAGATTTCTCTCCA	TXA0109764BRCA1_16_5MPLXID737
BRCA2	chr13	32911160	32911427	32337023	32337290	23	23	268	222	34	2	TTTGTCTTCCAAGTAGCTAATGA	TATTCAAGGAGATGTCCGATTTT	TXA0111965BRCA2_11_6MPLXID455
ALK	chr2	30143341	30143622	29920475	29920756	20	23	282	239	69	2	GAGGGCACCACGAAGTCAAC	TGGGTACCAAGGACTGTTCAGAG	TXA0113143ALK_30_4MPLXID56
MSH6	chr2	48010509	48010786	47783370	47783647	16	20	278	242	72	2	GGGATGCGGCCTGGAG	CTGCACTCATTCAAGCCAAC	TXA0113163MSH6_1_3MPLXID91
MSH6	chr2	48033594	48033861	47806455	47806722	25	24	268	219	31	2	TGCATGGTAGAAAATGAATGTGAAG	CCTTCCCCTTTTACTGTTTCTTTG	TXA0113168MSH6_10_2MPLXID120
MSH6	chr2	48026323	48026586	47799184	47799447	23	20	264	221	44	2	GATTTCCTCAATTCTTGTACTCC	AGTCTCAGTCTGTTCCACTC	TXA0113173MSH6_5_6MPLXID102
BRCA2	chr13	32972697	32972957	32398560	32398820	21	23	261	217	33	2	CCAAGCTCTTTTGTCTGGTTC	TAAACTGGAAAGGTTAAGCGTCA	TXA0113351BRCA2_27_5MPLXID508
RB1	chr13	48878046	48878200	48303910	48304064	17	16	155	122	70	2	GTCATGCCGCCCAAAAC	GCTCTGCTCGCTCACC	TXA0113362RB1_1_3MPLXID511
PALB2	chr16	23646920	23647156	23635599	23635835	22	23	237	192	39	2	GGCAGTTGGCCACTTTTACTTA	AAGAAGACCTAATTTCACCAGGG	TXA0113390PALB2_10_6MPLXID573
NF1	chr17	29557108	29557372	31230090	31230354	23	23	265	219	32	2	TAGGGTGTGACAGTAAGGTAGCC	GGTCATCTCTCCTTGCCATCATT	TXA0113417NF1_23_1MPLXID658
NF1	chr17	29654643	29654904	31327625	31327886	23	23	262	216	47	2	TTCACCTTAACCATTGCAAACCA	AAGCAACAAACCCCAAATCAAAC	TXA0113425NF1_38_2MPLXID684
NF1	chr17	29663712	29663984	31336694	31336966	24	24	273	225	42	2	AGAACAACATCTTATGTGGGATGA	AGTAAAATGGAGAAAGGAACTGGT	TXA0113432NF1_42_2MPLXID692
RUNX1	chr21	36164675	36164957	34792378	34792660	18	23	283	242	70	2	CGAGCTGGCTTGGAACGG	CTCCGCAACCTCCTACTCACTTC	TXA0113468RUNX1_1_3MPLXID767
RUNX1	chr21	36260210	36260484	34887913	34888187	24	20	275	231	52	2	CAGCGTTTCAGAGATCTTCAGCTA	CGACGGTGGAGGAGTATCGT	TXA0113473RUNX1_7_8MPLXID781
APC	chr5	112174073	112174362	112838376	112838665	23	23	290	244	34	2	GCCCATACACATTCAAACACTTA	GGTGTATCTAGTTCTCCATCATT	TXA0113605APC_19_6MPLXID182
APC	chr5	112176358	112176620	112840661	112840923	23	23	263	217	41	2	CATTCCTACAGAAGGCAGAAGTA	TTACTGGTGAAGTTGGTTTCTTT	TXA0113620APC_19_19MPLXID195
PTCH1	chr9	98209318	98209585	95447036	95447303	21	18	268	229	67	3	CCGTGGTCAGTCTCAGGGTAG	CGCGCAGAGACGCTTTTG	TXA0012601PTCH1_2_2MPLXID245
VHL	chr3	10183516	10183766	10141832	10142082	19	23	251	209	71	3	CTGGATCGCGGAGGGAATG	GATTGCAGAAGATGACCTGGGAG	TXA0013416VHL_1_7MPLXID125
NF2	chr22	29999926	30000193	29603937	29604204	20	24	268	224	62	3	GGGCTAAAGGGCTCAGAGTG	TCTCTAGCTACACCCATAAGATGA	TXA0027196NF2_1_2MPLXID790
RB1	chr13	48877915	48878186	48303779	48304050	23	17	272	232	68	3	GTTTTTCTCAGGGGACGTTGAAA	CCTGACGAGAGGCAGGT	TXA0027661RB1_1_2MPLXID510
RET	chr10	43615046	43615309	43119598	43119861	18	19	264	227	63	3	CAAAGTGGGGCCTGGCTA	GGGCTAGAGTGTGGCATGG	TXA0029581RET_14_2MPLXID308
RUNX1	chr21	36164564	36164841	34792267	34792544	16	18	278	244	71	3	GGTGGAGGCGTTGGTG	CCCGCATGCACTATCCAG	TXA0029617RUNX1_1_2MPLXID766
CDH1	chr16	68771204	68771492	68737301	68737589	21	23	289	245	69	3	GGAACTGCAAAGCACCTGTGA	CTCCTCAGGACCCGAACTTTCTT	TXA0037517CDH1_1_2MPLXID583
MSH6	chr2	48010310	48010590	47783171	47783451	23	20	281	238	67	3	GGTAGATGCGGTGCTTTTAGGAG	TTGAGGTTCTTCGCCTTGGG	TXA0046810MSH6_1_2MPLXID90
ATM	chr11	108093675	108093962	108222948	108223235	21	23	288	244	63	3	GAGACCGCGTGATACTGGATG	GACTGAATTTCCCAGCGCAGAAG	TXA0056685ATM_1_2MPLXID316
SDHB	chr1	17380489	17380776	17053994	17054281	18	22	288	248	66	3	AAGGAGAGGGCGACCACC	CTCTCAGACTCCTCCCCTTTCT	TXA0113112SDHB_8_2MPLXID8
ALK	chr2	29473999	29474288	29251133	29251422	21	23	290	246	62	3	AGATCTGGATGCCTTTCAGGG	cgatggctgaTTGGTGTTTCTTG	TXA0113126ALK_19_2MPLXID39
MSH2	chr2	47630147	47630409	47403008	47403270	22	19	263	222	62	3	CGCGTCTGCTTATGATTGGTTG	GCATGCCCTGAAAGAAGCG	TXA0113139MSH2_1_2MPLXID62
ALK	chr2	30143134	30143406	29920268	29920540	17	18	273	238	71	3	GAGCCGCCCTTCAGCAC	CCGGGAGCCACTCAGCTA	TXA0113142ALK_30_3MPLXID55
APC	chr5	112043193	112043478	112707496	112707781	19	21	286	246	66	3	GCGCATTGTAGTCTTCCCA	GAACTGAGGGTGGTACAGAAG	TXA0113207APC_1_2MPLXID151
PMS2	chr7	6048560	6048829	6008929	6009198	21	23	270	226	61	3	TTGGAATGCCGTGGGTCTCAA	GTCGACCTTTGACAGAGCCAATA	TXA0113237PMS2_15_2MPLXID242
PTCH1	chr9	98269464	98269747	95507182	95507465	23	23	284	238	61	3	GGCTGTGTGAGCTGAATTAGGAA	CCGGGTTCATTGTGTTTACGAGG	TXA0113264PTCH1_24_3MPLXID280
RET	chr10	43597725	43597985	43102277	43102537	18	17	261	226	61	3	CTCCCCATTCCCGACTGC	TCCCGAATGCGGAAGGA	TXA0113266RET_3_1MPLXID290
RET	chr10	43600476	43600765	43105028	43105317	20	23	290	247	65	3	GGAGAAGTACGAGCTGGTGG	GACAAATGAAAGCGCGAATGGTC	TXA0113268RET_4_2MPLXID293
RET	chr10	43604506	43604788	43109058	43109340	19	22	283	242	61	3	TCTCGGAGAACCGCACCAT	CAGTCTACTCTGTGCTGGTTGG	TXA0113273RET_6_2MPLXID297
RET	chr10	43607464	43607741	43112016	43112293	20	17	278	241	65	3	GGTGCTGTTCCCTGTCCTTG	GCCCCAGGACCCCGTTT	TXA0113275RET_8_1MPLXID300
PTCH1	chr9	98279165	98279451	95516883	95517169	23	23	287	241	65	3	CCGAAAACTTTACCCCTTTACAA	AAGATGGCCAAATGTTAGCAAAT	TXA0113278PTCH1_27_4MPLXID286
BRCA2	chr13	32889680	32889957	32315543	32315820	16	22	278	240	64	3	CTGCGCCTCGGGTGTC	CAAGGACCTTTCTCTCAGGCAT	TXA0113317BRCA2_1_2MPLXID434
KRAS	chr12	25403752	25403961	25250818	25251027	18	21	210	171	68	3	TCGCTCCCAGTCCGAAAT	CCCGTCTGAAGAAGAATCGAG	TXA0113319KRAS_7_2MPLXID432
PALB2	chr16	23652476	23652756	23641155	23641435	16	20	281	245	67	3	CATCGGGCAGGCGACA	CCACTGGGACTCATCGACAG	TXA0113393PALB2_13_2MPLXID581
NF1	chr17	29421981	29422270	31094963	31095252	21	16	290	253	69	3	GTGGAAAGGATCCCACTTCCG	GAAGAGGGCGGGGAGC	TXA0113408NF1_1_2MPLXID625
RUNX1	chr21	36259188	36259462	34886891	34887165	19	17	275	239	68	3	CACGGAGCAGAGGAAGTTG	TCGCCGTCTGGTAGGAG	TXA0113475RUNX1_7_2MPLXID775
ALK	chr2	29416574	29416843	29193708	29193977	21	26	270	223	53	4	TCTGCAGCTGTGGGTTTCTTT	AGATCCAACATTTTTTGTCTCTGATT	TXA0009388ALK_1_4MPLXID20
CDH1	chr16	68857320	68857594	68823417	68823691	23	23	275	229	47	4	TGAAGCCAAAGATGGCCTTAGAG	TCCAGGAAATAAACCTCCTCCAT	TXA0009915CDH1_13_2MPLXID600
NF1	chr17	29553496	29553760	31226478	31226742	23	23	265	219	47	4	AAGCCCAGACCAAACTAGAAGTG	ATCAGATGCCATGTGCTTTGAGG	TXA0011854NF1_18_2MPLXID650
RET	chr10	43597894	43598160	43102446	43102712	23	21	267	223	62	4	TCCTTCTTCAACACCTCCTTTCC	CCAGATGGCTTGTGTCAAGGG	TXA0027642RET_3_2MPLXID291
APC	chr5	112173742	112174005	112838045	112838308	21	23	264	220	43	4	CAACATGACTGTCCTTTCACC	CTTCTGTCTTCCTGAGAGGTATG	TXA0028067APC_19_4MPLXID180
NF1	chr17	29556254	29556518	31229236	31229500	23	26	265	216	40	4	AGGGTTCTATGATTTCAGTGATG	CATAGAGAAAGGTGAAAAATAAGAGA	TXA0029127NF1_21_3MPLXID655
PALB2	chr16	23641234	23641503	23629913	23630182	23	23	270	224	44	4	AGATGCTTTTTCATAGGAGCCTT	GAACTGAGTCCTAAACGCATGGA	TXA0046558PALB2_9_3MPLXID565
CDH1	chr16	68847264	68847544	68813361	68813641	23	23	281	235	48	4	CTGAAAGTGACTGATGCTGATGC	CAAATCCCACATGGTCCACTACA	TXA0046579CDH1_9_2MPLXID593
TP53	chr17	7577428	7577684	7674110	7674366	18	20	257	219	51	4	CCCAGGGGTCAGAGGCAA	aaaaaaGGCCTCCCCTGCTT	TXA0046585TP53_8_1MPLXID612
NF1	chr17	29559942	29560231	31232924	31233213	23	23	290	244	42	4	AGAACTGGCATGTAAGAGAAGCA	CCACTGAGAACAAGGAACCACAT	TXA0046609NF1_27_1MPLXID664
NF1	chr17	29653093	29653361	31326075	31326343	23	23	269	223	44	4	GACTGGCCTCAAAGGTAGCAAAA	TATAGGGGTAGGACACCTAGGGA	TXA0046618NF1_37_4MPLXID682
MSH2	chr2	47637299	47637577	47410160	47410438	23	24	279	232	46	4	ATTGGTGTTGTGGGTGTTAAAAT	TCATGTCAATTAAAGAGCCTTTCC	TXA0046784MSH2_3_2MPLXID67
PMS2	chr7	6026784	6027053	5987153	5987422	23	23	270	224	55	4	TCTCCTGAGAGTCCACATGTTCC	GACAGAAAAGGGGTATGCTGTCT	TXA0046867PMS2_5_4MPLXID225
MSH6	chr2	48010924	48011203	47783785	47784064	19	23	280	238	70	4	GTGCTGGGCTAAGGAAGGG	GCGGCTCTTAACTACCTCTAAGT	TXA0056722MSH6_2_1MPLXID92
PTCH1	chr9	98270153	98270437	95507871	95508155	20	23	285	242	53	4	CTCCGGAAAAGGCACACCAG	TTTCAGACTCTCTCCTCCCACTT	TXA0100983PTCH1_25_1MPLXID281
BRCA2	chr13	32913050	32913323	32338913	32339186	23	23	274	228	38	4	ACTCTATTGGGTTTTCATACAGC	CCACAGTCTCAATAGAAACAAGG	TXA0109716BRCA2_11_17MPLXID466
NRAS	chr1	115252170	115252459	114709549	114709838	23	18	290	249	45	4	TGCTGAAAGCTGTACCATACCTG	AGCAGTCTGCCCTCCTCA	TXA0113110NRAS_3_2MPLXID12
ALK	chr2	30143696	30143968	29920830	29921102	23	24	273	226	63	4	GGCGAGCAGGAGTCTAAATGAAA	AGCCTTAAAAGTTGCAGAGATTGG	TXA0113140ALK_30_7MPLXID58
MSH2	chr2	47703569	47703851	47476430	47476712	21	23	283	239	41	4	AAATTGGGTGTTTTGTGCCAT	ATAAAGTCCACAGGAAAACAACT	TXA0113157MSH2_13_2MPLXID82
MSH6	chr2	48026067	48026347	47798928	47799208	19	23	281	239	43	4	TAGGAAGGAAACGCCCTCA	CAGGAGTACAAGAATTGAGGAAA	TXA0113180MSH6_5_4MPLXID100
SDHA	chr5	225500	225765	225385	225650	23	23	266	220	55	4	TTTGTGGCTTGTAAGGAGTGGTT	CATCCGCCTCAATTGCTTACATT	TXA0113196SDHA_4_2MPLXID133
SDHA	chr5	235262	235531	235147	235416	22	23	270	225	60	4	CTGTGGCCCTGAGAAAGATCAC	CTAAAGAGACAACTGCGAGGTGG	TXA0113199SDHA_9_2MPLXID142
APC	chr5	112163620	112163898	112827923	112828201	23	19	279	237	48	4	TTACAGGCTACGCTATGCTCTAT	ATTCGTTTGGCATGGTGGT	TXA0113219APC_16_2MPLXID173
PTCH1	chr9	98211223	98211512	95448941	95449230	23	20	290	247	62	4	TGTACCTTATCTCTGCATCCCAT	CACAGCGGGTCTGATTCCTC	TXA0113241PTCH1_3_1MPLXID247
PTCH1	chr9	98231063	98231328	95468781	95469046	23	23	266	220	59	4	ATAGTGCTTCTCAGCAAAAGATG	ATGAAACGCAGATTACCATGCAG	TXA0113249PTCH1_11_2MPLXID259
PTCH1	chr9	98239800	98240084	95477518	95477802	23	23	285	239	53	4	GGACAGCAGATAAATGGCTCCTT	CTGCCTTTTGATTTGGGGTGATG	TXA0113252PTCH1_15_2MPLXID265
PTCH1	chr9	98242604	98242867	95480322	95480585	25	21	264	218	49	4	acgatgaaTGGACACAAAAAAGTGT	TAAACCTCCTTTGCGGTGGAC	TXA0113256PTCH1_19_1MPLXID270
RET	chr10	43601847	43602114	43106399	43106666	22	21	268	225	62	4	TGTCTTCGATGCAGACGTGGTA	CAGGTGTGCATGTGTGTAGGG	TXA0113269RET_5_2MPLXID295
RET	chr10	43608197	43608468	43112749	43113020	20	23	272	229	60	4	CCTCCAGTTGCTCCTCCCTA	CCAGGTTTCCCCTACTATCTCCT	TXA0113276RET_9_1MPLXID301
BRCA2	chr13	32906734	32906999	32332597	32332862	20	24	266	222	39	4	GAAGCCCTTTGAGAGTGGAA	CCTCATTTAATGGCTTCTCTGATT	TXA0113328BRCA2_10_3MPLXID446
PALB2	chr16	23634331	23634489	23623010	23623168	23	23	159	113	42	4	AGAAAGGGTCCCACTGCTACTAA	TCCTCACATCACCCCATTTTTCC	TXA0113383PALB2_5_2MPLXID558
TP53	chr17	7579756	7580045	7676438	7676727	22	21	290	247	59	4	ATTTTCGCTTCCCACAGGTCTC	CTCAGACACTGGCATGGTGTT	TXA0113400TP53_12_2MPLXID621
BRCA1	chr17	41243521	41243808	43091504	43091791	23	22	288	243	41	4	CTGAAACCAATTCCTTGTCACTC	TTGCTACCGAGTGTCTGTCTAA	TXA0113454BRCA1_16_3MPLXID735
BRCA1	chr17	41245922	41246211	43093905	43094194	23	23	290	244	39	4	ATTCTGCTCCGTTTGGTTAGTTC	GAGTTCACTCCAAATCAGTAGAG	TXA0113457BRCA1_16_16MPLXID748
RUNX1	chr21	36260579	36260867	34888282	34888570	21	23	289	245	51	4	GGCGCAGATCGAAACAGATCG	GAAGTCAACCTCTGCTGCTTCTC	TXA0113479RUNX1_7_10MPLXID783
APC	chr5	112176016	112176305	112840319	112840608	26	22	290	242	43	4	AGAAGAATGTATTATTTCTGCCATGC	CAGCAGCTAACTCATTTGGAGG	TXA0113609APC_19_17MPLXID193
APC	chr5	112178266	112178542	112842569	112842845	23	26	277	228	39	4	CCGAAACTCAATTTCCCCTGGTA	AGAAAGTTCTACCTTTTTATTGGCTC	TXA0113615APC_19_29MPLXID205
RB1	chr13	48953692	48953906	48379556	48379770	24	21	215	170	43	5	AATAGCAGGCTCTTATTTTTCTTT	CCAGGATGATCTTGATGCCTT	TXA0001889RB1_14_2MPLXID532
ALK	chr2	29445133	29445395	29222267	29222529	23	23	263	217	56	5	TCGATCTGTTAGAAACCTCTCCA	AGTGGCTGTGAAGGTAAGAAGTG	TXA0009399ALK_8_1MPLXID27
CDH1	chr16	68863486	68863747	68829583	68829844	23	23	262	216	48	5	TGAACATAGCCCTGTGTGTATGA	GAGCTTAGAGATGAGCCATGCTT	TXA0009923CDH1_15_1MPLXID602
RET	chr10	43621972	43622246	43126524	43126798	23	23	275	229	51	5	TATCTAGTTGTGGCACATGGCTT	AAAGCATCACAGAGAGGAAGGAT	TXA0012829RET_19_1MPLXID313
ALK	chr2	29450327	29450596	29227461	29227730	23	23	270	224	51	5	GGACCCATAATTGTGCCTCTGTA	GTGTTAAGATTTTGGCACCCACC	TXA0025895ALK_14_1MPLXID33
APC	chr5	112177931	112178191	112842234	112842494	23	23	261	215	48	5	AAACAGCCCCTTCAAGCAAACAT	AGAAGGTGCTTTACTTGACCCAC	TXA0026286APC_19_27MPLXID203
CDH1	chr16	68855934	68856210	68822031	68822307	23	23	277	231	47	5	TTCTGCTGATCCTGTCTGATGTG	GGGAAATTGAAAGGTGGGGATCT	TXA0026396CDH1_12_2MPLXID598
CDH1	chr16	68867194	68867478	68833291	68833575	23	22	285	240	53	5	ATCTGAAAGCGGCTGATACTGAC	GAGCTGAAAAACCACCAGCAAC	TXA0026399CDH1_16_2MPLXID604
PTCH1	chr9	98229510	98229783	95467228	95467501	23	23	274	228	49	5	CTGGATATTCGGGTAGTCTGCTT	ACTAGACAGCTTCTCTTTGTCCA	TXA0027605PTCH1_10_2MPLXID257
ALK	chr2	29420325	29420594	29197459	29197728	23	23	270	224	47	5	AAAGAAGCATATGTGGCTCTGGA	ATGTGGGTGGGTGTGTCTATATC	TXA0028053ALK_3_1MPLXID22
TP53	chr17	7576753	7577021	7673435	7673703	23	23	269	223	46	5	CAAATGCCCCAATTGCAGGTAAA	GAGGTAAGCAAGCAGGACAAGAA	TXA0029885TP53_6_1MPLXID610
NF1	chr17	29553368	29553655	31226350	31226637	25	23	288	240	48	5	cacacacacaGTTTATTGCATTGTT	TAGTTGGGCAAGAGGTTATGCAC	TXA0038395NF1_18_1MPLXID649
CDH1	chr16	68835559	68835847	68801656	68801944	23	23	289	243	50	5	TTTCTGCCCTGCAGTGAATTTTG	TAGACAGCGCACTAAAACAACAG	TXA0046575CDH1_3_2MPLXID586
TP53	chr17	7573859	7574140	7670541	7670822	23	23	282	236	52	5	GGAATCCTATGGCTTTCCAACCT	GCATGTTGCTTTTGTACCGTCAT	TXA0046584TP53_4_1MPLXID608
NF1	chr17	29559627	29559900	31232609	31232882	25	22	274	227	43	5	ACCATGCACATATGATTGTTTTGGA	CCTATGGAGTGCATGAGACCAC	TXA0046607NF1_26_1MPLXID662
BRCA1	chr17	41201996	41202281	43049979	43050264	23	23	286	240	43	5	ACACTGAGAAATCCTTGAGTGGA	ATAAAGCTTACCTCTGGAGTTGC	TXA0056689BRCA1_4_1MPLXID719
SDHB	chr1	17350402	17350686	17023907	17024191	23	23	285	239	49	5	TTGTCCTCTTGGACTTCTGGATG	CACATGCAAGTAGGCACTTTGTT	TXA0113108SDHB_3_1MPLXID2
ALK	chr2	29416194	29416482	29193328	29193616	23	23	289	243	54	5	GGTAGCCGTAATTGACATTCCCA	AAGGTCCACGGATCCAGAAACAA	TXA0113115ALK_1_2MPLXID18
ALK	chr2	29447373	29447649	29224507	29224783	23	22	277	232	48	5	ATGTTCTGGAAGGCAAACTCCAT	CATATGGTGCCATCCCTCAAAG	TXA0113120ALK_11_1MPLXID30
ALK	chr2	29456338	29456616	29233472	29233750	23	23	279	233	49	5	GCATCTGAGGTGTTTCTATCCCA	AAAGTGGAGAACTCTGGTTTGGC	TXA0113125ALK_17_1MPLXID36
ALK	chr2	29519735	29519995	29296869	29297129	23	23	261	215	54	5	GGAGATGCATAGAGCCTACCTGT	TCAGTGGAGAATTCCAGAAAGGG	TXA0113130ALK_22_2MPLXID43
ALK	chr2	30143531	30143794	29920665	29920928	20	18	264	226	61	5	CGGAGGAGGCCGTTTACACT	GGGAGGCTCAAGGTCCCA	TXA0113145ALK_30_5MPLXID57
MSH6	chr2	48027871	48028133	47800732	47800994	21	23	263	219	41	5	GACCATGAAAAGGCTCGAAAG	TTACAGCCCTTCTTGGTAGATTT	TXA0113172MSH6_5_15MPLXID111
SDHA	chr5	224426	224713	224311	224598	24	19	288	245	52	5	GTTTGGCATAGTGGAACATGTGAT	GGGCTGCCCAGGTAGAAAG	TXA0113184SDHA_3_1MPLXID131
SDHA	chr5	233573	233833	233458	233718	23	23	261	215	53	5	TATGTGTGGTTTTTTGCAGGCAT	GGTGCTGAAACTCACAGAAGCAA	TXA0113195SDHA_8_2MPLXID140
SDHA	chr5	236633	236870	236518	236755	16	22	238	200	51	5	CGCCTCGGGGCAAACT	GAGGTGTTGAAGACTGCTTGAG	TXA0113201SDHA_10_2MPLXID144
APC	chr5	112154682	112154961	112818985	112819264	23	23	280	234	48	5	TGTTGTCAATGCTTGGTACTCAT	TCCAAAAGATGAAGGACTCGGAT	TXA0113216APC_13_2MPLXID167
PMS2	chr7	6012992	6013279	5973361	5973648	24	23	288	241	46	5	TCTGCGATAAAACCAATTATTCCA	GCTGTAATCTTGTCCAGCCTTAT	TXA0113221PMS2_1_2MPLXID215
PMS2	chr7	6017198	6017471	5977567	5977840	23	25	274	226	47	5	AGCCAGGCTTTCTTTACTTACCG	gccTCAGATGTTCATCCTAAGTAGC	TXA0113223PMS2_2_2MPLXID217
PTCH1	chr9	98224055	98224329	95461773	95462047	19	24	275	232	54	5	GGTCACACGCTGTCAAGCA	TCCTTCTGGCTGCGAGTTATAATG	TXA0113244PTCH1_9_1MPLXID255
PTCH1	chr9	98241263	98241539	95478981	95479257	23	23	277	231	52	5	GATTCGAAGGTGGGTTTACCTCC	AGGAAAAGAATTGCAGCCAGTGA	TXA0113254PTCH1_17_2MPLXID268
PTCH1	chr9	98247930	98248210	95485648	95485928	23	24	281	234	46	5	CTGCTGCTCATTAGTAGGTGGAC	ACATGAGTTTGCAGTGATTTTGCT	TXA0113259PTCH1_22_2MPLXID275
RET	chr10	43617329	43617593	43121881	43122145	23	19	265	223	48	5	TCCTTTACCCCTCCTTCCTAGAG	CACTGCAGACAGGTGCTCA	TXA0113284RET_16_1MPLXID310
PALB2	chr16	23637478	23637741	23626157	23626420	23	23	264	218	44	5	CCAATTTTGGTAAGCTGCCCATC	CAGAACTGTTGCCATTGTGTCAG	TXA0113381PALB2_7_1MPLXID560
PALB2	chr16	23640856	23641135	23629535	23629814	23	21	280	236	45	5	ATTCTTAAACGTGGAAGGCCCAA	CAGCCCAGCAAAACCACATAC	TXA0113384PALB2_9_1MPLXID563
CDH1	chr16	68842524	68842813	68808621	68808910	23	23	290	244	43	5	AGGAGAGAAAGGGAAAAGACCCA	TTGACCAAAAAATCCTGGGTGGA	TXA0113394CDH1_5_1MPLXID588
CDH1	chr16	68845963	68846245	68812060	68812342	19	22	283	242	49	5	CATGTGTTGGGCTGGGCTA	CCATGAGCAGTGGTGACACTTA	TXA0113396CDH1_8_1MPLXID591
CDH1	chr16	68849479	68849767	68815576	68815864	23	25	289	241	44	5	CTTTTGAGGTCTCTCTCACCACC	ACAGACAAATGACAAAATGCCATGA	TXA0113397CDH1_10_2MPLXID595
TP53	chr17	7579345	7579610	7676027	7676292	19	23	266	224	59	5	CAAGAAGCCCAGACGGAAA	CTCTTTTCACCCATCTACAGTCC	TXA0113402TP53_11_2MPLXID618
NF1	chr17	29665058	29665213	31338040	31338195	23	26	156	107	43	5	TAATCCATCCCTGCAACCAAGAG	TGCTTTACAACTTGAGAACCATAAAT	TXA0113438NF1_45_2MPLXID698
BRCA1	chr17	41222972	41223238	43070955	43071221	23	22	267	222	47	5	CACCATGGACATTCTTTTGTTGA	GAATCTGGAATCAGCCTCTTCT	TXA0113449BRCA1_10_2MPLXID726
RUNX1	chr21	36421252	36421541	35048955	35049244	22	23	290	245	47	5	TTACCTTCGGAGCGAAAACCAA	AGAAGTCTGAACCCAGCATAGTG	TXA0113471RUNX1_9_2MPLXID787
RUNX1	chr21	36260375	36260644	34888078	34888347	22	17	270	231	64	5	GAGTCACACACATGCAAACACG	CAGTGTGCGTGGCAGGA	TXA0113480RUNX1_7_9MPLXID782
NF2	chr22	30078836	30079120	29682847	29683131	23	23	285	239	45	5	CACAGAAACCTGCAGTGTGAGAG	CATGCACGGGTTAGTATCACAGA	TXA0113495NF2_16_1MPLXID806
VHL	chr3	10183253	10183449	10141569	10141765	20	20	197	157	56	6	aaaCACCAAACCTTAGAGGG	GAGTCGACCTCCGTAGTCTT	TXA0003500VHL_1_5MPLXID123
NF1	chr17	29556120	29556380	31229102	31229362	23	23	261	215	48	6	TGACACAGACTCCCTACAGGAAT	TTGGTCCGTATTTGAAGTCCCAC	TXA0011814NF1_21_2MPLXID654
RET	chr10	43613750	43614024	43118302	43118576	23	23	275	229	56	6	CTGACCTGGTATGGTCATGGAAG	AGCAGTAGGGAAAGGGAGAAAGA	TXA0012824RET_13_1MPLXID306
ALK	chr2	29451700	29451984	29228834	29229118	23	23	285	239	57	6	CTAGGACTAAGCAGGGAGGGAGT	CTAATTGAACCTTGCCAGCATCC	TXA0025873ALK_15_1MPLXID34
ALK	chr2	29416398	29416681	29193532	29193815	24	22	284	238	57	6	TCTTTTTGGTGGGTTTCTCTGTAA	CCTGGTCTCTCAACAGGCAAAA	TXA0026261ALK_1_3MPLXID19
PTCH1	chr9	98220397	98220658	95458115	95458376	23	23	262	216	53	6	GATGTACTGCTCCCAGAAGAGGA	TGCAAAGTTCTTCTCTCTTTCCA	TXA0027571PTCH1_7_2MPLXID253
PALB2	chr16	23641024	23641312	23629703	23629991	23	23	289	243	48	6	AGTGAATGACTCAATGGGTGGAG	AGACATGTGTTCACCTGCTTTCC	TXA0046554PALB2_9_2MPLXID564
CDH1	chr16	68847133	68847420	68813230	68813517	23	23	288	242	47	6	aaGAGGAATCCTTTAGCCCCCTG	TCTTGCCAGGTACCATACAAACC	TXA0046578CDH1_9_1MPLXID592
TP53	chr17	7576930	7577217	7673612	7673899	23	23	288	242	51	6	GGAAAGAGGCAAGGAAAGGTGAT	ATGGGACAGGTAGGACCTGATTT	TXA0046586TP53_7_1MPLXID611
TP53	chr17	7590678	7590965	7687360	7687647	23	23	288	242	57	6	TTCAGTCAGGAGCTTACCCAATC	CCAACTCCATTTCCTTTGCTTCC	TXA0056758TP53_13_2MPLXID623
PALB2	chr16	23647292	23647580	23635971	23636259	23	23	289	243	45	6	ACTGGTGATCTAGCAGGATTTTT	CATCTATCACACTTGATGTTGGG	TXA0109743PALB2_10_8MPLXID575
NRAS	chr1	115259301	115259585	114716680	114716964	23	23	285	239	60	6	TTGGACAGATTTAGGACCACAGC	TGGCGAAAGAATGGAAGCGAATA	TXA0113113NRAS_6_2MPLXID16
ALK	chr2	29445231	29445520	29222365	29222654	23	20	290	247	58	6	AGGAAATCCAGTTCGTCCTGTTC	TTGTGGCCTGTTTGACTCTG	TXA0113119ALK_9_1MPLXID28
ALK	chr2	29448216	29448495	29225350	29225629	23	23	280	234	60	6	CCAGGGACTAGCATAACGAAGTG	CTTGGGACCAACTCAAAGGAGAC	TXA0113121ALK_12_1MPLXID31
ALK	chr2	29462464	29462747	29239598	29239881	21	22	284	241	60	6	GGTGTTGAGTGTTGGTGCCTC	GGGACAGTCTTCATACCACAGC	TXA0113124ALK_18_1MPLXID37
ALK	chr2	29498151	29498433	29275285	29275567	23	23	283	237	55	6	GATGATTTCACACTGAGGGAGGT	TGCTGGATGCTGAATCCTAAGAC	TXA0113128ALK_21_1MPLXID41
ALK	chr2	29754772	29755036	29531906	29532170	22	23	265	220	56	6	AGTACTTACCCATGCTTCCCTG	CTGCTGGTCTTACCTGAACACAT	TXA0113133ALK_27_2MPLXID49
ALK	chr2	29917710	29917975	29694844	29695109	23	23	266	220	57	6	CCTTACCTCTGGGCATCTCCTTA	GAGATGAAGGCCAACCTCCTAGT	TXA0113135ALK_28_2MPLXID51
ALK	chr2	30143878	30144149	29921012	29921283	20	21	272	231	64	6	AGTTGGGTACCGTCCTCTCC	CAGAAGTTCAGCAGGCAGACA	TXA0113144ALK_30_8MPLXID59
MSH6	chr2	48027489	48027749	47800350	47800610	22	25	261	214	39	6	TGATCGTCTAGATGCCATAGAA	TCCATGATCCCTATAATTTTACACA	TXA0113181MSH6_5_13MPLXID109
SDHA	chr5	225365	225654	225250	225539	21	21	290	248	57	6	ATCTGGAATCTGTCGGGTCTC	GCTCCGTCATGTAGTGGATGG	TXA0113197SDHA_4_1MPLXID132
SDHA	chr5	235174	235451	235059	235336	23	22	278	233	57	6	ACTCACACACTTCCAAGATGACG	CCCCTTGTAGTTGGTGGGAATG	TXA0113198SDHA_9_1MPLXID141
SDHA	chr5	251345	251634	251230	251519	22	19	290	249	59	6	TAAAGCCACAACCAGTGACTCC	ACCAGGTGGCAGGAAAAGG	TXA0113204SDHA_13_1MPLXID147
PMS2	chr7	6026690	6026952	5987059	5987321	18	19	263	226	52	6	GTTGGCTGAGGCAAAACT	AGTGACCCTACGGACAGAG	TXA0113228PMS2_5_3MPLXID224
PTCH1	chr9	98209522	98209808	95447240	95447526	18	18	287	251	64	6	CAGCGGGCCCTATTGCTA	AGGGAAGTGTGGGAGCTG	TXA0113238PTCH1_2_3MPLXID246
PTCH1	chr9	98230954	98231214	95468672	95468932	26	20	261	215	51	6	AGTAGAAGCAATCTGATGAACTCCAA	TCACCGTGACACAGGACACC	TXA0113247PTCH1_11_1MPLXID258
PTCH1	chr9	98239699	98239984	95477417	95477702	23	21	286	242	58	6	ATCCTAGTGGAAAAGGCTGCAAG	CTCGCCTATGCCTGTCTAACC	TXA0113251PTCH1_15_1MPLXID264
PTCH1	chr9	98269332	98269605	95507050	95507323	21	23	274	230	55	6	AGCGCTCTTTGGAACAACATA	CCTTTGCACTCGGCTGTTTTTTA	TXA0113262PTCH1_24_2MPLXID279
RET	chr10	43601702	43601963	43106254	43106515	23	18	262	221	61	6	ACAACACACATCTGGTCCACCTA	TTGGGCCAGTGTTCCACC	TXA0113270RET_5_1MPLXID294
PTCH1	chr9	98278987	98279264	95516705	95516982	25	19	278	234	55	6	tcttTACAAAAGGAACGGAAAGTGT	GAGGGGAGCGCCTGTTTAC	TXA0113280PTCH1_27_3MPLXID285
RET	chr10	43609794	43610081	43114346	43114633	20	20	288	248	55	6	CACACCTCCATGGCCACTTC	CTCCGGAAGGTCATCTCAGC	TXA0113283RET_11_1MPLXID303
TP53	chr17	7579221	7579510	7675903	7676192	23	22	290	245	60	6	GAGGAATCCCAAAGTTCCAAACA	TCCAGATGAAGCTCCCAGAATG	TXA0113401TP53_11_1MPLXID617
NF1	chr17	29652934	29653213	31325916	31326195	20	23	280	237	48	6	CCTTACCCATACCGGGCCTA	CAGGTCCTCTTCTAAAGCCAAGG	TXA0113426NF1_37_3MPLXID681
BRCA1	chr17	41245004	41245268	43092987	43093251	23	23	265	219	40	6	TTCCATTTCTATGCTTGTTTCCC	TGAAAGATCTGTAGAGAGTAGCA	TXA0113463BRCA1_16_11MPLXID743
BRCA1	chr17	41277278	41277555	43125261	43125538	24	20	278	234	56	6	ACTCTACTACCTTTACCCAGAGCA	CAATCCAGAGCCCCGAGAGA	TXA0113467BRCA1_26_2MPLXID764
RUNX1	chr21	36260772	36261061	34888475	34888764	24	19	290	247	58	6	AGTTAATTCAAAAGGAAGAAAGGG	AAACGAGCTGAGGGAATGG	TXA0113482RUNX1_7_11MPLXID784
NF2	chr22	30069163	30069432	29673174	29673443	23	20	270	227	57	6	GAGACTCTGGTTTGTCCCATCTC	CTTCCAGCACCTTCTGCTCC	TXA0113490NF2_12_1MPLXID801
NF2	chr22	30079539	30079819	29683550	29683830	23	23	281	235	49	6	CTTGTGCTGGCTCATTTTCCTTT	GAGAAAAGCAGCAAACATTCGGT	TXA0113494NF2_17_1MPLXID807
APC	chr5	112175241	112175530	112839544	112839833	23	23	290	244	45	6	AAGATCCTGTGAGCGAAGTTCCA	CATTCCACTGCATGGTTCACTCT	TXA0113611APC_19_13MPLXID189
APC	chr5	112179555	112179816	112843858	112844119	23	21	262	218	48	6	CTATAGTGGAACGTACCCCATTC	GATGTCACAAGGTAAGACCCA	TXA0113622APC_19_36MPLXID212
ALK	chr2	30142768	30143037	29919902	29920171	23	19	270	228	57	7	AAGTGGGGTGGAAGTGAAGATTA	GGGGCTGCTCCAGTTCAAT	TXA0009394ALK_30_1MPLXID53
ALK	chr2	29432540	29432807	29209674	29209941	23	23	268	222	52	7	GAAAGTTGACAGGGTACCAGGAG	ATGGCCGTTGTACACTCATCTTC	TXA0009397ALK_5_1MPLXID24
RET	chr10	43606587	43606849	43111139	43111401	23	23	263	217	58	7	TCTCTACCCTCAGGCCATTACAG	CACCACCATGTAGTGAAGTTCGG	TXA0012821RET_7_1MPLXID298
ALK	chr2	29519675	29519955	29296809	29297089	21	23	281	237	53	7	GGGGAAAGGGAAGGCATGATT	ACCTTGTCCTCTGACTCTTCTCG	TXA0025863ALK_22_1MPLXID42
ALK	chr2	29429951	29430224	29207085	29207358	23	23	274	228	52	7	GCTCCCGGCTTAGAGTATAGAGT	GTTGCCACTTTCTCAACTTTCCC	TXA0025865ALK_4_1MPLXID23
ALK	chr2	29443501	29443783	29220635	29220917	22	23	283	238	53	7	CACTCTTGCTCCTTCCATCCTT	CTTTGTATCCTGTTCCTCCCAGT	TXA0025896ALK_7_1MPLXID26
PTCH1	chr9	98221834	98222114	95459552	95459832	22	23	281	236	53	7	GAAGGCACCTCTGTAAGTTCCC	TTACCCCCAACCCCATTCTCAAA	TXA0027606PTCH1_8_1MPLXID254
RET	chr10	43615471	43615747	43120023	43120299	16	23	277	238	55	7	GCCAGTGACCGCTGCT	TCTTCGGTATCTTTCCTAGGCTT	TXA0027640RET_15_1MPLXID309
RUNX1	chr21	36231667	36231933	34859370	34859636	23	23	267	221	52	7	GGGAAAGGTTGAACCCAAGGAAT	ACAGATATGTTCAGGCCACCAAC	TXA0027679RUNX1_5_1MPLXID772
TP53	chr17	7572847	7573126	7669529	7669808	23	23	280	234	52	7	AAAGACCCAAAACCCAAAATGGC	TGATTTGAATTCCCGTTGTCCCA	TXA0027884TP53_3_1MPLXID607
TP53	chr17	7578424	7578705	7675106	7675387	23	21	282	238	50	7	ATGTGCTGTGACTGCTTGTAGAT	CTCCTGAGGTGTAGACGCCAA	TXA0029887TP53_10_2MPLXID615
PTCH1	chr9	98238248	98238533	95475966	95476251	22	23	286	241	57	7	CAGACATGGGATGCTGGAAGTC	GTGTTATTCTGCCACGTATCTGC	TXA0038537PTCH1_13_1MPLXID262
TP53	chr17	7590534	7590815	7687216	7687497	23	24	282	235	59	7	TATGATGATCCCTCTAGCCAAGC	TGAGCTTCTCAAAAGTCTAGAGCC	TXA0056757TP53_13_1MPLXID622
SDHB	chr1	17349032	17349307	17022537	17022812	24	22	276	230	55	7	TCTTTGTGAGCACATGCTACTTCT	CACTCCCAGAGCTTTGAGTTGA	TXA0113103SDHB_2_1MPLXID1
NRAS	chr1	115259197	115259479	114716576	114716858	23	17	283	243	60	7	ATTCTGCTCCATTTCTGGCATCA	GCCTGCCGCATGACTCG	TXA0113114NRAS_6_1MPLXID15
ALK	chr2	29415992	29416276	29193126	29193410	23	23	285	239	53	7	ACGTGACATTTGGTCTCTGGTTT	CTCTTCGCTGACTGCCAATATGA	TXA0113116ALK_1_1MPLXID17
ALK	chr2	29436744	29437024	29213878	29214158	23	23	281	235	56	7	ACCTAGTATTCTGCTCTGAAGGG	CTGGAAGCCAGCATTTCAGATTT	TXA0113117ALK_6_1MPLXID25
ALK	chr2	29446143	29446431	29223277	29223565	23	17	289	249	59	7	GCTGTGATAACATTCAGCCCCTA	CTGCCAGGCCATGTTGC	TXA0113118ALK_10_1MPLXID29
ALK	chr2	29449724	29450013	29226858	29227147	21	23	290	246	57	7	TTGTGGTCATGGGCCAAATCT	GGAGACATAGTACTGAGGCTGGG	TXA0113122ALK_13_1MPLXID32
ALK	chr2	29455073	29455362	29232207	29232496	22	18	290	250	60	7	GCCAGTGACTAAGATGCCCTCA	GGGAAGCACAGCTCGGTT	TXA0113123ALK_16_1MPLXID35
ALK	chr2	29543547	29543819	29320681	29320953	23	23	273	227	52	7	CCTGAGTCTCCCATCTGTCTATG	TCGACTTGGCATTGGCATATTTT	TXA0113131ALK_24_1MPLXID45
ALK	chr2	29917614	29917901	29694748	29695035	23	23	288	242	57	7	AACAGAGCAGAACAGGAGTGAAG	GACCCTTGGCTATTATTGCAGGT	TXA0113134ALK_28_1MPLXID50
ALK	chr2	29551138	29551426	29328272	29328560	22	20	289	247	59	7	ATGCCTGGGATAATGGGGACAA	CATGGGACCAACCCATCAGG	TXA0113136ALK_25_1MPLXID46
SDHA	chr5	226043	226326	225928	226211	23	21	284	240	57	7	ATTTATCAGCGTGCATTTGGTGG	GGTCCTGTCACATCCACAGTC	TXA0113188SDHA_5_2MPLXID135
SDHA	chr5	230925	231195	230810	231080	23	23	271	225	58	7	ATCTCACCAGATAGGAGGTCCAG	GGAAGAGCAATGAGTAGGCATCA	TXA0113189SDHA_7_1MPLXID138
SDHA	chr5	236437	236710	236322	236595	23	22	274	229	58	7	ccTACTTCCCTCTCTCTGACCTG	CCTGCATGACTCTTCGATGCTC	TXA0113202SDHA_10_1MPLXID143
SDHA	chr5	254443	254729	254328	254614	25	23	287	239	54	7	TGCTGTGTTTTTTCTGTATTGCTCT	TTTAAATCTGGCCTGCTCTTCCC	TXA0113203SDHA_14_1MPLXID148
PMS2	chr7	6017045	6017323	5977414	5977692	19	19	279	241	53	7	GAACGCAGACGACACAGAT	CAGGACGTCGATGAACTGA	TXA0113224PMS2_2_1MPLXID216
PTCH1	chr9	98212062	98212333	95449780	95450051	21	23	272	228	56	7	GGCACAGGAAACACAGCATTC	GGGTGGGTTTTGTTCATTTCTGG	TXA0113240PTCH1_4_1MPLXID249
PTCH1	chr9	98215703	98215967	95453421	95453685	17	21	265	227	55	7	cacccggccCAATCACA	ACAGAGCTGAGCATTTACCAG	TXA0113242PTCH1_5_1MPLXID250
PTCH1	chr9	98218490	98218768	95456208	95456486	23	18	279	238	56	7	GAGACAAACAGAGCCAGAGGAAA	CTGGCGACCTCCCTTGTG	TXA0113243PTCH1_6_1MPLXID251
PTCH1	chr9	98231212	98231499	95468930	95469217	19	23	288	246	57	7	TGACGGGCTGCACAGAGAT	GCAGAATGAAAGCACCATTTCCC	TXA0113248PTCH1_11_3MPLXID260
PTCH1	chr9	98268614	98268903	95506332	95506621	23	19	290	248	59	7	GCGCTGGCGAATATCTCTATCAA	CTCCCTTCTGCTTCGTCCC	TXA0113260PTCH1_23_1MPLXID276
PTCH1	chr9	98278843	98279108	95516561	95516826	18	23	266	225	57	7	CCCCCCTTTCCTCGTCCT	AGGGCCATGGAACTGCTTAATAG	TXA0113279PTCH1_27_2MPLXID284
RET	chr10	43608926	43609187	43113478	43113739	22	23	262	217	58	7	GGGACACTGCCCTGGAAATATG	GATGTGCTGTTGAGACCTCTGTG	TXA0113281RET_10_1MPLXID302
RET	chr10	43611945	43612223	43116497	43116775	23	16	279	240	54	7	CCTCCTTTAAGGGTCTTGCCTTC	CCGGAGACTCCCCCAG	TXA0113282RET_12_1MPLXID305
RET	chr10	43620261	43620525	43124813	43125077	19	23	265	223	56	7	CTGTGGTGGGCTGTCCTTC	CTGGGAACTCTGAGGGCTAAAAC	TXA0113286RET_18_1MPLXID312
RUNX1	chr21	36206731	36206994	34834434	34834697	23	23	264	218	59	7	GGTTAAAGGCAGTGGAGTGGTTC	AAGCCCCAGTTTTAGGAAATCCA	TXA0113465RUNX1_4_2MPLXID771
RUNX1	chr21	36259407	36259689	34887110	34887392	21	25	283	237	57	7	CATCACAACAAGCCGATTGAG	AGATAGTCTCCACTTTTTAATGCAC	TXA0113476RUNX1_7_3MPLXID776
NF2	chr22	30070700	30070986	29674711	29674997	23	23	287	241	59	7	TTTTTCACCTCTTTGGGTGCCAT	GGAAAGAGAACATCACCAGGACT	TXA0113491NF2_13_1MPLXID803
NF2	chr22	30067717	30068002	29671728	29672013	22	23	286	241	56	7	CAAAAGGGGAGACTGGAGATGG	AAGCTCCAGAAAAGCCAAGGAAG	TXA0113492NF2_11_1MPLXID800
NF2	chr22	30090595	30090880	29694606	29694891	23	23	286	240	57	7	GACAGCCAACTTCTTGAGCATCT	TCCCTATGGATGGCTCTCTTGAT	TXA0113496NF2_18_1MPLXID808
APC	chr5	112179395	112179682	112843698	112843985	24	22	288	242	45	7	GCAAAACAAAATGTGGGTAATGGC	GCTATCTGCGCTGCTTTTCCTA	TXA0113627APC_19_35MPLXID211
APC	chr5	112177120	112177409	112841423	112841712	22	23	290	245	40	7	AGGGGCAGCAACTGATGAAAAG	GCAACAGGTCATCTTCAGAGTCA	TXA0113629APC_19_23MPLXID199
NF2	chr22	30050529	30050793	29654540	29654804	23	24	265	218	45	8	TCATCGGAATTGAATTGCTCCCT	TCCTTCAAGTCCTTTGGTTAGCTT	TXA0011851NF2_5_1MPLXID794
VHL	chr3	10188162	10188314	10146478	10146630	22	23	153	108	44	8	GTGTGGCTCTTTAACAACCTTT	GTGTGATATTGGCAAAAATAGGC	TXA0019944VHL_2_1MPLXID127
ALK	chr2	29940350	29940626	29717484	29717760	23	23	277	231	40	8	CCTGGAGCACTATGAATCCCAAA	AGTGACAGCTAAAAGACACACCC	TXA0025893ALK_29_1MPLXID52
APC	chr5	112154594	112154874	112818897	112819177	26	19	281	236	42	8	CACTTAATTGGTTTTTGGCTTTTGGA	CTGGCCCGAGCCTCTTTAC	TXA0025909APC_13_1MPLXID166
RB1	chr13	49054038	49054302	48479902	48480166	23	23	265	219	43	8	GCCATCAGTTTGACATGAGCATA	GGCCATAAACAGAACCTGGGAAA	TXA0027660RB1_26_1MPLXID550
NF1	chr17	29551972	29552237	31224954	31225219	23	23	266	220	39	8	GAATCTCCTTCAAGTTGGGGCAT	GAGGCTCCAGGAGTACGTAGTAA	TXA0029159NF1_17_1MPLXID647
TP53	chr17	7578077	7578351	7674759	7675033	23	19	275	233	54	8	caaataagCAGCAGGAGAAAGCC	GAGACGACAGGGCTGGTTG	TXA0029888TP53_9_1MPLXID613
BRCA1	chr17	41262460	41262677	43110443	43110660	23	25	218	170	42	8	GGATATGGTGGTGTGCACTTACA	TGTTCAAAGAGATAGAATGTGAGCA	TXA0032081BRCA1_23_1MPLXID760
PMS2	chr7	6045471	6045750	6005840	6006119	26	23	280	231	39	8	ACAACAACATTCACAGATCATTTCTT	ACAGTGTTGAGTCATTTCCCACA	TXA0038464PMS2_14_1MPLXID240
SDHB	chr1	17371182	17371459	17044687	17044964	23	23	278	232	41	8	AGGATGTGAAAAGCATGTCCCTA	CTGTTGTGCCAGCAAAATGGAAT	TXA0038670SDHB_7_1MPLXID6
PALB2	chr16	23619120	23619406	23607799	23608085	23	26	287	238	44	8	TTTTTGTGTTTGCACAGTGCCTT	TCTGCCAGATCTTTATTTTTCCTGAC	TXA0046547PALB2_2_1MPLXID553
PALB2	chr16	23637596	23637862	23626275	23626541	23	23	267	221	39	8	AGCATCCAGAGCTTTCCAAAGAG	AAGCTCTTTCTTTTCACCTGCAT	TXA0046552PALB2_7_2MPLXID561
CDH1	chr16	68849326	68849586	68815423	68815683	26	23	261	212	43	8	ATTACCAAAAGCAACAGTTAAGGATT	CGGACACTTCCACTCTCTTTTCA	TXA0046580CDH1_10_1MPLXID594
NF1	chr17	29545938	29546225	31218920	31219207	24	23	288	241	41	8	AGCAGTCACTGTCTATTTCTTCCT	ACTCACAGAAACCACACACCAAA	TXA0046598NF1_14_1MPLXID644
NF1	chr17	29679119	29679396	31352101	31352378	25	23	278	230	43	8	ACACCAAGAGTTTGTATCCTAAAGC	CCATGTCCAGGCTCATGGATTTC	TXA0046628NF1_51_1MPLXID706
BRCA1	chr17	41231236	41231524	43079219	43079507	23	23	289	243	42	8	GGGAAGGCTCAGATACAAACACA	TGGGTCACGTTGTAGACTTTTCC	TXA0109534BRCA1_13_1MPLXID730
BRCA1	chr17	41244646	41244932	43092629	43092915	23	23	287	241	40	8	GAGTAATGAGTCCAGTTTCGTTG	TTCAAATCCAGGAAATGCAGAAG	TXA0109777BRCA1_16_9MPLXID741
PALB2	chr16	23646109	23646376	23634788	23635055	23	23	268	222	39	8	AGGAAGTGCCAGGCAAATAGTAA	TGACTTGTCTAGGAAGGCAGTTG	TXA0110040PALB2_10_1MPLXID568
BRCA2	chr13	32911912	32912180	32337775	32338043	23	23	269	223	39	8	TACATTTGAAGTGCCTGAAAACC	AAACATTCAGTTTTGTGCCATGA	TXA0111958BRCA2_11_10MPLXID459
SDHB	chr1	17359471	17359758	17032976	17033263	23	23	288	242	41	8	CAGATGTCTCTATCAGCTTTGGC	GTGACCTGAGAAGACCAAATGGA	TXA0113104SDHB_6_1MPLXID5
SDHB	chr1	17354177	17354454	17027682	17027959	23	23	278	232	40	8	CCACACTCCTGGCAATCATCTTT	GTCAGTGTCCAAGAAATGGGGTA	TXA0113105SDHB_4_1MPLXID3
NRAS	chr1	115256361	115256648	114713740	114714027	24	23	288	241	43	8	TCCCCATAAAGATTCAGAACACAA	AAAATTGAACTTCCCTCCCTCCC	TXA0113109NRAS_4_1MPLXID13
NRAS	chr1	115258607	115258894	114715986	114716273	23	24	288	241	44	8	TGGGTAAAGATGATCCGACAAGT	GGTCACACTAGGGTTTTCATTTCC	TXA0113111NRAS_5_1MPLXID14
MSH6	chr2	48017966	48018226	47790827	47791087	26	22	261	213	42	8	ATTAATGCCAGAAGACTTGGAATTGT	CCCTTGTTGGGCTGTCATCAAA	TXA0113161MSH6_3_1MPLXID94
MSH6	chr2	48022989	48023258	47795850	47796119	19	23	270	228	41	8	CTCTGCACCCGGCCCTTAT	CTTTCTTCCCCCATCACCCTAAC	TXA0113162MSH6_4_1MPLXID96
MSH6	chr2	48026527	48026788	47799388	47799649	23	23	262	216	42	8	TATTCAGATTCCCTGGTGCAGAA	ATGCACGAGTATGGCCAGAAGAA	TXA0113176MSH6_5_7MPLXID103
SDHA	chr5	223482	223743	223367	223628	23	23	262	216	45	8	GGAGCACCTGGGTACATAAGAAG	AGATCCTTACCCCCTAAGCCAAA	TXA0113183SDHA_2_1MPLXID130
SDHA	chr5	228157	228427	228042	228312	23	23	271	225	44	8	TCACTGACACTGTTGCTGATCTC	TTTGCTCTTATGCGATGGATGGA	TXA0113185SDHA_6_1MPLXID136
SDHA	chr5	225887	226154	225772	226039	23	23	268	222	44	8	AGGTTACTTTGGGTTTGCAGATT	ATAAGGTGTGCAATAGCGAGTGG	TXA0113187SDHA_5_1MPLXID134
SDHA	chr5	233448	233720	233333	233605	23	23	273	227	41	8	AACTGTCTTGCTGTGCAGTTTTG	CATCTCTAGACGCCAGGTCCTTC	TXA0113194SDHA_8_1MPLXID139
SDHA	chr5	240383	240650	240268	240535	23	19	268	226	42	8	GCTGTGCTACATGTTTGTGTGTC	CAGTGCAGGGCCAGGTATG	TXA0113200SDHA_11_1MPLXID145
PMS2	chr7	6012861	6013142	5973230	5973511	23	23	282	236	40	8	AATGCTCCATCTGGTTTGAAAAG	AGATGAAGAAACTGATCACCCAC	TXA0113222PMS2_1_1MPLXID214
PMS2	chr7	6026393	6026546	5986762	5986915	24	23	154	107	40	8	ATCTCTTTTCTTAGTTCATCTTCG	CCCTGGACTTTTCTATGAGTTCT	TXA0113230PMS2_5_1MPLXID222
PTCH1	chr9	98229330	98229618	95467048	95467336	23	23	289	243	44	8	ACAAAGGAACCTGTTGAAGCTGA	TGTACCTCGGGAAACCAGAGAAT	TXA0113245PTCH1_10_1MPLXID256
PTCH1	chr9	98269148	98269408	95506866	95507126	22	23	261	216	59	8	CTGGGGCTGCAATACAGAAGAG	CGTGGATCCCCACTTACTACCAT	TXA0113263PTCH1_24_1MPLXID278
RET	chr10	43623491	43623768	43128043	43128320	21	23	278	234	43	8	AGGCCTTACTGTCTGCACTTG	TCTCAGCATGTTTCTTCCCCTTG	TXA0113287RET_20_1MPLXID314
ATM	chr11	108094191	108094468	108223464	108223741	25	24	278	229	44	8	AGTCATCTTTTGATCTCTCTCTCGT	AGTACTCCCCTATCACCACATACA	TXA0113288ATM_2_1MPLXID317
ATM	chr11	108137813	108138073	108267086	108267346	23	24	261	214	41	8	gtgcccagccTGATTAGGTAAAT	TTACCTATGGTACTTTGGCTCTCT	TXA0113298ATM_18_1MPLXID347
TP53	chr17	7569347	7569635	7666029	7666317	21	22	289	246	44	8	CTCGTGTTCCTAAAATGAGGG	CAATTTCCTCATGGCTTCAGTC	TXA0113399TP53_2_1MPLXID606
NF1	chr17	29588595	29588856	31261577	31261838	22	24	262	216	40	8	GTCCTGAGGTCTTTTTGGTGCT	ACTTTGAACTGGTAAGGTTAAGGC	TXA0113423NF1_35_1MPLXID676
NF1	chr17	29667365	29667625	31340347	31340607	23	23	261	215	41	8	TGGAAAAGTGAAGAGCTTACTCA	GGTTTTGTTCAAGAAGTGCGGTA	TXA0113443NF1_47_1MPLXID700
NF1	chr17	29700949	29701225	31373931	31374207	23	24	277	230	45	8	GTTGTTAAGCGACACATGACTGC	ACTAGTGAAGAGCCCATGTTAAGT	TXA0113445NF1_58_1MPLXID715
APC	chr5	112175428	112175712	112839731	112840015	23	23	285	239	44	8	GACCCCACTCATGTTTAGCAGAT	GCATTTACTGCAGCTTGCTTAGG	TXA0113621APC_19_14MPLXID190
ALK	chr2	29497883	29498151	29275017	29275285	23	23	269	223	47	9	CACCCTAAAGACAGCACCAATCT	CTCTCACCCTGAAATCAACCCTC	TXA0009377ALK_20_1MPLXID40
APC	chr5	112073953	112074227	112738256	112738530	23	23	275	229	50	9	GGAAACGGGTAGAGGACAACAAA	TACAAAAGCAGGCACACTACTGG	TXA0009480APC_3_1MPLXID154
CDH1	chr16	68845541	68845808	68811638	68811905	23	23	268	222	51	9	CCAAAGTGCAGCTTGTCTAAACC	ATACACATTTGTCCTCCACACCC	TXA0009937CDH1_7_1MPLXID590
NF2	chr22	30038128	30038399	29642139	29642410	23	23	272	226	46	9	GATCAGCCTACACACCTCACTTC	TAACATCTCACTTTCTGGGGCAA	TXA0011911NF2_4_1MPLXID793
NF2	chr22	30057113	30057376	29661124	29661387	23	22	264	219	48	9	TGTGCCAGATTCTTTGGAAGGTT	GACAGGGAAAGATCTGCTGGAC	TXA0011921NF2_8_1MPLXID797
PTCH1	chr9	98247860	98248123	95485578	95485841	23	23	264	218	51	9	GCATTTCCAGGGCAACTTCATTT	CTCGCCAGAAGATTGGAGAAGAG	TXA0012563PTCH1_22_1MPLXID274
ALK	chr2	29606526	29606806	29383660	29383940	23	23	281	235	48	9	CATGGTTGCAGGTTATTGACACA	ACATGACCCTGTCCACATGTTAG	TXA0025868ALK_26_1MPLXID47
CDH1	chr16	68853126	68853402	68819223	68819499	23	22	277	232	51	9	TCAGCTACATGTTGTTTGCTGGT	AAAAGAAGGGAGGGGCAAGGAA	TXA0026393CDH1_11_1MPLXID596
NF2	chr22	30074107	30074371	29678118	29678382	23	23	265	219	49	9	AGGATCGGTTGTCAACACAGTAG	GCCCCAATCACTCAGTCTAGTTC	TXA0027195NF2_14_1MPLXID804
PTCH1	chr9	98220201	98220477	95457919	95458195	23	23	277	231	55	9	CCAGAGGCCCAGACATAAACAAA	ACCATCTGCAGCAACTATACGAG	TXA0027583PTCH1_7_1MPLXID252
RUNX1	chr21	36171532	36171810	34799235	34799513	22	23	279	234	50	9	CACCTCTAGTCTCCTGGACCTT	TTTAAATCCCACCCCACTTTACA	TXA0027674RUNX1_2_1MPLXID768
RUNX1	chr21	36193823	36194101	34821526	34821804	23	23	279	233	48	9	ttaCAGACCCACATTCTGCCTTC	ATTTGATTCTTTCACGCCTTGGG	TXA0027682RUNX1_3_1MPLXID769
VHL	chr3	10191411	10191695	10149727	10150011	23	24	285	238	46	9	GTTCGTTCCTTGTACTGAGACCC	ACCATCAAAAGCTGAGATGAAACA	TXA0027906VHL_3_1MPLXID129
NF2	chr22	30032650	30032925	29636661	29636936	23	23	276	230	47	9	TTTTGGAACCTGAGAGTGGAGAG	TCAGGGAAAAACTGGAAAGCTCA	TXA0029099NF2_2_1MPLXID791
PMS2	chr7	6022391	6022581	5982760	5982950	23	26	191	142	47	9	ccttggcctcTATTAGATCTTCA	ACCTGGGATTTATAATAACCAAACTG	TXA0030741PMS2_4_1MPLXID220
PMS2	chr7	6042033	6042307	6002402	6002676	25	23	275	227	46	9	GCTCATGTGCATTAACCAATACTCT	GTCTCTCACTGAACACACCATGC	TXA0038480PMS2_11_1MPLXID235
CDH1	chr16	68835491	68835761	68801588	68801858	23	23	271	225	46	9	CCACAAGTTCGCTCTTTGGAGAA	TATTCAGCGTGACTTTGGTGGAA	TXA0046574CDH1_3_1MPLXID585
CDH1	chr16	68842247	68842522	68808344	68808619	23	23	276	230	46	9	GTCTGGCTAGGTTGGACTGTTAG	GGTACTTCTCTGCCAAATCCCTC	TXA0046576CDH1_4_1MPLXID587
CDH1	chr16	68862014	68862294	68828111	68828391	23	23	281	235	49	9	GCTGCTTCTGGCCTTCTTTATCT	GCTGTTTCAAATGCCTACCTCTT	TXA0046583CDH1_14_1MPLXID601
TP53	chr17	7565065	7565354	7661747	7662036	22	22	290	246	50	9	GGCCTCCAGTATTTTGTTTATT	CCGTCTCTCTCTCTCTCTTTAG	TXA0056753TP53_1_1MPLXID605
TP53	chr17	7578565	7578714	7675247	7675396	22	23	150	105	49	9	AGGAAGGAGACAGAGTTGAAAG	AAAGAAAAGCTCCTGAGGTGTAG	TXA0056759TP53_10_3MPLXID616
CDH1	chr16	68855821	68856086	68821918	68822183	23	23	266	220	45	9	AGATCTAGACTTGGTCTGGTGGA	GTGTTAGTTCTGCTGTGAAGGGA	TXA0109921CDH1_12_1MPLXID597
ALK	chr2	29541038	29541324	29318172	29318458	22	23	287	242	51	9	GAGGTGGCCCTCTTGTTCTCTC	TGGTCCCCCAGTTCCTGATAATG	TXA0113129ALK_23_1MPLXID44
ALK	chr2	29754659	29754948	29531793	29532082	23	21	290	246	51	9	TGGACCTACCGATTAAAGGACAA	CAAGCACACCATCCTGAGTCC	TXA0113132ALK_27_1MPLXID48
MSH2	chr2	47630290	47630577	47403151	47403438	21	16	288	251	50	9	GTCGCGCATTTTCTTCAACCA	GGGTCCCTCCCCAGCA	TXA0113138MSH2_1_3MPLXID63
MSH2	chr2	47739360	47739649	47512221	47512510	23	24	290	243	46	9	TGCAGATGTTTGCTGAGTATCGT	TGAGGGAAATGTTTACAGAAGGGA	TXA0113159MSH2_17_1MPLXID88
MSH6	chr2	48026571	48026859	47799432	47799720	25	23	289	241	40	9	GGAACAGACTGAGACTCCAGAAATG	ACAATGGCGATCATCTGAAAACT	TXA0113171MSH6_5_8MPLXID104
VHL	chr3	10183160	10183315	10141476	10141631	17	23	156	116	49	9	TGAGCCAGGGAGGTCAA	GGCCAACTCGTTACTGTATTTCC	TXA0113193VHL_1_4MPLXID122
SDHA	chr5	251039	251322	250924	251207	23	22	284	239	49	9	AGTTAAGCAGTTCTTGGTATGGC	CAGACAGCAAGCACGGAACTAA	TXA0113205SDHA_12_1MPLXID146
PMS2	chr7	6038664	6038870	5999033	5999239	23	23	207	161	47	9	TACTGGAAGGGACAATGGAAACC	TGTATCATTTCAGCAGGCATCCG	TXA0113232PMS2_10_1MPLXID233
PTCH1	chr9	98208562	98208722	95446280	95446440	23	23	161	115	45	9	GCACAGGGCATCTTTTCCATAAC	ttgcacaCCTCTTACTCTGTTCA	TXA0113236PTCH1_1_1MPLXID243
PTCH1	chr9	98231994	98232281	95469712	95469999	23	23	288	242	46	9	CCCCGTTACCCACATTCCTTTAT	TTTTCGAAGCAGTCCTCTGATTG	TXA0113250PTCH1_12_1MPLXID261
PTCH1	chr9	98241174	98241462	95478892	95479180	26	21	289	242	47	9	TGCAATGTTTTGAAAATAAAGCGAAT	TGATGATGTGCCTTCCCTTGG	TXA0113253PTCH1_17_1MPLXID267
RET	chr10	43595798	43596061	43100350	43100613	23	21	264	220	51	9	TGAAAAACTCCTGCTAAGATCGG	GTACGTGCCGTAGAGATGCTG	TXA0113265RET_2_1MPLXID288
BRCA2	chr13	32913808	32914097	32339671	32339960	23	25	290	242	33	9	TGAGCCAGTATTGAAGAATGTTG	TGTCTGTAAATATGTCTTTCACTTT	TXA0113341BRCA2_11_22MPLXID471
BRCA2	chr13	32911708	32911986	32337571	32337849	23	21	279	235	34	9	ACAGAGTAGTGTAGTTGTTTCTG	TGAAGATCAGCATCTCTGCAT	TXA0113343BRCA2_11_9MPLXID458
CDH1	chr16	68867093	68867354	68833190	68833451	23	23	262	216	48	9	gggtGCATTGTCGTACCTTACAT	ATTGCCCCATTCGTTCAAGTAGT	TXA0113398CDH1_16_1MPLXID603
BRCA1	chr17	41244815	41245082	43092798	43093065	23	23	268	222	40	9	TCCTTGATTTTCTTCCTTTTGTT	TAGAAATGACACAGAAGGCTTTA	TXA0113461BRCA1_16_10MPLXID742
RUNX1	chr21	36252791	36253079	34880494	34880782	23	24	289	242	45	9	TTTTGAAATGTGGGTTTGTTGCC	ACACAAATGCCCTAAAAGTGTATG	TXA0113469RUNX1_6_1MPLXID773
RUNX1	chr21	36421075	36421359	35048778	35049062	23	22	285	240	49	9	GCTGCCATTTCATTACAGGCAAA	CTTGGGGAGTCCCAGAGGTATC	TXA0113472RUNX1_9_1MPLXID786
NF2	chr22	30034999	30035278	29639010	29639289	21	21	280	238	45	9	CCTTGCAAAGGCTTCTTTGAG	GTCAACTCTGAGGCCAACTCT	TXA0113484NF2_3_1MPLXID792
NF2	chr22	30054080	30054345	29658091	29658356	23	23	266	220	50	9	TAGAGGAATGGCAGGGTCAGAAT	CGCCTTGGAATGAAGAAGTAACC	TXA0113486NF2_7_1MPLXID796
NF2	chr22	30064259	30064543	29668270	29668554	23	21	285	241	49	9	GGCCAGTAGGCAGTGAAGTAAAT	GGTATGTCCACGGCCAAAAGA	TXA0113489NF2_10_1MPLXID799
NF2	chr22	30077366	30077655	29681377	29681666	16	20	290	254	49	9	GCACCTGAGCCGTGTC	GCCAACCGCACATTTCATTA	TXA0113493NF2_15_1MPLXID805
APC	chr5	112177492	112177765	112841795	112842068	23	23	274	228	40	9	TATGGGTGGCATATTAGGTGAAG	GGGTTTTTCTTCTTGATCAGGTG	TXA0113606APC_19_25MPLXID201
APC	chr5	112174899	112175173	112839202	112839476	23	23	275	229	39	9	GACAAAGCAGTAAAACCGAACAT	CTGTGTCGTCTGATTACATCCTA	TXA0113619APC_19_11MPLXID187
ATM	chr11	108160360	108160581	108289633	108289854	23	25	222	174	32	10	GTGAGCAAGCAGCTGAAACAAAT	GGAAGAACAGGATAGAAAGACTGCT	TXA0002353ATM_30_2MPLXID368
ATM	chr11	108124604	108124865	108253877	108254138	24	23	262	215	39	10	GACAACTTTTGACAAGATGGACTT	CACCATCCTTGCTGTTTTTCCTG	TXA0009634ATM_14_3MPLXID341
NF1	chr17	29587373	29587642	31260355	31260624	25	24	270	221	37	10	TTGCATTTTTGAAGGTTTTTCCTTG	TCTTAGTCCAAGAAGATGCAAAGT	TXA0011835NF1_34_2MPLXID675
ATM	chr11	108196829	108196990	108326102	108326263	22	24	162	116	44	10	TAGCTGTGGAGTCTCTGAGTGG	ACAGTAAAACACTAATCCAGCCAA	TXA0014284ATM_48_2MPLXID396
ATM	chr11	108143380	108143655	108272653	108272928	25	26	276	225	36	10	AAGCAGTCTTTGTTTGTTAATGAGT	GTGAGCTGTTACTATGTAAGACATTC	TXA0025972ATM_23_1MPLXID355
ATM	chr11	108200931	108201198	108330204	108330471	25	24	268	219	41	10	TCTATGCAAGATACACAGTAAAGGT	gtctaAGTTTTTCAAGCACAGGGT	TXA0026025ATM_51_2MPLXID402
PTCH1	chr9	98240247	98240522	95477965	95478240	23	23	276	230	50	10	CAGTTAAGAAGCAGGAGCAGTCA	GCTTGTGGAAGTGTTCATTGCAT	TXA0027601PTCH1_16_1MPLXID266
APC	chr5	112173876	112174152	112838179	112838455	23	23	277	231	41	10	ACTACCATCCAGCAACAGAAAAT	AATTTGGCATAAGGCATAGAACA	TXA0028059APC_19_5MPLXID181
APC	chr5	112164480	112164750	112828783	112829053	25	23	271	223	30	10	GCTAGCATTAAAAACAAAAAAGCAA	AAATCTCATGGCTAAAAGAAGGC	TXA0028072APC_17_1MPLXID174
PMS2	chr7	6043523	6043743	6003892	6004112	23	23	221	175	32	10	TTTCCCAAGACAGTGTTACTCAA	ACTGATAGCATGGGTCCGTTTTT	TXA0030720PMS2_13_1MPLXID239
NF1	chr17	29556359	29556639	31229341	31229621	23	23	281	235	35	10	TGGGACTTCAAATACGGACCAAT	GCTGACCCCTACATTGAGATGAC	TXA0038382NF1_21_4MPLXID656
ATM	chr11	108121575	108121861	108250848	108251134	24	22	287	241	38	10	AGTTGCATTGTGTCAAGACAAGAG	TGAGTGTGTGTGTGTCTGTGTG	TXA0046361ATM_11_3MPLXID335
BRCA2	chr13	32906902	32907184	32332765	32333047	24	23	283	236	37	10	AGACACAGAGAACAAAAGAAAGAA	ATGACCTGAAAAACTTGCATTGA	TXA0046446BRCA2_10_4MPLXID447
NF1	chr17	29528348	29528608	31201330	31201590	24	26	261	211	30	10	TGCTGTTCTTTTTGGCTTCATTTG	TCAGAACCTTTTTGAAAACCAAGAGT	TXA0046595NF1_11_1MPLXID640
NF1	chr17	29554085	29554370	31227067	31227352	24	23	286	239	48	10	CCTGTGAGGTTAGTGAAAGGAAGT	AAGAGGCTTCCAAATTGAGGGTG	TXA0046601NF1_19_1MPLXID651
NF1	chr17	29560077	29560354	31233059	31233336	23	23	278	232	41	10	AAATCCTTCAACAAGGCACAGAA	ACATCTTTCTTCTGGCTCTGAAA	TXA0046608NF1_27_2MPLXID665
NF1	chr17	29654425	29654712	31327407	31327694	23	21	288	244	43	10	TTGTTTGGTTGGTTGGTTTCTGG	GGACAATGGCTTCACACTCCT	TXA0046619NF1_38_1MPLXID683
MSH6	chr2	48032783	48032972	47805644	47805833	23	23	190	144	29	10	AGTGAAACTGCCAGCATACTCAT	GTGAGTGCGTGCTCTAAAAACAT	TXA0073103MSH6_8_2MPLXID117
BRCA2	chr13	32972603	32972845	32398466	32398708	22	19	243	202	33	10	ATTCTCCTCAGATGACTCCATT	CCTGGGAACTCTCCTGTTC	TXA0109575BRCA2_27_4MPLXID507
PALB2	chr16	23641419	23641699	23630098	23630378	23	23	281	235	41	10	TTTTGGGATGTGATTTTCCTGGT	TCATAGGGATGGAATGCTGAGTT	TXA0109751PALB2_9_4MPLXID566
MSH6	chr2	48026178	48026460	47799039	47799321	23	23	283	237	41	10	TAGTGGAGGTGGTGATGACAGTA	TTCACTGACTCCAATAAGAGCAT	TXA0113174MSH6_5_5MPLXID101
PMS2	chr7	6026937	6027211	5987306	5987580	18	23	275	234	49	10	TGTCCGTAGGGTCACTGG	CATGGTAGAAAAGCAGGATCAAT	TXA0113229PMS2_5_5MPLXID226
PTCH1	chr9	98242733	98243007	95480451	95480725	18	23	275	234	48	10	GGGCGGTCCATGTAACCA	GTTTTGATGCCAGAGTCCCAGAA	TXA0113255PTCH1_19_2MPLXID271
ATM	chr11	108099951	108100103	108229224	108229376	25	23	153	105	37	10	GCAAAACCAAATGTATCAGCCTCAA	CACGCGACAGTAATCTGTTAAGC	TXA0113289ATM_5_2MPLXID323
ATM	chr11	108203491	108203776	108332764	108333049	23	26	286	237	35	10	TCGAACAGAGGCTGCAAATAGAA	GGGAATGCTGAAGCCATCAGATATAA	TXA0113309ATM_54_2MPLXID408
BRCA2	chr13	32910974	32911247	32336837	32337110	23	23	274	228	33	10	TATAAAAACGTTGAGCTGTTGCC	CGTTTACACAAGTCAAGTCTGTT	TXA0113344BRCA2_11_5MPLXID454
BRCA2	chr13	32913224	32913512	32339087	32339375	23	23	289	243	34	10	TTAGCATGTGAGACCATTGAGAT	TTGTGTAAAAAGCTAAGGCTGAA	TXA0113345BRCA2_11_18MPLXID467
BRCA2	chr13	32954086	32954374	32379949	32380237	26	24	289	239	26	10	AAGTGCTTGTTAGTTTATGGAATCTC	CCAACTGGTAGCTCCAACTAATCA	TXA0113350BRCA2_24_1MPLXID500
RB1	chr13	48955227	48955516	48381091	48381380	24	23	290	243	30	10	CCTATGAGTCCGTAGACTCCAAAA	TCTTGTCAAGTTGCCTTCTGCTT	TXA0113368RB1_16_1MPLXID535
RB1	chr13	49039276	49039565	48465140	48465429	24	24	290	242	39	10	AAATCTAATGTAATGGGTCCACCA	TCTTGGATCAAAATAATCCCCCTC	TXA0113374RB1_22_1MPLXID546
PALB2	chr16	23646734	23647010	23635413	23635689	24	21	277	232	34	10	GGTTGACTTAGAATCTCACTTTCC	CTGTAAGTTTGGAGGCACAAG	TXA0113386PALB2_10_5MPLXID572
NF1	chr17	29509586	29509848	31182568	31182830	23	26	263	214	33	10	CAGCAGTTTGGCCACTACAAATC	TGAGTATGTCTCTTCTAAGTCCATCA	TXA0113414NF1_8_2MPLXID635
NF1	chr17	29663524	29663796	31336506	31336778	26	23	273	224	33	10	GCATATCTGTTTTATCATCAGGAGGT	TGCCACATCAAGGGAATTGTTGA	TXA0113433NF1_42_1MPLXID691
BRCA1	chr17	41246111	41246389	43094094	43094372	23	23	279	233	39	10	TTCAGTTACATGGCTTAAGTTGG	TCCAGAAGTGATGAACTGTTAGG	TXA0113458BRCA1_16_17MPLXID749
BRCA1	chr17	41243706	41243986	43091689	43091969	23	19	281	239	42	10	TGAGATGCCTTTGCCAATATTAC	AGGAGTCCTAGCCCTTTCA	TXA0113459BRCA1_16_4MPLXID736
RUNX1	chr21	36260045	36260334	34887748	34888037	23	23	290	244	41	10	TGTGGAGAATTTAAACACAACAG	AAACTTAACCAACATCCCCAAAC	TXA0113478RUNX1_7_7MPLXID780
APC	chr5	112176211	112176499	112840514	112840802	23	23	289	243	42	10	GGTGTATTGTGTTGAAGGGACAC	TTTCCCTTTGGGCATAGCAGAAT	TXA0113618APC_19_18MPLXID194
APC	chr5	112178452	112178726	112842755	112843029	24	20	275	231	40	10	TGCCAGTAGTATTCCAAGAAGTGA	CCTGGGACCTAGTGGGAGAA	TXA0113630APC_19_30MPLXID206
ATM	chr11	108139084	108139260	108268357	108268533	23	23	177	131	37	11	TATATGGCTGTTGTGCCCTTCTC	GCTGCCCTAAAGGACACAGTATT	TXA0014274ATM_19_1MPLXID349
APC	chr5	112163571	112163724	112827874	112828027	23	26	154	105	37	11	AGCTTGGCTTCAAGTTGTCTTTT	AGGTGAAATTCTAAATAGTACCTGCT	TXA0014653APC_16_1MPLXID172
ATM	chr11	108128173	108128438	108257446	108257711	24	23	266	219	39	11	ACTGGAATTTGCATTTTTCCTTCT	GGAGGTCAAGGCTACAATGAGTT	TXA0025982ATM_16_2MPLXID344
ATM	chr11	108122485	108122747	108251758	108252020	23	23	263	217	39	11	GCCAGGCACTGTCCTGATAGATA	TGGAGGCACTTCTGTGCTATTTT	TXA0025995ATM_12_1MPLXID336
APC	chr5	112175822	112176106	112840125	112840409	23	23	285	239	36	11	CTCGATGAGCCATTTATACAGAA	CACAGGTGGAGGTAATTTTGAAG	TXA0026293APC_19_16MPLXID192
CDH1	chr16	68857203	68857487	68823300	68823584	22	23	285	240	45	11	GGCTTGCGGGTGTCTTTAGTTC	GAATTTGCAATCCTGCTTCGACA	TXA0026391CDH1_13_1MPLXID599
NF1	chr17	29684202	29684472	31357184	31357454	23	23	271	225	38	11	ACAGTCTTCTACTTCTCACCCAA	CTTTGCAACCAGTGCACATTACT	TXA0027203NF1_54_1MPLXID710
NF1	chr17	29679272	29679552	31352254	31352534	23	23	281	235	40	11	CAGGACACTAAAGGAGACTCAGC	ACTTTGCTACACTGACATGGAAA	TXA0027263NF1_51_2MPLXID707
ATM	chr11	108196092	108196356	108325365	108325629	23	24	265	218	37	11	CAGCTTCTCAAGGACAGTGATTT	TTTCTTTTTCCCTCAGGCTTTCTG	TXA0028140ATM_47_3MPLXID394
PTCH1	chr9	98242186	98242463	95479904	95480181	23	23	278	232	45	11	GGAAGTGGCTTTTGAGGAAAGGA	AAACACACAAGCCCTTAATGCAC	TXA0029440PTCH1_18_1MPLXID269
APC	chr5	112102920	112103135	112767223	112767438	23	23	216	170	40	11	AAAACTGCGGTCAAAAATGTCCC	ATAAACTGGAGTACACAAGGCAA	TXA0030664APC_6_2MPLXID159
NRAS	chr1	115252113	115252316	114709492	114709695	25	23	204	156	43	11	TGAATATGGATCACATCTCTACCAG	TGTACCTATGGTGCTAGTGGGAA	TXA0036984NRAS_3_1MPLXID11
BRCA2	chr13	32937391	32937667	32363254	32363530	23	23	277	231	42	11	AACACTTGTTCTCTGTGTTTCTG	TAACATAAGAGATTCTGGGGCTT	TXA0037369BRCA2_18_2MPLXID489
ATM	chr11	108142031	108142291	108271304	108271564	25	23	261	213	38	11	ACCATGTCCTTCATGTAGTGAAAAA	AAGCGACTGAGGGAAACACAAAT	TXA0046367ATM_21_2MPLXID353
ATM	chr11	108199727	108199988	108329000	108329261	23	24	262	215	37	11	ATTGGTTGTGTTTTCTTGAAGGC	GTCACTTGTAGAAACCTAGTTACC	TXA0046385ATM_50_2MPLXID399
ATM	chr11	108236030	108236310	108365303	108365583	24	24	281	233	40	11	ACCTTTGTGTTTTTGTCCTTAGTG	TGTTGGCAGGTTAAAAATAAAGGC	TXA0046396ATM_64_2MPLXID422
PALB2	chr16	23649283	23649567	23637962	23638246	23	23	285	239	41	11	ACAAAAACAGCCCCAGAAATACG	ttatggACCAGTGCTACTCCCTG	TXA0046570PALB2_12_1MPLXID579
NF1	chr17	29559763	29560051	31232745	31233033	23	23	289	243	43	11	TGAAGATGAAAGTGCGCAAACAG	TCTTGTCTGGAGATCCTTGTGGT	TXA0046606NF1_26_2MPLXID663
NF1	chr17	29687569	29687836	31360551	31360818	23	26	268	219	43	11	ACCTGCCTGGAATTGATGAAGAA	GGTGAATCTCATAAGAAAAAGGAGCA	TXA0046634NF1_57_2MPLXID714
BRCA1	chr17	41202924	41203184	43050907	43051167	23	23	261	215	38	11	AGGTGCTGTTTTGTTTGGAGAGT	TTTTCCTTCTCTCCATTCCCCTG	TXA0046656BRCA1_5_1MPLXID720
BRCA2	chr13	32945021	32945198	32370884	32371061	22	23	178	133	38	11	TGCCTGGCCTGATACAATTAAC	AGGCTTCTAGTCTCTTTTGTTGG	TXA0056691BRCA2_20_1MPLXID493
PMS2	chr7	6031557	6031740	5991926	5992109	25	23	184	136	39	11	TTTGAGGCATTAGTCACTAGTTGTA	GGGCTGGGAACATTTGTCATTTA	TXA0081209PMS2_7_1MPLXID230
BRCA2	chr13	32912955	32913215	32338818	32339078	25	23	261	213	39	11	ACAAAATACTGAAAGAAAGTGTCCC	CTTTACAGGCCTCTCTGTACTTT	TXA0109718BRCA2_11_16MPLXID465
MSH6	chr2	48031944	48032220	47804805	47805081	23	26	277	228	38	11	TTGTTTTAGAGTGCCTAGCTCTT	TTTATCACATCTAAATGACTGAATGA	TXA0113167MSH6_7_1MPLXID115
MSH6	chr2	48025940	48026200	47798801	47799061	23	23	261	215	46	11	GAAGCAGTGATGAAATAAGCAGT	TACTGTCATCACCACCTCCACTA	TXA0113175MSH6_5_3MPLXID99
APC	chr5	112154884	112155148	112819187	112819451	23	25	265	217	41	11	AGCACTCCACAACATCATTCACT	TCTCCTCTTAGTCATAAAGACAGCA	TXA0113215APC_13_3MPLXID168
PMS2	chr7	6038767	6039037	5999136	5999406	23	23	271	225	41	11	TTTTCCTTTATGCTGGGGCTTCC	ATTCTGTCAACAGTGCTTCCCTT	TXA0113233PMS2_10_2MPLXID234
PMS2	chr7	6043178	6043427	6003547	6003796	23	24	250	203	38	11	TAGATTGGCAGCGAGACAAAACA	TCAGCTCTGAAACATCACACATCT	TXA0113239PMS2_12_1MPLXID237
BRCA2	chr13	32910586	32910850	32336449	32336713	24	24	265	217	38	11	ACAGTTATTTATTACCCCAGAAGC	AGAAATCATGACTAGGTTTGACAG	TXA0113348BRCA2_11_3MPLXID452
PALB2	chr16	23634155	23634416	23622834	23623095	23	24	262	215	39	11	AGTGTTGATGCGGTACATGCTTA	AGCAAGTACTACTGAAGTCTGGAA	TXA0113382PALB2_5_1MPLXID557
PALB2	chr16	23646462	23646751	23635141	23635430	23	24	290	243	38	11	ATGTGCCAGACATCCTAATTTCA	TGAGATTCTAAGTCAACCTAAGAG	TXA0113387PALB2_10_3MPLXID570
CDH1	chr16	68844038	68844325	68810135	68810422	22	23	288	243	47	11	GCCCCTTCTCCCATGTTTTCTT	CCTTTGGGCTTGGACAACACTTT	TXA0113395CDH1_6_1MPLXID589
TP53	chr17	7579489	7579749	7676171	7676431	23	24	261	214	41	11	CATTCTGGGAGCTTCATCTGGAC	GGACTGACTTTCTGCTCTTGTCTT	TXA0113403TP53_11_3MPLXID619
NF1	chr17	29527906	29528166	31200888	31201148	23	23	261	215	40	11	ATGAACCACAGTATGGGTGCTTT	GGTTGTTGTGAGGGCTTATACGA	TXA0113411NF1_10_1MPLXID638
NF1	chr17	29552153	29552422	31225135	31225404	26	23	270	221	38	11	GGGTAGGATGTGATATTCCTTCTAGT	CTTGCCCAAAGTTCCACAAAGAG	TXA0113415NF1_17_2MPLXID648
NF1	chr17	29557290	29557575	31230272	31230557	23	23	286	240	36	11	GCTTGGGAATATGGTCCATGCAA	TCACAGGCACAAAGCTTAGGGAA	TXA0113418NF1_23_2MPLXID659
NF1	chr17	29664886	29665175	31337868	31338157	25	17	290	248	33	11	AACTAGCTCAAAGGTATGTCCTAAA	TGAGGGCGGAACAGGTA	TXA0113437NF1_45_1MPLXID697
BRCA1	chr17	41243365	41243641	43091348	43091624	23	23	277	231	40	11	TTTGTAAAATGTGCTCCCCAAAA	TTGGAAGACTTGACTGCAAATAC	TXA0113453BRCA1_16_2MPLXID734
RUNX1	chr21	36421439	36421724	35049142	35049427	21	23	286	242	46	11	CTTGGCTGTGGGTTGGTGATG	GAAGGGCATTGCTCAGAAAAGAA	TXA0113470RUNX1_9_3MPLXID788
APC	chr5	112178103	112178370	112842406	112842673	21	23	268	224	45	11	CTAGAGGAGCCAAGCCATCTG	CCTGAGGACTTAGTTGAAGCAGT	TXA0113607APC_19_28MPLXID204
ATM	chr11	108180939	108181137	108310212	108310410	23	23	199	153	35	12	CTAGAAGTTGCCAAGGTAGCTCA	TGGGGAACAGGAGGCAAAATAAA	TXA0002287ATM_40_2MPLXID384
ATM	chr11	108158255	108158524	108287528	108287797	24	23	270	223	34	12	TATGCCTTTTGAGCTGTCTTGACG	AGACATTGAAGGTGTCAACCAAT	TXA0009557ATM_28_1MPLXID364
ATM	chr11	108121306	108121575	108250579	108250848	25	23	270	222	35	12	ACTATGGAAATGATGGTGATTCTCT	TTCCGTAAGGCATCGTAACACAT	TXA0009593ATM_11_1MPLXID333
NF1	chr17	29490082	29490344	31163064	31163326	23	23	263	217	36	12	AGGTGGTGTGTATGTAAGGTGTT	AAATAAAACCCCAGAGGCAGAAT	TXA0011804NF1_4_1MPLXID628
RB1	chr13	48953605	48953795	48379469	48379659	18	25	191	148	35	12	GAGCCCAGGAGTGTGAAG	TTAACTTACTGATTTAAGCATGGAT	TXA0014506RB1_14_1MPLXID531
APC	chr5	112179021	112179290	112843324	112843593	23	23	270	224	36	12	CATCAGAATCCAGTGAAAAAGCA	TAATGGGACAGTCCTCAATTCTC	TXA0025950APC_19_33MPLXID209
APC	chr5	112090480	112090741	112754783	112755044	24	24	262	214	36	12	AGAGTTTTGTTTCCTTTACCCCTT	AAAGTCACAGTCTTGATACCTTCA	TXA0025951APC_4_1MPLXID155
ATM	chr11	108200828	108201103	108330101	108330376	23	23	276	230	36	12	TTCCCTGGGATAAAAACCCAACT	GAGGGAACAAAGTCGGAATACCC	TXA0025968ATM_51_1MPLXID401
ATM	chr11	108186449	108186727	108315722	108316000	26	25	279	228	33	12	AGTTGGGAGTTACATATTGGTAATGA	AGATTGTGAAAATAGCTTTGGGTTT	TXA0025993ATM_42_1MPLXID386
KRAS	chr12	25368300	25368575	25215366	25215641	23	23	276	230	35	12	TGGTTGCCACCTTGTTACCTTTA	AAACTTCTTGCACATGGCTTTCC	TXA0026996KRAS_2_1MPLXID424
NF1	chr17	29661761	29662042	31334743	31335024	25	23	282	234	34	12	ACCTTTTACCATTTTTTCCCCGAAT	AGGCTTCCCCATATTTTTGCTTG	TXA0027220NF1_40_1MPLXID687
NF1	chr17	29676064	29676342	31349046	31349324	23	26	279	230	33	12	GAAGACCTCAGCAGATGCTTGTT	GGTATTTGTACTTTTTGGGTGATCCT	TXA0027254NF1_49_1MPLXID704
BRCA2	chr13	32944430	32944696	32370293	32370559	24	23	267	220	35	12	AGTGAATATTTTTAAGGCAGTTCT	ACCTGTATAGGGTATGCTCTTTG	TXA0030276BRCA2_19_1MPLXID491
BRCA2	chr13	32968749	32969022	32394612	32394885	23	23	274	228	35	12	TAGAGTTTCCTTTCTTGCATCTT	TTTTGGACTAGCAGAAAACACAG	TXA0030286BRCA2_25_1MPLXID501
NF1	chr17	29579847	29580123	31252829	31253105	26	23	277	228	34	12	TCCATTTGTGTTACATTTTATGGTGT	ACAGTGAAGGTCAAATAGGCTGA	TXA0038346NF1_31_1MPLXID670
ATM	chr11	108170334	108170597	108299607	108299870	26	24	264	214	34	12	TTCTTGAAGTACAGAAAAACAGCATT	GTGTTATTCAGGTAGGTCAGCATT	TXA0046377ATM_35_1MPLXID375
PALB2	chr16	23640384	23640673	23629063	23629352	26	25	290	239	34	12	TCCAAATCTGTTTTTCTGAATCTGTT	ACATTTTGATGAGTGGGTAATGCAG	TXA0046553PALB2_8_1MPLXID562
NF1	chr17	29554471	29554741	31227453	31227723	23	24	271	224	36	12	CTTGGCTGTAGCTGATTGATGTT	TCAGTCTTCACACAGCTATATGTT	TXA0046602NF1_20_1MPLXID652
NF1	chr17	29592196	29592457	31265178	31265439	25	23	262	214	34	12	ACTCAGTAGACAACATAAAGCCTCA	TCCTGTTAAGTCAACTGGGAAAA	TXA0046616NF1_36_1MPLXID678
NF1	chr17	29683374	29683661	31356356	31356643	26	23	288	239	35	12	GTGAAAGCTTAAACACTTTATGTCCA	TGACTTTCATGTACTCTCCCACC	TXA0046629NF1_52_1MPLXID708
BRCA1	chr17	41251674	41251963	43099657	43099946	23	23	290	244	33	12	ATTCACTTCCCAAAGCTGCCTAC	CTCTTCAGGAGGAAAAGCACAGA	TXA0046685BRCA1_19_1MPLXID755
MSH2	chr2	47635415	47635675	47408276	47408536	23	23	261	215	35	12	AGTCCAGTAAGCCTCTTTTTCTT	TCATTCTCCTTGGATGCCTTATT	TXA0046783MSH2_2_1MPLXID64
MSH6	chr2	48025645	48025915	47798506	47798776	23	22	271	226	35	12	TGCACGGGTACCATTATAAAGTC	ATTCCACATCAGAGCCACCAAT	TXA0046815MSH6_5_1MPLXID97
TP53	chr17	7579590	7579853	7676272	7676535	23	23	264	218	44	12	ACTGTAGATGGGTGAAAAGAGCA	AGACCTATGGAAACTGTGAGTGG	TXA0056754TP53_12_1MPLXID620
PMS2	chr7	6029361	6029598	5989730	5989967	24	23	238	191	35	12	ACTTGGAAAAAATAAGGAAACACA	TTTTTGCCTTAGAATGCGTTGAT	TXA0073236PMS2_6_1MPLXID228
BRCA2	chr13	32928912	32929190	32354775	32355053	22	23	279	234	34	12	CAAATGAGGGTCTGCAACAAAG	GCCTGTAGTAATCAAGTGTCTCA	TXA0109693BRCA2_14_1MPLXID481
BRCA2	chr13	32911345	32911629	32337208	32337492	23	24	285	238	33	12	TGCAGAGGAGAACAAAAATAGTG	TCAACACAAGCTAAACTAGTAGGA	TXA0109717BRCA2_11_7MPLXID456
BRCA1	chr17	41244468	41244753	43092451	43092736	23	23	286	240	37	12	CTAATTGTGCTCACTGTACTTGG	TTGGTCAGAAAGATAAGCCAGTT	TXA0109771BRCA1_16_8MPLXID740
BRCA1	chr17	41197630	41197900	43045613	43045883	23	23	271	225	34	12	TGGAAAGGCCACTTTGTAAGCTC	AGGACCCTGGAGTCGATTGATTA	TXA0109775BRCA1_1_1MPLXID716
SDHB	chr1	17345271	17345553	17018776	17019058	25	21	283	237	36	12	ACATGCTGTATTCATGGAAAACCAA	GACACTGAACCAGCTGAGGAA	TXA0113102SDHB_1_1MPLXID0
MSH2	chr2	47707793	47708082	47480654	47480943	21	26	290	243	34	12	CTTCTCATGCTGTCCCCTCAC	ACCTTCATCTTAGTGTCCTGTTTATG	TXA0113151MSH2_15_1MPLXID85
APC	chr5	112136909	112137196	112801212	112801499	23	25	288	240	35	12	AAAAAGCCTTGGGCTAAGAAAGC	TGCATTCAGGACTAAGAAAATAGGT	TXA0113211APC_10_1MPLXID164
APC	chr5	112162679	112162940	112826982	112827243	26	23	262	213	34	12	AGGCAAATTTAAACCATATATTCTCA	TTGGCTACATCTCCAAAAGTCAA	TXA0113218APC_15_1MPLXID170
PMS2	chr7	6035072	6035342	5995441	5995711	23	23	271	225	35	12	GAGCTCCACGTAAACTGCCTATT	TTAAGAATGTGCCATGTGATCGT	TXA0113234PMS2_8_1MPLXID231
ATM	chr11	108203373	108203633	108332646	108332906	26	24	261	211	34	12	TCATTCCATTGTCTAGATTTGTGCAT	ACATACTTCTCTGAGTCTTCCACT	TXA0113308ATM_54_1MPLXID407
ATM	chr11	108205687	108205976	108334960	108335249	23	26	290	241	36	12	TTTTATTAGGTGGACCACACAGG	GCATTTCTACTCTACAAATCTTCCTC	TXA0113310ATM_56_2MPLXID411
KRAS	chr12	25388001	25388263	25235067	25235329	24	22	263	217	33	12	tccaTCTTCATTCTGCCAATTCCA	TGCGGAACACATCATTCTACAG	TXA0113315KRAS_5_1MPLXID429
BRCA2	chr13	32914177	32914463	32340040	32340326	23	23	287	241	35	12	GGCATTGGATGATTCAGAGGATA	CATCTGATACCTGGACAGATTTT	TXA0113337BRCA2_11_24MPLXID473
RB1	chr13	48934077	48934346	48359941	48360210	23	23	270	224	33	12	ACTCTACCCTGCGATTTTCTCTC	TAGAACCATGTTTGGTACCCACT	TXA0113358RB1_7_1MPLXID521
RB1	chr13	49033689	49033978	48459553	48459842	25	23	290	242	33	12	AGAGTGGTAGAAAAGAGGTTTCTGT	TTTTCTTACTTGGTCCAAATGCC	TXA0113372RB1_19_1MPLXID540
NF1	chr17	29556774	29557063	31229756	31230045	23	23	290	244	36	12	TCAGTCAGTTTCATCTCTCTAGG	CCAGTATCAGTGTGTAAGAGGTT	TXA0113419NF1_22_1MPLXID657
NF1	chr17	29575831	29576101	31248813	31249083	23	23	271	225	35	12	CAGCCCTGTCAAAGTTGTCTTTT	GGGGAATTCTGAGGAGGAACTGA	TXA0113422NF1_30_1MPLXID668
NF1	chr17	29664249	29664531	31337231	31337513	24	20	283	239	35	12	AGAGGTTTGATTTAGGGAACATGA	GGAGCCAGGAGAGAATGACC	TXA0113440NF1_43_1MPLXID693
APC	chr5	112174541	112174811	112838844	112839114	23	23	271	225	37	12	GATAAACACCTCAAGTTCCAACC	CCACATGACGTTTCTCTTCATTA	TXA0113610APC_19_9MPLXID185
NF1	chr17	29667538	29667732	31340520	31340714	22	24	195	149	42	13	AAAGCCCTCTTTTGGGTAGCTG	AGCAACAAGAAAAGATGGAAGAGT	TXA0002880NF1_47_2MPLXID701
NF1	chr17	29683924	29684158	31356906	31357140	25	25	235	185	41	13	AGGTGAAGTGATTATCCAGGTGTTT	ACTGGAATAAAAATTTGAGGGTGGG	TXA0011795NF1_53_1MPLXID709
ATM	chr11	108195995	108196166	108325268	108325439	26	23	172	123	42	13	TCATTTCTCTTGCTTACATGAACTCT	CAGGATCTCCAAAATGACTGTGC	TXA0014364ATM_47_2MPLXID393
ATM	chr11	108191923	108192204	108321196	108321477	25	25	282	232	38	13	AGTAGCAAAGCCTATGATGAGAACT	ACTATTGGTAACAGAAAAGCTGCAC	TXA0025987ATM_46_1MPLXID391
NF1	chr17	29661907	29662182	31334889	31335164	23	23	276	230	38	13	ATCTAGTTCGTTTTTGCAAGCAT	GCTTTCTGAAGGAGGAAACTGTG	TXA0027216NF1_40_2MPLXID688
BRCA1	chr17	41199525	41199785	43047508	43047768	25	23	261	213	38	13	AGACATTTTAGCCATTCATTCAACA	TGAAGTGACAGTTCCAGTAGTCC	TXA0030214BRCA1_2_1MPLXID717
BRCA2	chr13	32944528	32944715	32370391	32370578	23	24	188	141	41	13	AATTTGTCCAGATTTCTGCTAAC	AGTTTCAAGAATACATCATACCTG	TXA0032264BRCA2_19_2MPLXID492
ATM	chr11	108121471	108121731	108250744	108251004	23	24	261	214	40	13	TTACCTAACTGTGAGCTGTCTCC	CTGAATTATGGCTCCAAGTAAGCC	TXA0046360ATM_11_2MPLXID334
ATM	chr11	108186610	108186899	108315883	108316172	23	24	290	243	39	13	GGAGGGAAGATGTTACAACCCAT	CTGAAATAACCTCAGCACTACACT	TXA0046381ATM_43_1MPLXID387
ATM	chr11	108235913	108236184	108365186	108365457	23	23	272	226	41	13	TGCAGATGACCAAGAATGCAAAC	TATGGCCTGCTGTATGAGCAAAT	TXA0046395ATM_64_1MPLXID421
BRCA2	chr13	32913530	32913818	32339393	32339681	24	23	289	242	31	13	TCTGTGAGTCAGACTTCATTACTT	ATACTGGCTCAATACCAGAATCA	TXA0046454BRCA2_11_20MPLXID469
BRCA2	chr13	32968872	32969145	32394735	32395008	24	23	274	227	38	13	GGCAATAAAGTTTTGGATAGACCT	AGCTATTTCCTTGATACTGGACT	TXA0046491BRCA2_25_2MPLXID502
PALB2	chr16	23614813	23615083	23603492	23603762	23	23	271	225	40	13	TTTTTGTCCAGCCAGCAAATGAG	GCTGGTTTTGGGAACATGGTTTT	TXA0046546PALB2_1_2MPLXID552
NF1	chr17	29687441	29687730	31360423	31360712	23	22	290	245	42	13	TGGCTTCAGATGGGGATTTACTT	TTTACTGACCTGGGGAATGCTG	TXA0046633NF1_57_1MPLXID713
MSH2	chr2	47656919	47657191	47429780	47430052	23	23	273	227	38	13	TGAGGCAGACTTTACAAGAAGAT	CTGAATGTGTCCTAAGAGTGAGT	TXA0046791MSH2_7_2MPLXID74
MSH6	chr2	48025743	48026031	47798604	47798892	21	23	289	245	41	13	CTGGCAGGTAGGCACAACTTA	CATTCTCTTCCGCTTTCGAGCAA	TXA0046816MSH6_5_2MPLXID98
ATM	chr11	108216534	108216747	108345807	108346020	23	23	214	168	38	13	AACCAGTTTTCCGTTACTTCTGC	CATCACTATCATCCCCCTGCAAC	TXA0109731ATM_59_2MPLXID416
SDHB	chr1	17354998	17355281	17028503	17028786	23	23	284	238	42	13	CTCAAACAAATCCTGCCCTGAAA	GACTGATTCCGGATATGGGTGAG	TXA0113106SDHB_5_1MPLXID4
NRAS	chr1	115251070	115251333	114708449	114708712	23	23	264	218	39	13	AGACAATAACACCAGCACTCCTC	TTTGGATTGTGTCCGTTGAGCTA	TXA0113107NRAS_2_1MPLXID10
MSH6	chr2	48018119	48018392	47790980	47791253	22	22	274	230	42	13	GGTGGCCTTGTCTGGTTTACAA	CCCCTTGCAATTTACTGGGGTA	TXA0113160MSH6_3_2MPLXID95
VHL	chr3	10188173	10188372	10146489	10146688	23	23	200	154	41	13	TAACAACCTTTGCTTGTCCCGAT	TCCTGTACTTACCACAACAACCT	TXA0113182VHL_2_2MPLXID128
SDHA	chr5	228287	228568	228172	228453	23	23	282	236	39	13	TCCTTTCTTTTAGTCTCTGCGAT	TATCAAGGCCTGTGTCTAAACCG	TXA0113186SDHA_6_2MPLXID137
SDHA	chr5	256383	256668	256268	256553	23	24	286	239	42	13	AGGAACACAAGAGATGGCTTTTT	CCAATCTCCCTTCAATGTACTCCT	TXA0113206SDHA_15_1MPLXID149
PMS2	chr7	6029525	6029801	5989894	5990170	20	17	277	240	42	13	AAGCTTTTCCTCTTGTAGCA	CCAGTGTGGTGGCACTT	TXA0113227PMS2_6_2MPLXID229
PMS2	chr7	6042261	6042521	6002630	6002890	23	25	261	213	39	13	GACATCGCTGTGAGAGAATACCA	CAGTTCAACCTGAAAAACGAAATCA	TXA0113235PMS2_11_2MPLXID236
PTCH1	chr9	98238931	98239191	95476649	95476909	23	23	261	215	43	13	TGGGACTGAAATCTTTACTGGGT	TCTGAATTGCATCTCGCATGTCT	TXA0113246PTCH1_14_1MPLXID263
ATM	chr11	108124537	108124712	108253810	108253985	23	23	176	130	38	13	GAAGTGAACACCACCAAAAAGAT	CAGTGATTCCTTGAGATTCTGGT	TXA0113293ATM_14_2MPLXID340
RB1	chr13	49033867	49034016	48459731	48459880	19	24	150	107	41	13	CCTTCTGTCTGAGCACCCA	AACAAGTAAGTAGGGAGGAGAGAA	TXA0113373RB1_19_2MPLXID541
PALB2	chr16	23632719	23632883	23621398	23621562	21	23	165	121	41	13	AGAGCTTCTTGCATCCCTTGG	TATGCAGTTCAACAATGCGGAGA	TXA0113377PALB2_4_2MPLXID556
PALB2	chr16	23646302	23646581	23634981	23635260	17	23	280	240	39	13	GGGGTGCAGGCTGATTT	TTCAGAGTCATTTGGATGTCAAG	TXA0113391PALB2_10_2MPLXID569
NF1	chr17	29490236	29490525	31163218	31163507	20	21	290	249	38	13	GATGCTGGTCAAACAGTTGC	AGGGGCAAAAGAACTTGTCTC	TXA0113405NF1_4_2MPLXID629
NF1	chr17	29555943	29556209	31228925	31229191	26	22	267	219	42	13	TGTACTTTTGTCATGGAAGAAATGTT	CCAGAATTGCTTCTCTGCTGGA	TXA0113416NF1_21_1MPLXID653
NF1	chr17	29588735	29589020	31261717	31262002	23	23	286	240	40	13	TAAAGCTGTTGGAAGACGACCTT	TAGTTGGATTCCCCAAACATGGC	TXA0113424NF1_35_2MPLXID677
NF1	chr17	29652841	29653105	31325823	31326087	23	18	265	224	42	13	CAAAACTGGTCAAATCAATGGTG	TTTGAGGCCAGTCAGCAG	TXA0113428NF1_37_2MPLXID680
NF1	chr17	29664813	29665073	31337795	31338055	26	24	261	211	31	13	TATTCAGAGTATCCCCTTTTTTAGGC	TTGCAGGGATGGATTATATTGGAA	TXA0113436NF1_44_2MPLXID696
BRCA1	chr17	41245526	41245811	43093509	43093794	23	23	286	240	38	13	AGGTTCTTTACCTTCCATGAGTT	TTTCAAAACGAAAGCTGAACCTA	TXA0113455BRCA1_16_14MPLXID746
RUNX1	chr21	36259576	36259865	34887279	34887568	23	23	290	244	42	13	TAAGTTACTAACAGTCCAGGAGG	CAAAACTCACCTGCAAAAAACTG	TXA0113483RUNX1_7_4MPLXID777
NF2	chr22	30051521	30051804	29655532	29655815	26	23	284	235	39	13	TGGCAAACAATACCAAATTTACTTCA	CCCAGCTCTCCCCTTTTCTTTTA	TXA0113485NF2_6_1MPLXID795
APC	chr5	112179226	112179503	112843529	112843806	23	23	278	232	43	13	TCAAATGGCACCTGCTGTTTCTA	TCTCAGTTCCTTTTTGGTCAGGG	TXA0113614APC_19_34MPLXID210
APC	chr5	112173360	112173649	112837663	112837952	23	23	290	244	41	13	GAAATCCTAAAGACCAGGAAGCA	ACGATGAGATGCCTTGGGACTTA	TXA0113625APC_19_2MPLXID178
APC	chr5	112175612	112175894	112839915	112840197	23	24	283	236	42	13	CCACCTCCTCAAACAGCTCAAAC	TCCCATTGTCATTTTCCTGAACTG	TXA0113628APC_19_15MPLXID191
NRAS	chr1	115250664	115250890	114708043	114708269	23	23	227	181	32	14	CAGTGCAGCTGAAATAGAAACAG	GGCAATGACCAGGAATTTGAAGG	TXA0001682NRAS_1_1MPLXID9
RB1	chr13	48881318	48881532	48307182	48307396	24	23	215	168	33	14	TCACAGTAGTGTTATGTGCAAACT	TCCACAGATGAAACTTTCTCCCA	TXA0001885RB1_2_1MPLXID512
ATM	chr11	108126806	108127074	108256079	108256347	24	23	269	222	33	14	CCAGGATATGCCACCTTTAACTCA	CTCCTACCTTGGCTTTCTGGAAT	TXA0009608ATM_15_1MPLXID342
ATM	chr11	108173441	108173710	108302714	108302983	23	23	270	224	33	14	AAAGGTAAACATTGCCTCCAGAT	CCACTGTCCAAAAAAGCACAAGT	TXA0009657ATM_37_1MPLXID378
ATM	chr11	108190597	108190845	108319870	108320118	23	23	249	203	31	14	TTTGTCCTTTGGTGAAGCTATTT	TCAGAAAAGAAGCCATGACATTA	TXA0009661ATM_45_1MPLXID390
RB1	chr13	48936851	48937095	48362715	48362959	24	26	245	195	33	14	TGTTACCAAGATTATTTTTGACCT	ACCTCATCTATATTACATTCATGTTC	TXA0012785RB1_8_1MPLXID522
ATM	chr11	108216323	108216603	108345596	108345876	23	23	281	235	31	14	CCTGTCCAGACTGTTAGCTTCTT	GCCAATCGCTTCTCAAACCAAAT	TXA0025983ATM_59_1MPLXID415
ATM	chr11	108141709	108141990	108270982	108271263	18	23	282	241	33	14	CTGCACCCGGCCTATGTT	AGAACACACATTGCTGTGGTAAA	TXA0026022ATM_20_1MPLXID351
ATM	chr11	108167877	108168160	108297150	108297433	25	23	284	236	32	14	TTGAGCTACTCATGACTTAAAACCT	ATGTGATCCGCAGTTGACTGAAA	TXA0026023ATM_34_1MPLXID374
KRAS	chr12	25378404	25378684	25225470	25225750	23	25	281	233	32	14	TGCCCTCTCAAGAGACAAAAACA	ACTCTGAAGATGTACCTATGGTCCT	TXA0026997KRAS_3_1MPLXID425
NF1	chr17	29485910	29486193	31158892	31159175	24	23	284	237	33	14	TCTGGGAGGTAAAATGGAAGACTA	GTCCACATCTGTACTTTGGGACA	TXA0027219NF1_3_1MPLXID627
RB1	chr13	49027009	49027286	48452873	48453150	23	24	278	231	33	14	GCCACTGTCAATTGTGCCTAAAA	TGCAGTTTGAATGGTCAACATAAC	TXA0027655RB1_17_1MPLXID537
APC	chr5	112116407	112116669	112780710	112780972	23	26	263	214	33	14	TGGTTCTTATATGCTTTTTTGCT	ACAGAGCTGTAATTCATTTTATTCCT	TXA0028056APC_8_1MPLXID162
ATM	chr11	108098251	108098531	108227524	108227804	26	23	281	232	31	14	TCACACCTCTTTCTCTCTATATATGC	ATCAGGCGCTTAAATTTCTCAAC	TXA0028131ATM_4_1MPLXID319
BRCA1	chr17	41245352	41245626	43093335	43093609	23	23	275	229	39	14	TTCTTTTTCTTCTCTTGGAAGGC	TTGATAGTTGTTCTAGCAGTGAA	TXA0030204BRCA1_16_13MPLXID745
BRCA1	chr17	41242874	41243143	43090857	43091126	23	23	270	224	31	14	TCAGCAAACCTAAGAATGTGGGA	AAATCCAGTCCTGCCAATGAGAA	TXA0030234BRCA1_15_1MPLXID732
BRCA2	chr13	32910348	32910616	32336211	32336479	23	23	269	223	32	14	AGTGAATGTGATTGATGGTACTT	AGAATCAGCTTCTGGGGTAATAA	TXA0030267BRCA2_11_1MPLXID450
BRCA2	chr13	32972164	32972446	32398027	32398309	23	24	283	236	31	14	ACCTATTAGGAGTTAGGGGAGGG	TGCAGTTCTTTTGGTCATCAATCT	TXA0030296BRCA2_27_1MPLXID504
MSH2	chr2	47643356	47643634	47416217	47416495	23	25	279	231	32	14	GTTCCTCTGTTTTTCATGGCGTA	GTGGTATAATCATGTGGGTAACTGC	TXA0038212MSH2_6_1MPLXID72
ATM	chr11	108106329	108106618	108235602	108235891	23	24	290	243	32	14	GTTGCCATTCCAAGTGTCTTATT	TTGGTGAAGTTTCATTTCATGAGG	TXA0046354ATM_6_1MPLXID324
ATM	chr11	108117610	108117878	108246883	108247151	24	25	269	220	33	14	ACAGCTGAATAATTTTGTGGGAGC	TGTGACATGACCTACTTACTGTACC	TXA0046358ATM_9_1MPLXID329
BRCA2	chr13	32950715	32951001	32376578	32376864	23	24	287	240	31	14	TCCCTTCTTTGGGTGTTTTATGC	GCCAGAGAGTCTAAAACAGCTTCT	TXA0046473BRCA2_21_1MPLXID495
NF1	chr17	29541315	29541594	31214297	31214576	24	23	280	233	30	14	TGCTTACTATTGAGTGTTTCTACT	GAGCTTTGGATCTGCATGAATTA	TXA0046597NF1_13_1MPLXID642
NF1	chr17	29685838	29686127	31358820	31359109	25	24	290	241	31	14	AGGTTTTAGTTGCTTTGACACTCAT	GTTTTCAGCACATTGTGTGTTCTT	TXA0046632NF1_56_1MPLXID712
BRCA1	chr17	41208998	41209252	43056981	43057235	23	23	255	209	33	14	TCTCTGCAAAGGGGAGTGGAATA	gcctggccTGAATGCCTTAAATA	TXA0046657BRCA1_6_1MPLXID721
BRCA1	chr17	41215258	41215525	43063241	43063508	23	22	268	223	32	14	GAAAGTGGTGCATTGATGGAAGG	CTGTGGCTTTAGAGGGAAGGAC	TXA0046658BRCA1_7_1MPLXID722
MSH2	chr2	47656803	47657084	47429664	47429945	23	23	282	236	32	14	TGAGACTTACGTGCTTAGTTGAT	TTACCTTCATGTTTTTCCAGAGC	TXA0046790MSH2_7_1MPLXID73
PALB2	chr16	23635263	23635552	23623942	23624231	23	25	290	242	32	14	GCACTTAAAACCAGCTGACAGAG	AGTTTTCTGAGCCTTCAAATGATGA	TXA0109486PALB2_6_1MPLXID559
BRCA2	chr13	32893089	32893378	32318952	32319241	24	20	290	246	33	14	GCCTTAACAAAAGTAATCCATAGT	GAGTTGAAGCCAGCTGATTA	TXA0109708BRCA2_3_1MPLXID436
MSH6	chr2	48027285	48027549	47800146	47800410	23	23	265	219	43	14	ATCTGGTGCTATCTTCACCAAAG	TACAACTTCGGAGATTTTGTCAG	TXA0113170MSH6_5_12MPLXID108
APC	chr5	112157465	112157734	112821768	112822037	22	23	270	225	33	14	TTGTTGATCCACTAAAATTCCG	ATCCACCAGTAATTGTCTATGTC	TXA0113217APC_14_1MPLXID169
ATM	chr11	108129563	108129829	108258836	108259102	24	23	267	220	31	14	AGAAAAGATGTGTTTTTGAAGCAG	TGATAGCAAAACAGGAAGCATAC	TXA0113296ATM_17_1MPLXID345
ATM	chr11	108195842	108196125	108325115	108325398	22	24	284	238	32	14	TCTGACCGCATAGCATTTTGTA	CCTGAAAACTAAAATCACTGTCCT	TXA0113306ATM_47_1MPLXID392
KRAS	chr12	25398126	25398415	25245192	25245481	24	26	290	240	33	14	TCATGAAAATGGTCAGAGAAACCT	AGGTACTGGTGGAGTATTTGATAGTG	TXA0113323KRAS_6_1MPLXID430
BRCA2	chr13	32914954	32915217	32340817	32341080	23	23	264	218	33	14	TCTCTCTCAATTTCAACAAGACA	TCTGTCAGTTCATCATCTTCCAT	TXA0113334BRCA2_11_28MPLXID477
BRCA2	chr13	32912497	32912778	32338360	32338641	23	25	282	234	32	14	ATTTGATGGCAGTGATTCAAGTA	TGAAAAAATGTATCAGAAGTCTCAA	TXA0113336BRCA2_11_13MPLXID462
RB1	chr13	48916580	48916834	48342444	48342698	23	24	255	208	31	14	ATATGCCATCAGAAGGATGTGTT	TCTGTAGCTCAGTAAAAGTGAACG	TXA0113353RB1_3_1MPLXID514
RB1	chr13	48950881	48951168	48376745	48377032	25	23	288	240	33	14	TCCAGTGAAATGATATTGTCTGCTT	GTGATCCAATTTCGACACAACCC	TXA0113367RB1_13_1MPLXID529
PALB2	chr16	23647078	23647347	23635757	23636026	21	23	270	226	37	14	TTCAAGGTGCTGACTACTACC	AAAAGACTAAAGGAACAGGAAGA	TXA0113389PALB2_10_7MPLXID574
NF1	chr17	29482913	29483196	31155895	31156178	25	26	284	233	32	14	ACGTCATGATTTTCAATGGCAAGTA	TCAAAAAGAAAAGAAAGCAAATTCCC	TXA0113404NF1_2_1MPLXID626
BRCA1	chr17	41219563	41219777	43067546	43067760	22	23	215	170	31	14	gcctcgccTCATGTGGTTTTAT	AACTAGTATTCTGAGCTGTGTGC	TXA0113446BRCA1_9_1MPLXID724
BRCA1	chr17	41234357	41234644	43082340	43082627	23	26	288	239	32	14	AAGGAGATAAAGGGGAAGGAAAG	GAAAGCTTCTCAAAGTATTTCATTTT	TXA0113447BRCA1_14_1MPLXID731
APC	chr5	112176924	112177210	112841227	112841513	23	23	287	241	40	14	AGGCTGAATTAAGAAAGGCAAAA	ACTGAGAGAACTCAGAGAGGAAT	TXA0113604APC_19_22MPLXID198
APC	chr5	112174430	112174715	112838733	112839018	22	26	286	238	37	14	GAAAGATGGGCAAGACCCAAAC	TGGTAGGCTTATCATCTTCATAGTCA	TXA0113608APC_19_8MPLXID184
NF1	chr17	29541516	29541731	31214498	31214713	23	25	216	168	37	15	ACCTACAGACCTGGAGACAAGAA	TCAGGTATGATCAGAAAGGATCAGT	TXA0002851NF1_13_2MPLXID643
MSH2	chr2	47705509	47705716	47478370	47478577	23	24	208	161	34	15	TTGCAACAAAGATTGGTGCTTTT	AGGGTAGTAAGTTTCCCATTACCA	TXA0004878MSH2_14_2MPLXID84
NF1	chr17	29677134	29677405	31350116	31350387	22	23	272	227	35	15	TTCATCCTGTTTTAAGTCACAC	TGCCTCCATTAGTTGGAAAATTG	TXA0011927NF1_50_1MPLXID705
APC	chr5	112090616	112090793	112754919	112755096	23	26	178	129	35	15	TAAAGCAAGTTGAGGCACTGAAG	ACCTCAAGTTTACAAGAGGGAATACT	TXA0014631APC_4_2MPLXID156
APC	chr5	112170695	112170968	112834998	112835271	23	25	274	226	35	15	ACATTGCACTGAGAATAAAGCTG	ATTTTGGCTTAAAACTTTCATGATT	TXA0025926APC_18_2MPLXID176
APC	chr5	112162807	112163089	112827110	112827392	24	23	283	236	34	15	GGACTACAGGCCATTGCAGAATTA	ATAAGCGAATGTGAAGCACAGGT	TXA0025957APC_15_2MPLXID171
ATM	chr11	108170454	108170728	108299727	108300001	20	26	275	229	35	15	CTGCTTGGGAGAAGTGGGTC	CACTGAGATTTAAAAAAGGACAAAGC	TXA0026039ATM_35_2MPLXID376
ATM	chr11	108173621	108173902	108302894	108303175	25	23	282	234	34	15	AGGCCTGGATGATATAAATCTGTGG	TGACTAAATACGGATGCTCACTT	TXA0026041ATM_37_2MPLXID379
APC	chr5	112178842	112179124	112843145	112843427	23	23	283	237	40	15	TAATGATGGAAGACCAGCAAAGC	TGTTCCTTTTGCGGATACTTGGT	TXA0026310APC_19_32MPLXID208
ATM	chr11	108202048	108202312	108331321	108331585	25	25	265	215	35	15	GTGAAGTTTTGTTAACCACTTGTGC	tTGTGGTTTGATTTTCAGGTTTACT	TXA0028135ATM_52_1MPLXID403
ATM	chr11	108117689	108117955	108246962	108247228	26	23	267	218	33	15	AGGTGCTTATGAATCAACAAAATGGA	AGGCTTTTTGTGAGAACACAGGT	TXA0046357ATM_9_2MPLXID330
ATM	chr11	108225438	108225711	108354711	108354984	23	25	274	226	37	15	GCATAGGCTCAGCATACTACACA	TCCCCCTATGTTAAAATGAAGCAGT	TXA0046394ATM_62_1MPLXID419
NF1	chr17	29562859	29563133	31235841	31236115	22	21	275	232	37	15	TGCAGGGCTGATTGTCTTCTTT	GGAGAAGGTGCCTTGCTTCAT	TXA0046610NF1_29_1MPLXID667
NF1	chr17	29664481	29664750	31337463	31337732	23	24	270	223	35	15	GTCATTGCCTTCCGTTCCAGTTA	ACCTGTTACCAATAACACAGTCCA	TXA0046622NF1_43_2MPLXID694
MSH6	chr2	48030613	48030902	47803474	47803763	19	25	290	246	37	15	GCCCAGTAATTCTGTTGCC	TGGAAAATGATCACCTAAGTATGTT	TXA0046829MSH6_6_2MPLXID114
PMS2	chr7	6036860	6037109	5997229	5997478	25	26	250	199	34	15	aGACACGAAACTATTAGCCTTAGAA	AGTCCACTCTGTCTTTATTAGGAAGT	TXA0046860PMS2_9_1MPLXID232
ATM	chr11	108095423	108095692	108224696	108224965	25	26	270	219	33	15	ACTCCTCTGAGATATATGTTCCCTG	ACATAAACAGAAGATGCTCATTCACT	TXA0056686ATM_3_1MPLXID318
MSH6	chr2	48026765	48026978	47799626	47799839	19	19	214	176	35	15	ATTCTTCTGGCCATACTCG	TCCTGAAGAGAACAGGACA	TXA0073104MSH6_5_9MPLXID105
BRCA2	chr13	32937233	32937515	32363096	32363378	23	23	283	237	35	15	TCTCAGTTATTCAGTGACTTGTT	ACCACCCATCTGTAAGTTCAATA	TXA0109703BRCA2_18_1MPLXID488
BRCA2	chr13	32929044	32929327	32354907	32355190	24	23	284	237	35	15	CCTGGTCAAGAATTTCTGTCTAAA	TTACTATCATCAGAGCCATGTCC	TXA0109706BRCA2_14_2MPLXID482
BRCA2	chr13	32912796	32913076	32338659	32338939	23	24	281	234	34	15	ATATTAGTGTCGCCAAAGAGTCA	GCTAGCTGTATGAAAACCCAATAG	TXA0109714BRCA2_11_15MPLXID464
BRCA2	chr13	32931888	32932157	32357751	32358020	23	23	270	224	36	15	TATGGCGTTTCTAAACATTGCAT	GCCAACTTTTTAGTTCGAGAGAC	TXA0109715BRCA2_16_2MPLXID486
MSH2	chr2	47702250	47702521	47475111	47475382	21	23	272	228	33	15	CCTGTTCCATATGTACGACCA	AGAACTGGGAATTTTCTCCATCA	TXA0113153MSH2_12_2MPLXID80
MSH6	chr2	48033478	48033675	47806339	47806536	17	23	198	158	36	15	CTGTGCGCCTAGGACAT	TAGGACAAGCTCCCTTAATGAAT	TXA0113169MSH6_10_1MPLXID119
PTCH1	chr9	98244340	98244619	95482058	95482337	23	23	280	234	36	15	AAGAGGCCATGCGTTAGGTTAAG	AAGCTCTGCTCGTTTTGACAGAT	TXA0113258PTCH1_21_1MPLXID273
ATM	chr11	108137859	108138137	108267132	108267410	24	23	279	232	37	15	AGAAGCCATCTTGAACATCTTTGT	AGGCCTCTTATACTGCCAAATCA	TXA0113297ATM_18_2MPLXID348
ATM	chr11	108150215	108150504	108279488	108279777	23	24	290	243	36	15	AAGATTGTTCCAGGACACGAAGG	GTGACCCAGAAAGAATGCAGTTTC	TXA0113299ATM_24_2MPLXID357
ATM	chr11	108213997	108214273	108343270	108343546	24	23	277	230	33	15	ACTGTCCCCATTGGTGAATTTCTT	CCTTCCTTTTTCACTCACACACT	TXA0113311ATM_58_2MPLXID414
KRAS	chr12	25378595	25378855	25225661	25225921	23	26	261	212	34	15	TTGCTAAGTCCTGAGCCTGTTTT	GTAGAAGAAGGAAGGAAAATTTGGTG	TXA0113314KRAS_3_2MPLXID426
BRCA2	chr13	32893281	32893559	32319144	32319422	23	24	279	232	36	15	ACCTGCAGAAGAATCTGAACATA	GCATGACACAATTAATGAATGAGC	TXA0113325BRCA2_3_2MPLXID437
BRCA2	chr13	32915148	32915411	32341011	32341274	25	25	264	214	36	15	CAGAAAACTACTTTGAAACAGAAGC	TGTTAGCATACCAAGTCTACTGAAT	TXA0113347BRCA2_11_29MPLXID478
BRCA2	chr13	32972396	32972623	32398259	32398486	23	20	228	185	37	15	CTTCAAAGTCTTGTAAAGGGGAG	ATGGAGTCATCTGAGGAGAA	TXA0113352BRCA2_27_2MPLXID505
RB1	chr13	48916753	48917013	48342617	48342877	24	23	261	214	34	15	AAAAAGGAACTGTGGGGAATCTGT	ATAACGGCTCCATGAGAGAATGG	TXA0113354RB1_3_2MPLXID515
RB1	chr13	48951051	48951312	48376915	48377176	23	23	262	216	34	15	AAGAACTGCACAGTGAATCCAAA	TACACAGGCAGCAGGGATATAGT	TXA0113366RB1_13_2MPLXID530
PALB2	chr16	23649139	23649399	23637818	23638078	23	23	261	215	36	15	AAAGCAGGCATAAGTGAATGGTC	CGCCTTCAGGTAAGTGAATCGTA	TXA0113385PALB2_11_2MPLXID578
NF1	chr17	29527473	29527761	31200455	31200743	20	25	289	244	35	15	GCTGGCCATGGAGGAAGTAG	ACACAGTAACAACAAAAGCAAGTCC	TXA0113410NF1_9_2MPLXID637
NF1	chr17	29576027	29576295	31249009	31249277	21	26	269	222	37	15	GAAAACCAGCGGAACCTCCTT	TCAAAGACAATTCCAACAATTCTCAA	TXA0113421NF1_30_2MPLXID669
NF1	chr17	29657332	29657599	31330314	31330581	23	26	268	219	34	15	TCTGTGTGCCTTAACTTGTACCT	ACTGGAAAATTCTGAAATGAAAGGGT	TXA0113429NF1_39_2MPLXID686
NF1	chr17	29669986	29670263	31342968	31343245	23	25	278	230	33	15	TGTGTGAACCTCATCAACCATCT	AAGACATAAGGGCTAACTTACTTCA	TXA0113441NF1_48_2MPLXID703
BRCA1	chr17	41246473	41246754	43094456	43094737	23	23	282	236	42	15	GCAGTTTCTGCTTATTCCATTCT	CTGTTTCAAACTTGCATGTGGAG	TXA0113460BRCA1_16_19MPLXID751
BRCA1	chr17	41243261	41243447	43091244	43091430	23	23	187	141	36	15	AAAGATGACGTCCTAGCTGTGTG	TGGAACCAGGTTTTTGTGTTTGC	TXA0113464BRCA1_16_1MPLXID733
APC	chr5	112174679	112174967	112838982	112839270	26	23	289	240	35	15	TGTCAAGAAGATGACTATGAAGATGA	TGGCATTAGATGAAGGTGTGGAC	TXA0113603APC_19_10MPLXID186
ALK	chr2	29419535	29419803	29196669	29196937	23	23	269	223	38	16	TGTACTCTGACTGGCTTGACCTA	AACCCTGGGGCTGGAAGAAAATA	TXA0009392ALK_2_1MPLXID21
ATM	chr11	108163250	108163516	108292523	108292789	24	23	267	220	38	16	AGAGATGCTGAACAAAAGGACTTC	TTCTGAACCTCCACCTGCTCATA	TXA0009616ATM_31_1MPLXID369
ATM	chr11	108165602	108165876	108294875	108295149	23	23	275	229	36	16	TTCACAGGCTTAACCAATACGTG	CTGTGACAATGAAACCAAGAGCA	TXA0009665ATM_33_1MPLXID373
NF1	chr17	29527345	29527608	31200327	31200590	25	23	264	216	37	16	GAGTTTTAGAGGCTGTTAATTTGCT	GATCAACCACCATGGACTGAACA	TXA0011832NF1_9_1MPLXID636
ATM	chr11	108150143	108150331	108279416	108279604	23	23	189	143	37	16	ATGCTTTGGAAAGTAGGGTTTGA	TCTCTCATTCCTTCCTGAGCTTT	TXA0014345ATM_24_1MPLXID356
ATM	chr11	108224395	108224670	108353668	108353943	23	23	276	230	39	16	AACATGTGGTTTCTTGCCTTTGT	atgcccagcCCATGTAATTTTGA	TXA0025965ATM_61_1MPLXID418
APC	chr5	112173195	112173464	112837498	112837767	25	23	270	222	38	16	TGTTACTGCATACACATTGTGACCT	CTGCAGCACTTCCCATAGCAATC	TXA0026300APC_19_1MPLXID177
NF1	chr17	29533193	29533474	31206175	31206456	23	23	282	236	39	16	AAACAGAGCATACAACTCACGTA	AACCAAAGCAGCAGGAATAGGAT	TXA0027237NF1_12_1MPLXID641
TP53	chr17	7576461	7576741	7673143	7673423	23	23	281	235	36	16	AAGCAGGCTAGGCTAAGCTATGA	CAGTGATGCCTCAAAGACAATGG	TXA0027883TP53_5_1MPLXID609
BRCA1	chr17	41200994	41201275	43048977	43049258	23	23	282	236	38	16	GATGGAGTCTTTTGGCACAGGTA	GTAGAGGGCCTGGGTTAAGTATG	TXA0030237BRCA1_3_1MPLXID718
MSH6	chr2	48033849	48034047	47806710	47806908	23	23	199	153	33	16	TAAAAGGGGAAGGGATGATGCAC	TTTACCACCTTTGTCAGAAGTCA	TXA0030633MSH6_11_1MPLXID121
NF1	chr17	29559020	29559308	31232002	31232290	23	23	289	243	37	16	TGAGGGGAAGTGAAAGAACTTGA	CCTATCCTAGTCCTGTCATGGGT	TXA0038389NF1_25_1MPLXID661
ATM	chr11	108198275	108198557	108327548	108327830	26	26	283	231	37	16	AAACATTTTTAACCTGCTTTTTTCCC	ATTGATCTTGATGAAAAGATGAAGCA	TXA0046384ATM_49_1MPLXID397
ATM	chr11	108213800	108214086	108343073	108343359	23	23	287	241	39	16	TTCCTCCAAGGAGCTTTGTCTTC	TTGGCACTGAAAGGCACTGAAAT	TXA0046392ATM_58_1MPLXID413
PALB2	chr16	23625250	23625512	23613929	23614191	24	23	263	216	36	16	TGCTTATGACTTACTGCTCTCACT	TGGTCACCTCCTAAGACATGCTA	TXA0046548PALB2_3_1MPLXID554
NF1	chr17	29585288	29585577	31258270	31258559	26	25	290	239	38	16	CCTTTGAACTCTTTGTTTTCATGTCT	GCTGAAAATTTAGTTGGAAGGGGAA	TXA0046613NF1_32_1MPLXID671
BRCA1	chr17	41247743	41248010	43095726	43095993	23	23	268	222	36	16	CTGCCAAGAGATTTTGTGGGTTG	TCTTGGTCATTTGACAGTTCTGC	TXA0046683BRCA1_17_1MPLXID753
MSH2	chr2	47702057	47702323	47474918	47475184	23	21	267	223	38	16	AATGGGTTTTGAATTCCCAAATG	GCATGCCTGGATGCTTTTAAT	TXA0046797MSH2_12_1MPLXID79
MSH6	chr2	48028083	48028348	47800944	47801209	22	23	266	221	38	16	TCGCAATTTGCCAGAAGAATAC	TGGCAAACAGCACTACTTATCAA	TXA0046820MSH6_5_16MPLXID112
BRCA1	chr17	41256030	41256183	43104013	43104166	19	21	154	114	39	16	AGGAGGACTGCTTCTAGCC	CGTGCCAAAAGACTTCTACAG	TXA0063159BRCA1_20_1MPLXID756
PALB2	chr16	23649086	23649272	23637765	23637951	23	23	187	141	37	16	TCACACTGTGGGAAAAAGAACAA	GTGCCCAAAGAGCTGAAAAGATT	TXA0063681PALB2_11_1MPLXID577
BRCA2	chr13	32953319	32953594	32379182	32379457	23	23	276	230	36	16	ACTGATTACATTAACCACACCCT	ATCCCTTGATAAACCTTGTTCCT	TXA0109679BRCA2_22_1MPLXID496
BRCA2	chr13	32936607	32936896	32362470	32362759	23	23	290	244	37	16	TCAGTATCATCCTATGTGGTTTT	CAGACTACACAGAAACCTTAACC	TXA0109680BRCA2_17_1MPLXID487
BRCA2	chr13	32911536	32911818	32337399	32337681	23	22	283	238	33	16	AGGAAATCAAGCTCTCTGAACAT	GCCTTTTGGCTAGGTGTTAAAT	TXA0109709BRCA2_11_8MPLXID457
BRCA2	chr13	32914396	32914685	32340259	32340548	23	23	290	244	36	16	AGTCTCATCTGCAAATACTTGTG	GCTTTCCACTTGCTGTACTAAAT	TXA0112707BRCA2_11_25MPLXID474
MSH2	chr2	47705304	47705593	47478165	47478454	23	23	290	244	36	16	TATGTTTGTGGCATATCCTTCCC	TTAACAGTTGGTATCTGATTGGC	TXA0113158MSH2_14_1MPLXID83
MSH6	chr2	48030524	48030791	47803385	47803652	23	23	268	222	39	16	CGATGAAGCCTCACTTTTACCCT	TGGTCCAGTAACAAGCACACAAT	TXA0113164MSH6_6_1MPLXID113
APC	chr5	112151102	112151349	112815405	112815652	25	26	248	197	38	16	CAGACACTTCATTTGGAGTACCTTA	AGAATGTCTTAGCAAAGTAGTCATGG	TXA0113214APC_12_1MPLXID165
APC	chr5	112170530	112170794	112834833	112835097	23	23	265	219	38	16	GAGGGACGGGCAATAGGATAGAT	GGCTAAAGTGTTTGTCTGGCTCC	TXA0113220APC_18_1MPLXID175
PTCH1	chr9	98244091	98244375	95481809	95482093	23	24	285	238	38	16	TCACTCAAAAAATGCACATGGAA	CCCAGTAGTGTGCCTTAACCTAAC	TXA0113257PTCH1_20_1MPLXID272
ATM	chr11	108178551	108178811	108307824	108308084	25	26	261	210	38	16	cacataaacaAGAAGGAAGAAGGTG	TGCAACACCTTCACCTAAAATAATCA	TXA0113302ATM_39_1MPLXID382
ATM	chr11	108235737	108236026	108365010	108365299	26	23	290	241	38	16	TGGTTCTACTGTTTCTAAGTATGTGA	AGTGAGGTGAACAGTTTAAAGGC	TXA0113313ATM_63_1MPLXID420
RB1	chr13	49030287	49030551	48456151	48456415	25	23	265	217	36	16	TCTGTGATTCTTAGCCAACTTGAAA	AACATGATTTGAACCCAGTCAGC	TXA0113370RB1_18_1MPLXID539
RB1	chr13	49050769	49051042	48476633	48476906	25	23	274	226	39	16	ACTTGAGGTTGCTAACTATGAAACA	GAGACTCTGGATTCCCCAGATGA	TXA0113375RB1_24_1MPLXID548
PALB2	chr16	23614654	23614938	23603333	23603617	25	25	285	235	37	16	TCTGTCTGGACATAAACAAGCAATC	GGAACAATTGCCATTTGGGACTTAC	TXA0113376PALB2_1_1MPLXID551
PALB2	chr16	23632542	23632802	23621221	23621481	23	26	261	212	38	16	AAAACAACAACAACAGCAACACA	CAGAGGCAAAGAAAACCAATTTTTGA	TXA0113378PALB2_4_1MPLXID555
NF1	chr17	29562555	29562838	31235537	31235820	23	23	284	238	39	16	TGCTACTCTTTAGCTTCCTACCT	CTTGACATACCTCAGCACACACA	TXA0113420NF1_28_1MPLXID666
NF1	chr17	29669873	29670147	31342855	31343129	23	23	275	229	36	16	ATGTTCTGTGGTTTTCTGCAGTC	AAAGGTGTCCAACCAATGCAAAG	TXA0113442NF1_48_1MPLXID702
BRCA1	chr17	41245197	41245485	43093180	43093468	23	23	289	243	38	16	GAGATACTTTCCTGAGTGCCATA	CAAGTAAAAGACATGACAGCGAT	TXA0113456BRCA1_16_12MPLXID744
NF2	chr22	30060895	30061183	29664906	29665194	21	23	289	245	37	16	GTGGTTGCGCATTTGTGGAAT	AGAAAGTATGCGCCAAGTGAGAT	TXA0113488NF2_9_1MPLXID798
APC	chr5	112177715	112177981	112842018	112842284	23	23	267	221	36	16	ATCTCTCTGGGATCACCATTTCA	CATTGTCCTGCCTCGAGAGATTG	TXA0113616APC_19_26MPLXID202
APC	chr5	112111320	112111574	112775623	112775877	23	23	255	209	30	17	AAATAGGTCATTGCTTCTTGCTG	AGGCCTAAAGTTGGGTAAAACAT	TXA0009433APC_7_2MPLXID161
ATM	chr11	108204540	108204802	108333813	108334075	23	26	263	214	29	17	GCTGACTATTCCTGCTTGACCTT	TGCCAATATTTAACCAATTTTGACCT	TXA0009582ATM_55_1MPLXID409
ATM	chr11	108183026	108183298	108312299	108312571	23	25	273	225	32	17	TGTTTTGTTTGCCACCTTCATTA	ACAGTGTCTATAACAAAATAACCCA	TXA0009591ATM_41_1MPLXID385
RB1	chr13	49051393	49051654	48477257	48477518	25	23	262	214	31	17	AGCATAAAGTAAGTCATCGAAAGCA	GCATAAACAAACCTGCCAACTGA	TXA0012765RB1_25_1MPLXID549
RB1	chr13	48919274	48919473	48345138	48345337	26	25	200	149	30	17	GCTATGTCAAGACTGTTGAAGAAGTA	TGAGCTAACATTAAAAGGGACAAGT	TXA0012792RB1_4_2MPLXID517
RB1	chr13	48881410	48881684	48307274	48307548	25	25	275	225	30	17	TGGTAGGCTTGAGTTTGAAGAAACA	GGTAAATTTCCTCTGGGTAATGGAA	TXA0012794RB1_2_2MPLXID513
NF1	chr17	29664727	29664900	31337709	31337882	23	23	174	128	36	17	TGGACTGTGTTATTGGTAACAGG	ACCTTTGAGCTAGTTCTGTCCAC	TXA0013848NF1_44_1MPLXID695
ATM	chr11	108141833	108142111	108271106	108271384	23	23	279	233	33	17	TTGCCAATGGAAGATGTTCTTGA	GAAACTGTCCTTGAGCATCCCTT	TXA0026001ATM_21_1MPLXID352
BRCA2	chr13	32904958	32905223	32330821	32331086	23	26	266	217	27	17	TGAAATCACCAAAAGTGAAACCA	AAAATCAAAACAACAACAACAAAAAA	TXA0030248BRCA2_9_1MPLXID443
MSH2	chr2	47639567	47639804	47412428	47412665	24	26	238	188	26	17	AGGAATTCTGATCACAGAAAGAAA	TGACAGAAATATCCTTCTAAAAAGTC	TXA0030578MSH2_4_2MPLXID69
BRCA1	chr17	41228395	41228684	43076378	43076667	23	26	290	241	27	17	TGCCTGTATGCAAAAAACTGGAG	TCACTATCAGAACAAAGCAGTAAAGT	TXA0037330BRCA1_12_1MPLXID729
ATM	chr11	108159584	108159847	108288857	108289120	24	24	264	216	32	17	AGAAAAATGGTTTTTGAATTTGGG	TCATCATGTATACTTACAGGGCTT	TXA0046371ATM_29_1MPLXID365
ATM	chr11	108180755	108181044	108310028	108310317	25	25	290	240	32	17	GGGAAATGTGGTTTTTGGGAATTTG	ACCTTTTCTCTTGATCATCCATACT	TXA0046380ATM_40_1MPLXID383
ATM	chr11	108199588	108199848	108328861	108329121	17	23	261	221	31	17	CATGGGCCGTGGGTTGG	TGAGTATCTGAAAACCGGGCTAA	TXA0046387ATM_50_1MPLXID398
NF1	chr17	29550386	29550646	31223368	31223628	26	24	261	211	32	17	TGCCATTCTTATGTCTGGTTATATCT	AATCTCTCACCATTACCATTCCAA	TXA0046599NF1_16_1MPLXID646
NF1	chr17	29557706	29557992	31230688	31230974	25	24	287	238	36	17	TGTCTGTGATAGCAGTATCTCTTTT	AACTCTCACAGTAAAACCCACTAA	TXA0046605NF1_24_1MPLXID660
BRCA1	chr17	41215783	41216047	43063766	43064030	23	23	265	219	28	17	GGTAACTCAGACTCAGCATCAGC	AGGCTCTTTAGCTTCTTAGGACA	TXA0046659BRCA1_8_1MPLXID723
RB1	chr13	48937001	48937223	48362865	48363087	22	23	223	178	30	17	CAGAACAGGAGTGCACGGATAG	TGCTACTGCAAAAGAGTTAGCAC	TXA0068597RB1_8_2MPLXID523
BRCA2	chr13	32910464	32910700	32336327	32336563	24	21	237	192	30	17	TCCTTAACTAGCTCTTTTGGGACA	TGCAGCCAAGACCTCTTCTTT	TXA0071985BRCA2_11_2MPLXID451
PMS2	chr7	6022524	6022758	5982893	5983127	23	22	235	190	30	17	GCATGCTGGTCCACTATGAAGAT	aaaaaagaaaGCGGGATGGCTA	TXA0081204PMS2_4_2MPLXID221
BRCA1	chr17	41256108	41256386	43104091	43104369	25	21	279	233	27	17	AGAAGAAGAAGAAGAAAACAAATGG	GTCTTAACACAACAAAGAGCA	TXA0109516BRCA1_20_2MPLXID757
ATM	chr11	108114691	108114980	108243964	108244253	25	26	290	239	33	17	GTGTACTTCAGGCTCTATCTGAAAC	AGGAATCCACTAGTTCTGTTATGATG	TXA0109726ATM_7_2MPLXID326
BRCA1	chr17	41244075	41244361	43092058	43092344	23	23	287	241	38	17	TCACCATCATCTAACAGGTCATC	TCCAGTGATGAAAACATTCAAGC	TXA0109763BRCA1_16_6MPLXID738
BRCA2	chr13	32953503	32953787	32379366	32379650	25	23	285	237	32	17	TGTTGAATGATAAGAAACAAGCTCA	GTGGGCATTAGTAGTGGATTTTG	TXA0112710BRCA2_22_2MPLXID497
MSH2	chr2	47635599	47635861	47408460	47408722	23	22	263	218	29	17	GATCTTCTTCTGGTTCGTCAGTA	CCAGCCAAACTGCAACTTTTTA	TXA0113137MSH2_2_2MPLXID65
MSH2	chr2	47709837	47710126	47482698	47482987	23	25	290	242	28	17	AATGAAACAATTTGTCACTGTCT	GCTTATCAATATTACCTTCATTCCA	TXA0113155MSH2_16_1MPLXID86
MSH6	chr2	48027065	48027340	47799926	47800201	23	23	276	230	37	17	GTGATGGCATTGGGGTGATGTTA	ATGTCACTGCATCTAGCACCATT	TXA0113178MSH6_5_11MPLXID107
APC	chr5	112102714	112102975	112767017	112767278	23	22	262	217	31	17	CTGACCCAAGTGGACTTTTCAGG	ATACAGATCCTTCCCGGCTTCC	TXA0113210APC_6_1MPLXID158
PMS2	chr7	6026475	6026764	5986844	5987133	20	22	290	248	33	17	CTTCACTTTGCTGTGCTTCA	CTCTTTTTCAGATGTGGACTGC	TXA0113231PMS2_5_2MPLXID223
ATM	chr11	108098331	108098617	108227604	108227890	26	23	287	238	33	17	TGTGTTCTGAAATTGTGAACCATGAG	ACCTAAAAACAGCATCCCAATTC	TXA0113290ATM_4_2MPLXID320
ATM	chr11	108128053	108128339	108257326	108257612	26	23	287	238	31	17	TGACTACGTGGAACTTCTAAAAACAT	TCTTACCTTGGTACAGTTGCTCA	TXA0113294ATM_16_1MPLXID343
ATM	chr11	108153427	108153707	108282700	108282980	23	23	281	235	31	17	GTTCGTGCAGGTTTTAGAGAAAG	TGTATGGGTATGGTATGTGTGTT	TXA0113300ATM_26_2MPLXID361
ATM	chr11	108163434	108163703	108292707	108292976	23	23	270	224	29	17	TGTAAGGATGCTCTAGAAAACCA	AGTACCAAGTGCTCTGTAATTGA	TXA0113301ATM_31_2MPLXID370
BRCA2	chr13	32900079	32900261	32325942	32326124	24	23	183	136	24	17	TGCTTCATGAGAGATTTACTTTTT	TGTGTACATTGTAGAACAACAGG	TXA0113324BRCA2_5_1MPLXID439
BRCA2	chr13	32907308	32907593	32333171	32333456	18	23	286	245	32	17	GCCACCACCACACAGAAT	AAAACACAGAAGGAATCGTCATC	TXA0113329BRCA2_10_6MPLXID449
BRCA2	chr13	32912117	32912405	32337980	32338268	23	23	289	243	31	17	ACAGATGAAAATGAAGTGGGGTT	AAGTGCCAGTAGTCATTTCAATA	TXA0113335BRCA2_11_11MPLXID460
BRCA2	chr13	32913672	32913933	32339535	32339796	23	23	262	216	32	17	ATGACAAAAATCATCTCTCCGAA	ACAAGTTCCTCAACGCAAATATC	TXA0113338BRCA2_11_21MPLXID470
RB1	chr13	48921946	48922142	48347810	48348006	26	25	197	146	31	17	TGTTTTTCTTTTCAGGACATGTGAAC	ACACAGGACTTAAATCTATGGGCTT	TXA0113357RB1_5_2MPLXID519
RB1	chr13	48942500	48942735	48368364	48368599	23	23	236	190	31	17	ATTTAAGCAGCAGCTGGGTCATC	TGGAGTGTGTGGAGGAATTACAT	TXA0113361RB1_11_1MPLXID526
RB1	chr13	49027173	49027413	48453037	48453277	23	25	241	193	32	17	AGGACCAACTGATCACCTTGAAT	TGACTTTATTTGGGTCATGTACCTT	TXA0113369RB1_17_2MPLXID538
RB1	chr13	49037929	49038099	48463793	48463963	22	26	171	123	30	17	CATTGTAACAGCATACAAGGAT	TGAATTTACATAATAAGGTCAGACAG	TXA0113371RB1_20_2MPLXID543
NF1	chr17	29508553	29508802	31181535	31181784	23	23	250	204	30	17	AATTTGCTGTTGTTAGCATCCTG	AGCCATATCAGTCTGTGGGATCT	TXA0113409NF1_7_1MPLXID632
NF1	chr17	29585877	29586142	31258859	31259124	26	23	266	217	29	17	TGGGAAGGTTAGAAACACTACCTAAA	TGCTGCATCAAAGTTGCTTTTCA	TXA0113431NF1_33_1MPLXID672
BRCA1	chr17	41249127	41249396	43097110	43097379	23	26	270	221	28	17	ATAACAAACTGCACATACATCCC	TGAATATCTGTTTTTCAACAAGTACA	TXA0113451BRCA1_18_1MPLXID754
APC	chr5	112175028	112175300	112839331	112839603	23	23	273	227	38	17	CTGCCACTTGCAAAGTTTCTTCT	GTCTGCTGGATTTGGTTCTAGGG	TXA0113612APC_19_12MPLXID188
APC	chr5	112177328	112177612	112841631	112841915	23	23	285	239	39	17	CATGTTGAAGATACCCCAGTTTG	ACCTTCCTGAATAGCTTTCCAAT	TXA0113624APC_19_24MPLXID200
ATM	chr11	108154844	108155113	108284117	108284386	24	23	270	223	29	18	GTATGATACTTTAATGCTGATGGT	ACCCTCATAGGCAAAATAAGGAA	TXA0009572ATM_27_1MPLXID362
ATM	chr11	108205574	108205837	108334847	108335110	23	23	264	218	34	18	ACCACTATCACATCGTCATTTGT	CCTTAACAAGCTGTCTCCTCTCC	TXA0009603ATM_56_1MPLXID410
NF1	chr17	29586025	29586217	31259007	31259199	26	23	193	144	35	18	TTTATAACCCTGTTTTATTGTGTAGA	ACATGGATTTATGTGAAACCGAA	TXA0013910NF1_33_2MPLXID673
ATM	chr11	108098509	108098694	108227782	108227967	23	26	186	137	29	18	GTTGAGAAATTTAAGCGCCTGAT	ACACACAAAAGTAATATCACAACAGA	TXA0014344ATM_4_3MPLXID321
ATM	chr11	108172289	108172570	108301562	108301843	26	26	282	230	34	18	AGTTTTGAAATTTTTTCAGTGGAGGT	CAGAACTGTTTTAGATATGCTGGGTA	TXA0026024ATM_36_1MPLXID377
APC	chr5	112173555	112173827	112837858	112838130	23	24	273	226	36	18	GGAAACAAAAAGCCCTAGAAGCA	AACGAGAACTATCTAAGCTTCCTC	TXA0026297APC_19_3MPLXID179
KRAS	chr12	25380031	25380310	25227097	25227376	26	24	280	230	30	18	CAGGGATATTACCTACCTCATAAACA	ACCTGTCTCTTGGATATTCTCGAC	TXA0026998KRAS_4_1MPLXID427
ATM	chr11	108119559	108119838	108248832	108249111	21	24	280	235	36	18	GATACGAGATCGTGCTGTTCC	ACACTTTACCAAGGCACAAGATCA	TXA0028130ATM_10_1MPLXID331
BRCA1	chr17	41245714	41245994	43093697	43093977	23	22	281	236	35	18	TCAGCCTATTCTTTTTAGGTGCT	CAAGAAAGCAGATTTGGCAGTT	TXA0030217BRCA1_16_15MPLXID747
BRCA1	chr17	41223064	41223334	43071047	43071317	23	25	271	223	32	18	CAGTATCAGTAGTATGAGCAGCA	TTTAATTCTTAACAGAGACCAGAAC	TXA0030230BRCA1_10_3MPLXID727
BRCA2	chr13	32970981	32971234	32396844	32397097	25	23	254	206	30	18	CATAAATATGTGGGTTTGCAATTTA	GATGGCCTCCATATATACTTCTT	TXA0030300BRCA2_26_1MPLXID503
RB1	chr13	48922997	48923285	48348861	48349149	23	23	289	243	29	18	TGCACAAAAAGAAACACCCAAAA	ATAAGCCAAGCAGAGAATGAGGG	TXA0038602RB1_6_1MPLXID520
ATM	chr11	108151605	108151890	108280878	108281163	26	23	286	237	33	18	ggaggttTCTGAAATGTGTATAGCTT	TCACAAGGTGAGGTTCTAATCCA	TXA0046368ATM_25_1MPLXID358
ATM	chr11	108163886	108164165	108293159	108293438	23	23	280	234	27	18	AACACAGAAACTAAAAGCTGGGT	TTGCTGAGTAATACGCAAATCCT	TXA0046375ATM_32_1MPLXID371
ATM	chr11	108175308	108175579	108304581	108304852	23	23	272	226	36	18	AATATGTCAACGGGGCATGAAAA	CTGAATCCAAGTTTGCAGGGGTT	TXA0046378ATM_38_1MPLXID380
ATM	chr11	108217867	108218156	108347140	108347429	26	24	290	240	30	18	TGCACATCATTTAAGTAGGCTAAAAA	AACAACATTCCATGATGACCAAAT	TXA0046393ATM_60_1MPLXID417
BRCA2	chr13	32912285	32912574	32338148	32338437	25	23	290	242	27	18	TGTCATGATTCTGTTGTTTCAATGT	TGATCAGTAAATAGCAAGTCCGT	TXA0046449BRCA2_11_12MPLXID461
NF1	chr17	29508693	29508953	31181675	31181935	25	26	261	210	31	18	AATCACTGTAAAGACATGTGGTTCT	AAACAGTATTTCCTATTTGACACCAG	TXA0046593NF1_7_2MPLXID633
MSH2	chr2	47637148	47637408	47410009	47410269	24	23	261	214	36	18	GAGTTTGGATTTTTCCTTTTTGCT	TTATCAGGGAATTCACACAGTCC	TXA0046785MSH2_3_1MPLXID66
MSH2	chr2	47641266	47641537	47414127	47414398	23	23	272	226	33	18	TTTTCTTGGTTTGGATTGGGAAG	TGACTGCTGCAATATCCAATTTC	TXA0046789MSH2_5_1MPLXID70
MSH2	chr2	47709952	47710193	47482813	47483054	24	24	242	194	29	18	AGGTGAAACAAATGCCCTTTACTG	GGCACTGACAGTTAACACTATGGA	TXA0113154MSH2_16_2MPLXID87
MSH2	chr2	47703444	47703733	47476305	47476594	25	19	290	246	34	18	TCCATTTATTAGTAGCAGAAAGAAG	AAGGGACTAGGAGATGCAC	TXA0113156MSH2_13_1MPLXID81
MSH6	chr2	48027691	48027972	47800552	47800833	23	24	282	235	37	18	GATTTTCTTTCTGCTCTGGAAGG	GCTCTGTTCATTTTCTCTTATGTC	TXA0113177MSH6_5_14MPLXID110
PMS2	chr7	6018192	6018341	5978561	5978710	19	23	150	108	33	18	ACACCCAGCCGCTATAGTT	TTTGTGTTTTTCAGACCTCAGAC	TXA0113225PMS2_3_1MPLXID218
ATM	chr11	108115454	108115736	108244727	108245009	23	24	283	236	36	18	TTCAGTTTGTACAGTTTGTTCCC	GCTCCTTTCGGATGATGGATATAA	TXA0113291ATM_8_1MPLXID327
ATM	chr11	108159719	108159998	108288992	108289271	23	23	280	234	27	18	TCCTAATCCACCTCATTTTCCAT	AATGCTGACAAGTAAAATACCAT	TXA0113303ATM_29_2MPLXID366
ATM	chr11	108187957	108188218	108317230	108317491	21	23	262	218	32	18	cacccagcTGATATTTTGGGA	TTCCTCCATGCTGCTTGGTAATG	TXA0113305ATM_44_1MPLXID388
ATM	chr11	108202171	108202458	108331444	108331731	24	25	288	239	31	18	AGAGACGGAATGAAGATTCCAACA	AGGCCTATGAGGAATTAGAGAGAGA	TXA0113307ATM_52_2MPLXID404
BRCA2	chr13	32900208	32900497	32326071	32326360	23	22	290	245	31	18	ACCTAAGGGATTTGCTTTGTTTT	ATCTCAGGGCAAAGGTATAACG	TXA0113326BRCA2_6_1MPLXID440
BRCA2	chr13	32906503	32906792	32332366	32332655	25	19	290	246	33	18	TGAAACAGTTGTAGATACCTCTGAA	AGGCCAAAGACGGTACAAC	TXA0113327BRCA2_10_2MPLXID445
BRCA2	chr13	32929242	32929530	32355105	32355393	23	23	289	243	34	18	AGAGTTGAACAGTGTGTTAGGAA	TTAAAATTACCACCACCAAAGGG	TXA0113332BRCA2_14_3MPLXID483
BRCA2	chr13	32914560	32914837	32340423	32340700	23	23	278	232	36	18	ACCAGCTCACAAGAGAAGAAAAT	CTCTGGGTTTCTCTTATCAACAC	TXA0113340BRCA2_11_26MPLXID475
BRCA2	chr13	32953762	32954024	32379625	32379887	23	22	263	218	32	18	AAGCAAAATCCACTACTAATGCC	TTGTCGCTGCTAACTGTATGTT	TXA0113349BRCA2_23_1MPLXID498
RB1	chr13	48938909	48939170	48364773	48365034	23	23	262	216	31	18	ACACAGATTTTTTACTGCATGGG	ACAATTATCCTCCCTCCACAGTC	TXA0113359RB1_9_1MPLXID524
RB1	chr13	48942661	48942873	48368525	48368737	24	21	213	168	31	18	AGTTTTGAAACACAGAGAACACCA	CACCACACCTGGCCTTCAATA	TXA0113360RB1_11_2MPLXID527
RB1	chr13	48954121	48954383	48379985	48380247	26	23	263	214	25	18	TCAATGCTGACACAAATAAGGTTTCA	ACTTACTGCTATATGTGGCCATT	TXA0113364RB1_15_1MPLXID533
RB1	chr13	49038943	49039208	48464807	48465072	24	23	266	219	23	18	AGCTATAATCCAAGCCTAAGAAGT	CTGCATGAAGACCGAGTTATAGA	TXA0113379RB1_21_1MPLXID544
NF1	chr17	29663263	29663526	31336245	31336508	23	24	264	217	34	18	TTGATTAGGCTGTTCCAATGAAT	TGCTATAGTACAGAAGGCAAAAGA	TXA0113434NF1_41_1MPLXID689
NF1	chr17	29665586	29665873	31338568	31338855	24	25	288	239	32	18	AGATCACCATAGCATGAGAAATCA	TCAACACTGATACCCAAAATGAATG	TXA0113439NF1_46_1MPLXID699
BRCA1	chr17	41256822	41257091	43104805	43105074	23	24	270	223	28	18	GCAAACTTCCTGAGTTTTCATGG	GGTTTTCTACTGTTGCTGCATCTT	TXA0113450BRCA1_21_1MPLXID758
RUNX1	chr21	36259788	36260066	34887491	34887769	23	25	279	231	36	18	AGAGTAAAACGATCAGCAAACAC	TGTTGTGTTTAAATTCTCCACAGAT	TXA0113481RUNX1_7_5MPLXID778
APC	chr5	112176769	112177056	112841072	112841359	26	23	288	239	38	18	GCTCCCAAATAATGAAGATAGAGTCA	TGACCTCGATTTATTGGCTGCTT	TXA0113623APC_19_21MPLXID197
APC	chr5	112179661	112179950	112843964	112844253	21	23	290	246	37	18	TAGGAAAAGCAGCGCAGATAG	AACCCTCTAACAAGAATCAAACC	TXA0113626APC_19_37MPLXID213
ATM	chr11	108164100	108164284	108293373	108293557	26	26	185	133	31	19	ACGATTAAGCTTTTAGATCCTTTTCC	ACTGCTAGAGCATTACAGATTTTTGA	TXA0002308ATM_32_2MPLXID372
ATM	chr11	108143187	108143455	108272460	108272728	24	23	269	222	32	19	ACCTTTCAGTGAGTTTTCTGAGTG	GATCAGCCTACGGGAAAAGAACT	TXA0009569ATM_22_1MPLXID354
ATM	chr11	108151724	108151985	108280997	108281258	23	23	262	216	35	19	CCATAGTGCTGAGAACCCTGAAA	AAGTGCCACTCAGAAAATCTAGC	TXA0009577ATM_25_2MPLXID359
ATM	chr11	108206481	108206750	108335754	108336023	23	24	270	223	36	19	GGTTTGAGTGCCCTTTGCTATTC	cacccaaccAAATGGCATCTTTTA	TXA0009602ATM_57_1MPLXID412
ATM	chr11	108175408	108175672	108304681	108304945	24	24	265	217	37	19	ACTGACTTTTGTCAGACTGTACTT	TCCTGTAAAGTGCTTTTAGTGGGA	TXA0009664ATM_38_2MPLXID381
ATM	chr11	108139197	108139477	108268470	108268750	24	25	281	232	38	19	TGCTCAAGTTCTTGTGTTTGTGTG	TCCAACTAGTCTCAGGTTCATTTCT	TXA0025980ATM_19_2MPLXID350
ATM	chr11	108154995	108155256	108284268	108284529	23	25	262	214	37	19	GTCATTTTGATGAGGTGAAGTCC	AGGTTATATCTCATATCATTCAGGG	TXA0025986ATM_27_2MPLXID363
ATM	chr11	108099797	108100061	108229070	108229334	24	25	265	216	33	19	AGCAAGGTGGTTTAAAAGTTGCTC	ACATCACTTACTTCTGTTTGCACAT	TXA0026037ATM_5_1MPLXID322
ATM	chr11	108202457	108202718	108331730	108331991	23	23	262	216	35	19	CTCTGCCTTTTTCTCACACATGC	CTTCTTCTGGCTACCTCTGGTTT	TXA0026049ATM_53_1MPLXID405
ATM	chr11	108115569	108115855	108244842	108245128	23	25	287	239	33	19	CCTCAAGACTTTGGCTGTCAACT	CCAGAGGAAAGTCATATCCTCCTAA	TXA0046356ATM_8_2MPLXID328
ATM	chr11	108119721	108119981	108248994	108249254	26	23	261	212	36	19	AATCTAGTGATTACAGTGTCCCTTGC	TGGCAATCACATATCCCTTTGCT	TXA0046359ATM_10_2MPLXID332
ATM	chr11	108122609	108122880	108251882	108252153	23	23	272	226	34	19	TCCAGGAACGGTAAAAATGGGAA	AGGTTAGATCTGGGAAATTCTGC	TXA0046362ATM_12_2MPLXID337
ATM	chr11	108160182	108160469	108289455	108289742	25	24	288	239	26	19	TCAAACCCAAATCTAAATTCTGTTA	TCCTCCTAAGCCACTTTTTATATC	TXA0046373ATM_30_1MPLXID367
ATM	chr11	108199818	108200092	108329091	108329365	23	23	275	229	36	19	TTCTCTCATTAGCCCGGTTTTCA	ATAGTTAAGCCGACCTTTAGAGC	TXA0046386ATM_50_3MPLXID400
BRCA2	chr13	32972426	32972715	32398289	32398578	23	20	290	247	34	19	TTGATGACCAAAAGAACTGCAAA	ACCAGACAAAAGAGCTTGGG	TXA0046497BRCA2_27_3MPLXID506
NF1	chr17	29587260	29587545	31260242	31260527	23	23	286	240	36	19	TGTGTGAACAAGCCCTCCATATT	GGGAAATCTTACCTGTTGCTGGA	TXA0046614NF1_34_1MPLXID674
PMS2	chr7	6043282	6043542	6003651	6003911	23	23	261	215	37	19	TCTAAGGGGTCAAGTGAGTGGAT	AGTAACACTGTCTTGGGAAATGC	TXA0046858PMS2_12_2MPLXID238
BRCA2	chr13	32937600	32937784	32363463	32363647	19	26	185	140	30	19	ATGGAGCAGAACTGGTGGG	CAGTACATCTAAGAAATTGAGCATCC	TXA0061472BRCA2_18_3MPLXID490
MSH6	chr2	48032647	48032839	47805508	47805700	26	20	193	147	28	19	ATCTTTTATACCAATATGTGTAGCTC	ATCCACAAGCACCAGAGAAT	TXA0073111MSH6_8_1MPLXID116
ATM	chr11	108196637	108196901	108325910	108326174	23	23	265	219	38	19	TCATGCAGACAGAGAGGTCCTTA	GGCAAGACTCTGCTCCTTTTTTG	TXA0109722ATM_48_1MPLXID395
BRCA2	chr13	32953846	32954113	32379709	32379976	24	26	268	218	13	19	TCACTTCTTCCATTGCATCTTTCT	TGGAGATTCCATAAACTAACAAGCAC	TXA0109947BRCA2_23_2MPLXID499
MSH2	chr2	47641446	47641732	47414307	47414593	24	22	287	241	30	19	AGAACTCTTATCAGATGATTCCAA	TGGAGGAGGGGAGAGAAAAATA	TXA0113147MSH2_5_2MPLXID71
MSH6	chr2	48026838	48027114	47799699	47799975	23	23	277	231	38	19	GTTTTCAGATGATCGCCATTGTT	TGAAGTCATACCTTTAAGCACCT	TXA0113179MSH6_5_10MPLXID106
PMS2	chr7	6018280	6018505	5978649	5978874	24	25	226	177	31	19	TCTATCAGAACAGCTTCATTAACA	AGAAAATTAAAAGGAACTTCTCAGG	TXA0113226PMS2_3_2MPLXID219
ATM	chr11	108129735	108129948	108259008	108259221	23	19	214	172	31	19	CTGGCTTTTTCCTGCGATTGTTA	CACCGCACCTGGCCTTAAT	TXA0113295ATM_17_2MPLXID346
ATM	chr11	108188113	108188298	108317386	108317571	22	23	186	141	38	19	TGGGACTCTGCCATATTCTTTC	TTAGAATGAGGAGAGAGGCAAAA	TXA0113304ATM_44_2MPLXID389
KRAS	chr12	25380211	25380475	25227277	25227541	23	23	265	219	37	19	CAAATACACAAAGAAAGCCCTCC	AGGAACAATGTCTTTTCAAGTCC	TXA0113318KRAS_4_2MPLXID428
BRCA2	chr13	32900545	32900830	32326408	32326693	24	26	286	236	29	19	ACGTTAAGTGAAATAAAGAGTGAA	TCCTTTTAACAGAAGTATTAGAGATG	TXA0113330BRCA2_7_1MPLXID441
BRCA2	chr13	32930503	32930790	32356366	32356653	17	24	288	247	30	19	ggccAGGGGTTGTGCTT	ACACTCTGTCATAAAAGCCATCAG	TXA0113331BRCA2_15_1MPLXID484
BRCA2	chr13	32945129	32945409	32370992	32371272	23	24	281	234	30	19	CGCAATGAAAGAGAGGAAGAAAA	TGTTGCTATTCTTTGTCTAACACC	TXA0113333BRCA2_20_2MPLXID494
BRCA2	chr13	32914014	32914274	32339877	32340137	23	23	261	215	34	19	CACCTGCATTTAGGATAGCCAGT	CTTCACTCTGAATGTCAGCAAAA	TXA0113339BRCA2_11_23MPLXID472
BRCA2	chr13	32910787	32911057	32336650	32336920	23	24	271	224	34	19	TGCCAGCACTCTTATTTTAACTC	TGTGTTTTGGTTGAATTGTACCTT	TXA0113342BRCA2_11_4MPLXID453
RB1	chr13	48954299	48954474	48380163	48380338	23	23	176	130	35	19	AGCAAACTTCTGAATGACAACAT	CTTAACCTCACACTATCCCTCTC	TXA0113365RB1_15_2MPLXID534
RB1	chr13	49039122	49039404	48464986	48465268	23	23	283	237	36	19	GTTCTTCCTCAGACATTCAAACG	AGGGTGAACTAGGAAACTTGTAA	TXA0113380RB1_21_2MPLXID545
PALB2	chr16	23646607	23646892	23635286	23635571	20	24	286	242	36	19	CTGGCAATTGGACATGCTTC	TTCATGTTCTCTAAATGAACTCAC	TXA0113388PALB2_10_4MPLXID571
NF1	chr17	29528026	29528312	31201008	31201294	24	26	287	237	36	19	GCTTTTGTTTTCTGTTGGGGTTTT	AGGTCTTGAAACGAACATCAATACAT	TXA0113412NF1_10_2MPLXID639
NF1	chr17	29509428	29509695	31182410	31182677	23	24	268	221	37	19	AATGTTGCCCTTGGGTTTTTACA	TGCCCTCCTTACCTTATTCATGTT	TXA0113413NF1_8_1MPLXID634
NF1	chr17	29663383	29663655	31336365	31336637	23	23	273	227	33	19	TTTCATCAAAACCAGTGCAACAG	AACCTGTAAAGAAGCAGGATTTT	TXA0113435NF1_41_2MPLXID690
NF1	chr17	29685399	29685688	31358381	31358670	24	23	290	243	35	19	GGCACATTATTCTGGGGAATGTAT	CATGTTAGCAAGTTCATCAACCA	TXA0113444NF1_55_1MPLXID711
BRCA1	chr17	41244275	41244555	43092258	43092538	23	23	281	235	37	19	AGGTTGCAAAACCCCTAATCTAA	TGCTAGAGGAAAACTTTGAGGAA	TXA0113462BRCA1_16_7MPLXID739
RUNX1	chr21	36259911	36260175	34887614	34887878	23	23	265	219	35	19	TTTTATCATGCAAAACTGGCTTC	TGAGAGAACAGAGAACATGACAA	TXA0113477RUNX1_7_6MPLXID779
APC	chr5	112174294	112174582	112838597	112838885	23	23	289	243	36	19	AGCCGACCTAGCCCATAAAATAC	TTCCTGCTGTCCAAAATGTGGTT	TXA0113613APC_19_7MPLXID183
RB1	chr13	49037778	49037978	48463642	48463842	26	23	201	152	30	20	TTTGAGGCTAAAAGAAAGAAAATGGT	TACCTACCTCCTGAACAGCATGA	TXA0001910RB1_20_1MPLXID542
ATM	chr11	108153336	108153531	108282609	108282804	25	24	196	147	29	20	tgaATGTTGTTTCTAGGTCCTACTC	AGATTTAGCCATTCCAAAACCAGA	TXA0002301ATM_26_1MPLXID360
APC	chr5	112111263	112111454	112775566	112775757	25	26	192	141	30	20	TGCTCTTCTGCAGTCTTTATTAGCA	TGTACTGCCAAGTTACTTACATTTTC	TXA0003107APC_7_1MPLXID160
RB1	chr13	48947496	48947761	48373360	48373625	23	26	266	217	29	20	CTCCCTTCATTGCTTAACACATT	GCAAGAAAAGATTATGGATAACTACA	TXA0012763RB1_12_1MPLXID528
NF1	chr17	29508305	29508580	31181287	31181562	24	23	276	229	30	20	AGGTGTCTTTACCTTTCATTGCTT	TGATTCAGGATGCTAACAACAGC	TXA0027278NF1_6_1MPLXID631
NF1	chr17	29548792	29549068	31221774	31222050	25	26	277	226	30	20	AGTACTCCAGTGTTATGTTTACCAA	ACCATAAAACCTTTGGAAGTGTAAGT	TXA0027291NF1_15_1MPLXID645
RB1	chr13	49047362	49047641	48473226	48473505	23	23	280	234	30	20	TGTCAGTGGTTCTAGGGTAGAGG	ATGCCTGGATGAGGTGTTTGAAT	TXA0027666RB1_23_1MPLXID547
RUNX1	chr21	36265083	36265358	34892786	34893061	23	25	276	228	29	20	TGGAATCAGCAGAAACAGCCTTA	AGTGTAAGAAGAAATGAGCTAGCAA	TXA0027680RUNX1_8_1MPLXID785
BRCA2	chr13	32931739	32932002	32357602	32357865	26	23	264	215	28	20	AATGTTTTTGTAGTGAAGATTCTAGT	ACTGTATTCCTTTTCCAGTCCAT	TXA0030303BRCA2_16_1MPLXID485
BRCA1	chr17	41267616	41267905	43115599	43115888	24	23	290	243	30	20	TGGAGTTGGATTTTTCGTTCTCAC	ACTCAGTCATAACAGCTCAAAGT	TXA0037338BRCA1_24_1MPLXID761
BRCA1	chr17	41246669	41246957	43094652	43094940	24	23	289	242	29	20	AGTGAGTAATAAACTGCTGTTCTC	ACCTCCAAGGTGTATGAAGTATG	TXA0037365BRCA1_16_20MPLXID752
MSH2	chr2	47672583	47672863	47445444	47445724	25	24	281	232	26	20	ACCTTTTGGATCAAATGATGCTTGT	ACTTTCTTAAAGTGGCCTTTGCTT	TXA0038214MSH2_8_1MPLXID75
BRCA2	chr13	32912682	32912949	32338545	32338812	23	23	268	222	30	20	AAGCATGTCATGGTAATACTTCA	ACTATGTCTGTTTCCTCATAACT	TXA0046458BRCA2_11_14MPLXID463
BRCA2	chr13	32918550	32918838	32344413	32344701	26	23	289	240	23	20	ACATTAGGTCACTATTTGTTGTAAGT	ACCATACCTATAGAGGGAGAACA	TXA0046464BRCA2_12_1MPLXID479
BRCA2	chr13	32920831	32921091	32346694	32346954	26	24	261	211	23	20	TTTATTGAGCATCTGTTACATTCACT	AAAAACGAGACTTTTCTCATACTG	TXA0046466BRCA2_13_1MPLXID480
ATM	chr11	108114576	108114794	108243849	108244067	26	22	219	171	29	20	TCCTTTTTCTGTATGGGATTATGGAA	CCGTCAGTCTGAGAACAGCATC	TXA0109560ATM_7_1MPLXID325
BRCA2	chr13	32906329	32906603	32332192	32332466	23	24	275	228	29	20	TCTATGAGAAAGGTTGTGAGAAT	TCCTAGTCTTGCTAGTTCTTACTT	TXA0109710BRCA2_10_1MPLXID444
PALB2	chr16	23647509	23647797	23636188	23636476	23	22	289	244	29	20	TTTGTATAGGTAATCCTCCTGGG	ATTCATCTGCCTGAATGAAATG	TXA0109744PALB2_10_9MPLXID576
BRCA1	chr17	41276002	41276276	43123985	43124259	23	23	275	229	19	20	TCCCAAATTAATACACTCTTGTG	GACGTTGTCATTAGTTCTTTGGT	TXA0109783BRCA1_25_1MPLXID762
BRCA1	chr17	41226318	41226579	43074301	43074562	22	20	262	220	29	20	TTTGTTCCAATACAGCAGATGA	AATTGGTGGCGATGGTTTTC	TXA0109813BRCA1_11_1MPLXID728
BRCA2	chr13	32903477	32903748	32329340	32329611	26	26	272	220	23	20	TGTCATGTAATCAAATAGTAGATGTG	TCTCAAAGGCTTAGATAAATTACAGA	TXA0112699BRCA2_8_1MPLXID442
MSH2	chr2	47639418	47639586	47412279	47412447	21	23	169	125	25	20	TCAGTGTCTTGCACATTGTAT	TTTCTGTGATCAGAATTCCTCCT	TXA0113148MSH2_4_1MPLXID68
MSH2	chr2	47690107	47690368	47462968	47463229	26	23	262	213	30	20	TGCTTTATAATTTCTGTCTTTACCCA	ATTCTGGCATCAATATTTTGTCT	TXA0113149MSH2_9_1MPLXID76
MSH2	chr2	47697962	47698250	47470823	47471111	25	23	289	241	26	20	TGTTCGTTTTCCACTTGTATTTCCA	ACCAAAAGCCAGGTGACATTCAG	TXA0113150MSH2_11_1MPLXID78
MSH2	chr2	47693731	47694011	47466592	47466872	26	24	281	231	26	20	GAATTACATTGAAAAATGGTAGTAGG	CACATCATGTTAGAGCATTTAGGG	TXA0113152MSH2_10_1MPLXID77
MSH6	chr2	48033250	48033539	47806111	47806400	22	25	290	243	29	20	GATGTTGCTTTTCTGTCCTAGC	CTCAAAAAACCGAATTTGTGGAAAA	TXA0113166MSH6_9_1MPLXID118
APC	chr5	112101898	112102186	112766201	112766489	23	23	289	243	29	20	ATAAGGTGCGTGCTTTGAGAGTG	AGCTGTACTTGGATCTACACACC	TXA0113209APC_5_1MPLXID157
APC	chr5	112128056	112128332	112792359	112792635	23	26	277	228	30	20	AGCTTTTAAGTGGTAGCCATAGT	AAGAACATCTATATTTCAATGGTGTC	TXA0113213APC_9_1MPLXID163
ATM	chr11	108124370	108124645	108253643	108253918	23	25	276	228	29	20	TCAAAGTCCGAAGAAGAGAAGCA	TCTCTCACAATGGTTAAAAAGTCCA	TXA0113292ATM_14_1MPLXID339
KRAS	chr12	25362610	25362896	25209676	25209962	23	26	287	238	28	20	AGTCTGCATGGAGCAGGAAAAAA	ACATGAAGCCATCGTATATATTCACA	TXA0113312KRAS_1_1MPLXID423
BRCA2	chr13	32890441	32890721	32316304	32316584	23	23	281	235	29	20	CAGGAGATGGGACTGAATTAGAA	TTTTTAGAAAACACTTTCTCGGT	TXA0113321BRCA2_2_1MPLXID435
BRCA2	chr13	32899141	32899421	32325004	32325284	23	26	281	232	29	20	AAACACTTCCAAAGAATGCAAAT	AGCCAAAATATTAGCATAAAAATCAG	TXA0113322BRCA2_4_1MPLXID438
BRCA2	chr13	32914763	32915044	32340626	32340907	23	23	282	236	33	20	AGTCTTCACTATTCACCTACGTC	CTGTTCTTTTCCCAAAACATGAA	TXA0113346BRCA2_11_27MPLXID476
RB1	chr13	48919041	48919329	48344905	48345193	22	23	289	244	28	20	GAGGTGTAAGTTGAAGGCTAAT	AATTTGCTGAAGAGTGCAAACAA	TXA0113355RB1_4_1MPLXID516
RB1	chr13	48921786	48922015	48347650	48347879	26	24	230	180	26	20	TGATGTGAGATGTCATAAATTGGGAA	TCTGTGAACTACTTACGAACTGCT	TXA0113356RB1_5_1MPLXID518
RB1	chr13	48941567	48941770	48367431	48367634	24	26	204	154	30	20	TCTGTGTGCTGAGAGATGTAATGA	GCAAATCAATCAAATATACCATGTGC	TXA0113363RB1_10_1MPLXID525
NF1	chr17	29496846	29497115	31169828	31170097	23	23	270	224	29	20	GAGATACCACACCTGTCCCCTAA	TTGGTGTTCTAGTTCAGCACAAT	TXA0113407NF1_5_1MPLXID630
NF1	chr17	29652668	29652953	31325650	31325935	24	20	286	242	30	20	TTCTCAGTGTCCAAAAAACAACTG	TAGGCCCGGTATGGGTAAGG	TXA0113427NF1_37_1MPLXID679
NF1	chr17	29657139	29657417	31330121	31330399	22	21	279	236	30	20	AAGGGGTATTTTGGTTTTACTG	TGTTGTTGGCAGGGATACATA	TXA0113430NF1_39_1MPLXID685
BRCA1	chr17	41222821	41223085	43070804	43071068	26	22	265	217	28	20	ACAGAACTGTGATTGTTTTCTAGATT	GCTGCTCATACTACTGATACTG	TXA0113448BRCA1_10_1MPLXID725
BRCA1	chr17	41258379	41258659	43106362	43106642	26	23	281	232	26	20	TGAATGGTTTTATAGGAACGCTATGT	CTCTTAAGGGCAGTTGTGAGATT	TXA0113452BRCA1_22_1MPLXID759
APC	chr5	112176563	112176849	112840866	112841152	25	24	287	238	33	20	TCTGCACCCAACAAAAATCAGTTAG	GGAGTTCCTTCAATAGGCGTGTAA	TXA0113617APC_19_20MPLXID196

## Sheet: Assay Design Efficiency
		Percent of target covered by assay						Percent of RefSeq target covered by assay						Percent of GENCODE target covered by assay
Gene	Amplicons	Total	Promoter	5' UTR	CDS	3' UTR	Intron	Total	Promoter	5' UTR	CDS	3' UTR	Intron	Total	Promoter	5' UTR	CDS	3' UTR	Intron
ALK	44	97.79	50	85.82	100	100	99.82	97.76	0	85.82	100	100	99.82	98.07	100	85.82	100	100	99.82
APC	64	99.29	100	100	99.66	50	93.33	100	100	100	100	100	100	99.26	100	100	99.65	50	93.33
ATM	108	99.65	100	100	99.81	100	100	99.64	100	100	99.81	100	100	99.64	100	100	99.81	100	100
BRCA1	49	99.68	100	100	100	100	100	99.67	100	100	100	100	100	99.68	100	100	100	100	100
BRCA2	76	99.78	100	100	99.96	100	100	99.78	100	100	99.96	100	100	99.78	100	100	99.96	100	100
CDH1	23	100	100	100	100	100	100	100	100	100	100	100	100	100	100	100	100	100	100
KRAS	10	100	100	100	100	100	100	100	100	100	100	100	100	100	100	100	100	100	100
MSH2	28	99.24	100	100	99.05	100	100	99.21	100	100	99	100	100	99.24	100	100	99.05	100	100
MSH6	33	99.83	100	100	100	100	95.56	99.83	100	100	100	100	95.56	99.83	100	100	100	100	95.56
NF1	92	98.64	100	80.68	99.3	100	100	98.64	100	80.68	99.3	100	100	98.64	100	80.68	99.3	100	100
NF2	20	90.59	0	41.08	100	100	100	90.59	0	41.08	100	100	100	90.59	0	41.08	100	100	100
NRAS	8	100	100	100	100	100	100	100	100	100	100	100	100	100	100	100	100	100	100
PALB2	31	99.86	100	100	100	100	97.5	99.86	100	100	100	100	97.5	99.86	100	100	100	100	97.5
PMS2	29	98.62	100	100	98.99	100	100	98.61	100	100	98.99	100	100	98.47	100	100	98.99	100	100
PTCH1	44	96.16	77.53	82.7	99.32	100	100	96.14	71.01	82.7	99.32	100	100	99.56	100	99.64	99.93	100	100
RB1	42	99.06	100	100	99.93	100	100	99.06	100	100	99.93	100	100	99.05	100	100	99.93	100	100
RET	28	95.83	0	14.74	100	100	100	95.83	0	14.74	100	100	100	95.63	0	14.74	100	100	100
RUNX1	24	99.02	100	100	98.79	50	100	98.97	100	100	98.79	50	100	99.02	100	100	98.79	50	100
SDHA	20	91.35	0	0	96.84	100	100	91.35	0	0	96.84	100	100	91.35	0	0	96.84	100	100
SDHB	9	100	100	100	100	100	100	100	100	100	100	100	100	100	100	100	100	100	100
TP53	19	93.59	50	76.41	99.93	100	100	93.95	50	76.41	100	100	100	93.59	50	76.41	99.93	100	100
VHL	8	68.1	0	42.26	100	100	85	99.62	100	100	100	100	85	68.1	0	42.26	100	100	85
Total	809	97.97	77.74	84.83	99.66	94.19	100	98.48	75.46	88.92	99.7	96.27	100	98.16	77.27	84.81	99.69	94.01	100

## Sheet: Annotation Transcripts
Gene	RefSeq	LRG	Comment
ALK	NM_004304.4	LRG_488t1	LRG source transcript is an earlier RefSeq version (NM_004304.3)
APC	NM_000038.5	LRG_130t1	LRG source transcript is an earlier RefSeq version (NM_000038.4)
APC	NM_001127510.2	LRG_130t2	LRG source transcript is an earlier RefSeq version (NM_001127510.1)
APC	NM_001127511.2	LRG_130t3	LRG source transcript is an earlier RefSeq version (NM_001127511.1)
ATM	NM_000051.3	LRG_135t1
BRCA1	NM_007294.3	LRG_292t1
BRCA2	NM_000059.3	LRG_293t1
CDH1	NM_004360.4	LRG_301t1	LRG source transcript is an earlier RefSeq version (NM_004360.3)
KRAS	NM_033360.3	LRG_344t1	LRG is pending approval
KRAS	NM_004985.4	LRG_344t2	LRG is pending approval
MSH2	NM_000251.2	LRG_218t1
MSH6	NM_000179.2	LRG_219t1
NF1	NM_000267.3	LRG_214t1
NF1	NM_001042492.2	LRG_214t2
NF2	NM_000268.3	LRG_511t1
NF2	NM_016418.5	LRG_511t2
NRAS	NM_002524.4	LRG_92t1	LRG source transcript is an earlier RefSeq version (NM_002524.3)
PALB2	NM_024675.3	LRG_308t1
PMS2	NM_000535.6	LRG_161t1	LRG source transcript is an earlier RefSeq version (NM_000535.5)
PTCH1	NM_000264.3	LRG_515t1
PTCH1	NM_001083602.1	LRG_515t2
RB1	NM_000321.2	LRG_517t1
RET	NM_020975.4	LRG_518t1
RET	NM_020630.4	LRG_518t2
RUNX1	NM_001754.4	LRG_482t1
SDHA	NM_004168.3	LRG_315t1	LRG is pending approval
SDHB	NM_003000.2	LRG_316t1
TP53	NM_000546.5	LRG_321t1
TP53	NM_001126112.2	LRG_321t2
TP53	NM_001126114.2	LRG_321t3
TP53	NM_001126113.2	LRG_321t4
TP53	NM_001126115.1	LRG_321t5
TP53	NM_001126116.1	LRG_321t6
TP53	NM_001126117.1	LRG_321t7
TP53	NM_001126118.1	LRG_321t8
VHL	NM_000551.3	LRG_322t1

## Sheet: Gene Disease LSDBs
Gene	Associated disease	Inheritance	Mutation types	Other disease associations	Locus-Specific Database	Reference
ALK	Neuroblastoma susceptibility	AD	Gain-of-function
APC	Familial adenomatous polyposis	AD	Loss-of-function		http://www.lovd.nl/APC/
ATM	Breast cancer susceptibility	AD	Loss-of-function	Biallelic mutations cause ataxia-telangiectasia
BRCA1	Familial breast ovarian cancer	AD	Loss-of-function		http://hci-exlovd.hci.utah.edu/home.php
BRCA2	Familial breast ovarian cancer	AD	Loss-of-function	Biallelic mutations cause fanconi anemia	http://hci-exlovd.hci.utah.edu/home.php
CDH1	Hereditary diffuse gastric cancer	AD	Loss-of-function
KRAS	Noonan syndrome	AD	Gain-of-function
MSH2	Lynch syndrome	AD	Loss-of-function	Biallelic mutations cause constitutional mismatch repair syndrome	http://insight-group.org/variants/database/
MSH6	Lynch syndrome	AD	Loss-of-function	Biallelic mutations cause constitutional mismatch repair syndrome	http://insight-group.org/variants/database/
NF1	Neurofibromatosis type I	AD	Loss-of-function
NF2	Neurofibromatosis type II	AD	Loss-of-function
NRAS	Noonan syndrome	AD	Gain-of-function
PALB2	Breast cancer susceptibility	AD	Loss-of-function	Biallelic mutations cause fanconi anemia	http://www.lovd.nl/PALB2/
PMS2	Lynch syndrome	AD	Loss-of-function	Biallelic mutations cause constitutional mismatch repair syndrome	http://insight-group.org/variants/database/
PTCH1	Basal Cell Nevus Syndrome	AD	Loss-of-function		http://www.lovd.nl/PTCH1/	Reinders et al 2018, PMID: 29575684
RB1	Retinoblastoma	AD	Loss-of-function		http://rb1-lovd.d-lohmann.de/
RET	Multiple endocrine neoplasia type IIA/IIB	AD	Gain-of-function		http://www.arup.utah.edu/database/MEN2/	Margraf et al 2009, PMID: 19177457
RUNX1	Familial platelet disorder with predisposition to AML	AD	Loss-of-function
SDHA	Paraganglioma, pheochromocytoma susceptibility	AD	Loss-of-function		http://www.lovd.nl/SDHA	Bayley et al 2005, PMID: 16288654
SDHB	Paraganglioma, pheochromocytoma susceptibility	AD	Loss-of-function		http://www.lovd.nl/SDHB	Bayley et al 2005, PMID: 16288654
TP53	Li Fraumeni Syndrome	AD	Loss-of-function		http://p53.iarc.fr/	Bouaoun et al 2016, PMID: 27328919
VHL	Von Hippel Lindau Syndrome	AD	Loss-of-function
