# Supplementary material for: Prevalence of germline pathogenic variants in 22 cancer susceptibility genes in Swedish pediatric cancer patients
Source: Sci Rep. 2021 Mar 5;11:5307. doi: 10.1038/s41598-021-84502-4 (PMC7935871; doi:10.1038/s41598-021-84502-4)
Supplement: Supplementary file 2 — Supplementary Information 2. [file 41598_2021_84502_MOESM2_ESM.xlsx]

## Sheet: S1 Distribution of diagnoses
Supplementary Table S1 - Distribution of diagnoses in three pediatric cancer cohorts and the Swedish Childhood Cancer Registry (SCCR)
Diagnosis	LCCG number of patients	LCCG percent of patients	SCCR number of patients	SCCR percent of patients	LCCG vs SCCR OR	LCCG vs SCCR p-value	LCCG vs SCCR FDR adjusted p-value	Zhang et al. number of patients	Zhang et al. percent of patients	LCCG vs Zhang OR	LCCG vs Zhang p-value	LCCG vs Zhang FDR adjusted p-value	Grobner et al. number of patients	Grobner et al. percent of patients	LCCG vs Gröbner OR	LCCG vs Gröbner p-value	LCCG vs Gröbner FDR adjusted p-value
Leukemia	262	0.331646	2109	0.298514	1.16602	0.0549164	0.085104	588	0.525	0.449143	<0.001	<0.001	123.39	0.134865	3.19289	<0.001	<0.001
CNS_tumor	149	0.188608	1945	0.275301	0.611932	<0.001	<0.001	245.28	0.219	0.830257	0.12104	0.161387	531.948	0.581419	0.167537	<0.001	<0.001
Lymphoma	133	0.168354	848	0.120028	1.48404	<0.001	<0.001	0	0	Inf	<0.001	<0.001	14.624	0.015984	12.1307	<0.001	<0.001
Wilms'_tumor	59	0.0746835	407	0.0576079	1.32028	0.056736	0.085104	0	0	Inf	<0.001	<0.001	48.442	0.0529471	1.45751	0.0710926	0.113338
Soft-tissue_Sarcoma	56	0.0708861	406	0.0574664	1.2513	0.129868	0.173158	42.56	0.038	1.91028	0.00222473	0.00333709	20.108	0.021978	3.41183	<0.001	<0.001
Neuroblastoma	36	0.0455696	389	0.0550602	0.819423	0.281895	0.307522	99.68	0.089	0.48718	<0.001	<0.001	55.754	0.0609391	0.732513	0.16345	0.19614
Germ-cell_tumor	14	0.0177215	312	0.0441614	0.390521	<0.001	<0.001	0	0	Inf	<0.001	<0.001	0	0	Inf	<0.001	<0.001
Bone_tumor	58	0.0734177	257	0.0363765	2.0987	<0.001	<0.001	85.12	0.076	0.964816	0.860322	0.860322	63.066	0.0689311	1.0715	0.776751	0.776751
Retinoblastoma	5	0.00632911	153	0.0216561	0.287777	0.00184978	0.00369957	14.56	0.013	0.469386	0.17224	0.206688	34.732	0.037962	0.16028	<0.001	<0.001
Carcinoma	6	0.00759494	137	0.0193914	0.0641015	<0.001	<0.001	39.2	0.035	0.0351607	<0.001	<0.001	7.312	0.00799201	0.164537	0.0755589	0.113338
Hepatic_tumor	9	0.0113924	91	0.0128804	0.883144	0.867316	0.867316	0	0	Inf	<0.001	<0.001	15.538	0.016983	0.64765	0.320029	0.349123
Other	3	0.00379747	11	0.00155697	2.44424	0.160176	0.192211	5.6	0.005	0.707875	0.74374	0.811353	0	0	Inf	0.0992708	0.132361
Distribution of diagnoses (number of patients) across included studies (LCCG, Zhang et al. & Gröbner et al.) and the Swedish Childhood Cancer Registry (SCCR). Odds ratios (OR), Fisher exact test p-values and FDR adjusted p-values are shown for comparisons between each study and the LCCG cohort. P-values < 0.05 are marked with bold text

## Sheet: S2 Library Info
Supplementary Table S2 - Library Info
Sample	Library	Plate	IFC	Sequencing pool	i5 index	I7 index	NanoDrop_ng/uL	PF_READS	PF_BASES	PCT_PF_Q30_BASES	PCT_PF_UQ_READS_ALIGNED	MEAN_TARGET_COVERAGE	ZERO_CVG_TARGETS_PCT	PCT_TARGET_BASES_10X	PCT_TARGET_BASES_30X
S001	S001.L01	3	2	1	1	TSP0194	180.3	1453108	213796624	0.950867	0.994139	950.117	0.011161	0.950602	0.942629
S001	S001.L02	11	9	2	4	TSP0295	180.3	1649604	243269796	0.956776	0.996413	1093.05	0.011161	0.955662	0.940312
S004	S004.L01	3	2	1	1	TSP0236	99.75	749140	110212365	0.950122	0.993723	479.168	0.011161	0.946513	0.937666
S004	S004.L01	9	5	1	3	TSP0236	99.75	1149514	169141878	0.951379	0.994519	740.68	0.011161	0.948811	0.935528
S005	S005.L01	3	2	1	1	TSP0260	138.8	824870	121373064	0.951353	0.994256	534.869	0.011161	0.947528	0.935466
S005	S005.L01	9	5	1	3	TSP0260	138.8	1109866	163320564	0.951854	0.994331	721.288	0.011161	0.944517	0.929773
S006	S006.L01	2	1	1	1	TSP0172	147.9	1407882	207061813	0.945441	0.992324	899.693	0.011161	0.947225	0.939493
S006	S006.L02	2	6	2	1	TSP0172	147.9	3240270	477752541	0.953495	0.995755	2107.41	0.008929	0.961158	0.952036
S007	S007.L01	3	2	1	1	TSP0246	197.3	1061082	156016700	0.945471	0.990648	682.412	0.011161	0.947929	0.935056
S007	S007.L01	9	5	1	3	TSP0246	197.3	943216	138704492	0.946319	0.991025	609.365	0.011161	0.944499	0.927903
S008	S008.L02	4	7	2	1	TSP0249	203.1	2111422	311394821	0.957554	0.996459	1367.47	0.011161	0.952588	0.939083
S008	S008.L01	4	2	1	1	TSP0345	203.1	952766	140127865	0.94785	0.991879	605.99	0.011161	0.945346	0.929087
S009	S009.L02	4	7	2	1	TSP0203	166	1718814	253398393	0.955593	0.99497	1101.13	0.013393	0.956749	0.945925
S009	S009.L01	4	2	1	1	TSP0299	166	1241988	182645636	0.946102	0.992208	789.852	0.011161	0.949729	0.937987
S010	S010.L02	4	7	2	1	TSP0265	139.2	1420748	209479504	0.955222	0.99568	905.376	0.013393	0.943796	0.930905
S010	S010.L01	4	2	1	1	TSP0361	139.2	1503896	221244320	0.950082	0.993959	961.099	0.011161	0.950041	0.940401
S011	S011.L02	4	7	2	1	TSP0273	122	1537434	226745159	0.95739	0.996369	980.617	0.013393	0.943101	0.928268
S011	S011.L01	4	2	1	1	TSP0369	122	788414	115962277	0.946456	0.992683	504.146	0.011161	0.941586	0.925836
S012	S012.L02	4	7	2	1	TSP0281	308.4	2388324	352259495	0.957753	0.996562	1550.32	0.011161	0.943332	0.928571
S012	S012.L01	4	2	1	1	TSP0377	308.4	3004500	441709442	0.94379	0.990004	1955.18	0.013393	0.954263	0.942415
S013	S013.L02	4	7	2	1	TSP0194	230.1	1058674	156121649	0.957664	0.996308	684.266	0.008929	0.952749	0.939074
S013	S013.L01	4	2	1	1	TSP0290	230.1	665804	97882419	0.943709	0.990312	427.724	0.013393	0.945337	0.939029
S014	S014.L02	4	7	2	1	TSP0202	121.2	1710864	252265253	0.956417	0.995788	1103.02	0.013393	0.957942	0.946655
S014	S014.L01	4	2	1	1	TSP0298	121.2	920190	135272275	0.943205	0.990086	588.995	0.013393	0.950424	0.937399
S015	S015.L02	4	7	2	1	TSP0210	251.2	1349486	199007502	0.957138	0.995952	863.934	0.011161	0.950459	0.941274
S015	S015.L01	4	2	1	1	TSP0306	251.2	1629758	239737440	0.948777	0.992985	1038.31	0.008929	0.955439	0.946415
S016	S016.L02	4	7	2	1	TSP0218	125	496130	73139829	0.95554	0.994931	322.83	0.011161	0.942459	0.931742
S016	S016.L01	4	2	1	1	TSP0314	125	835980	122906550	0.943826	0.990294	533.304	0.011161	0.949479	0.934878
S017	S017.L02	4	7	2	1	TSP0226	261.8	703240	103704077	0.957715	0.996108	451.187	0.011161	0.951056	0.937898
S017	S017.L01	4	2	1	1	TSP0322	261.8	730652	107461278	0.946626	0.992266	466.487	0.011161	0.946575	0.939252
S018	S018.L02	4	7	2	1	TSP0234	146.8	373998	55137699	0.955052	0.994901	240.46	0.011161	0.937622	0.921373
S018	S018.L01	4	2	1	1	TSP0330	146.8	885118	130198233	0.948405	0.9932	562.229	0.011161	0.948179	0.935805
S019	S019.L02	4	7	2	1	TSP0242	194.8	945612	139442926	0.957048	0.996101	614.465	0.011161	0.948081	0.939831
S019	S019.L01	4	2	1	1	TSP0338	194.8	1376262	202447019	0.948399	0.993548	900.999	0.011161	0.951787	0.941007
S020	S020.L02	4	7	2	1	TSP0250	295.9	2227718	328441996	0.956274	0.994918	1441.34	0.011161	0.953711	0.943163
S020	S020.L01	4	2	1	1	TSP0346	295.9	2028640	298534573	0.952352	0.994604	1319.98	0.011161	0.957836	0.944847
S021	S021.L02	4	7	2	1	TSP0258	130.6	1073964	158397769	0.957578	0.995696	678.007	0.024554	0.652939	0.576093
S021	S021.L01	4	2	1	1	TSP0354	130.6	1585316	233111311	0.946288	0.991432	1020.29	0.011161	0.953782	0.939813
S022	S022.L02	4	7	2	1	TSP0266	185.3	1058356	155992400	0.953735	0.993864	688.736	0.013393	0.949809	0.936268
S022	S022.L01	4	2	1	1	TSP0362	185.3	716870	105409425	0.944952	0.991349	463.634	0.011161	0.943707	0.934887
S023	S023.L02	4	7	2	1	TSP0274	200.8	1195566	176189496	0.953407	0.993533	767.546	0.011161	0.946076	0.933283
S023	S023.L01	4	2	1	1	TSP0370	200.8	1418480	208637604	0.947156	0.992958	916.564	0.011161	0.952179	0.940633
S024	S024.L02	4	7	2	1	TSP0282	113.7	395058	58220689	0.953574	0.993728	251.431	0.013393	0.940348	0.916108
S024	S024.L01	4	2	1	1	TSP0378	113.7	1064864	156584092	0.943868	0.991038	679.415	0.011161	0.94858	0.935582
S025	S025.L02	4	7	2	1	TSP0195	154.3	869716	128199617	0.954311	0.994257	554.068	0.011161	0.948767	0.940241
S025	S025.L01	4	2	1	1	TSP0291	154.3	947094	139348466	0.951038	0.994106	603.489	0.011161	0.950183	0.940508
S026	S026.L02	4	7	2	1	TSP0211	133.1	3062090	451416226	0.954844	0.994867	1974.6	0.008929	0.957346	0.947279
S026	S026.L01	4	2	1	1	TSP0307	133.1	922472	135625956	0.944095	0.9906	586.767	0.008929	0.94833	0.938067
S027	S027.L02	4	7	2	1	TSP0219	327	3588382	529183627	0.957526	0.996517	2358.07	0.011161	0.963243	0.952579
S027	S027.L01	4	2	1	1	TSP0315	327	2078462	305756830	0.949036	0.993485	1350.23	0.011161	0.953755	0.946816
S028	S028.L02	4	7	2	1	TSP0227	255.3	506898	74755892	0.957347	0.996173	332.29	0.013393	0.944553	0.933693
S028	S028.L01	4	2	1	1	TSP0323	255.3	1528482	224850546	0.949486	0.993198	997.642	0.011161	0.951564	0.9427
S029	S029.L02	4	7	2	1	TSP0235	145.5	733150	108077455	0.954785	0.994856	474.201	0.011161	0.947368	0.933649
S029	S029.L01	4	2	1	1	TSP0331	145.5	1311672	192917937	0.947745	0.992645	843.177	0.011161	0.950744	0.941408
S030	S030.L02	4	7	2	1	TSP0243	185	1807486	266379881	0.951962	0.993922	1178.12	0.011161	0.957069	0.944517
S030	S030.L01	4	2	1	1	TSP0339	185	871920	128162968	0.942666	0.989858	562.623	0.011161	0.948972	0.936633
S031	S031.L02	4	7	2	1	TSP0251	104.3	1671872	246521438	0.955989	0.995806	1072.09	0.008929	0.953738	0.942326
S031	S031.L01	4	2	1	1	TSP0347	104.3	1001296	147222036	0.944588	0.990739	636.587	0.011161	0.945212	0.936945
S032	S032.L02	4	7	2	1	TSP0259	123.1	1172770	172946727	0.956917	0.996244	753.375	0.011161	0.953239	0.94131
S032	S032.L01	4	2	1	1	TSP0355	123.1	1346146	198044519	0.949823	0.993793	871.66	0.011161	0.952918	0.939742
S033	S033.L02	4	7	2	1	TSP0267	184.2	1834604	270528382	0.956068	0.995794	1184.86	0.013393	0.951778	0.940669
S033	S033.L01	4	2	1	1	TSP0363	184.2	1281056	188470763	0.949272	0.993623	821.23	0.011161	0.954415	0.939199
S035	S035.L02	4	7	2	1	TSP0283	282	2473268	364717039	0.957083	0.995889	1609.23	0.011161	0.955386	0.946424
S035	S035.L01	4	2	1	1	TSP0379	282	2171580	319412489	0.947322	0.992746	1405.86	0.011161	0.954575	0.946112
S036	S036.L02	4	7	2	1	TSP0196	373.6	3529074	520260173	0.955091	0.995058	2300.93	0.011161	0.960481	0.953604
S036	S036.L01	4	2	1	1	TSP0292	373.6	1585332	233263191	0.950981	0.994292	1041.95	0.011161	0.958726	0.942798
S037	S037.L02	4	7	2	1	TSP0204	136.7	1850636	272821960	0.953596	0.994723	1204.85	0.011161	0.954691	0.947751
S037	S037.L01	4	2	1	1	TSP0300	136.7	1754886	258115759	0.947084	0.992811	1131.4	0.011161	0.954753	0.945524
S038	S038.L02	4	7	2	1	TSP0212	130.4	1768400	260787243	0.956981	0.995814	1157.77	0.011161	0.956971	0.94931
S038	S038.L01	4	2	1	1	TSP0308	130.4	1196728	176081469	0.951387	0.994412	779.014	0.011161	0.955787	0.943315
S039	S039.L02	4	7	2	1	TSP0220	221.2	4120044	607405430	0.955298	0.994725	2709.11	0.011161	0.962976	0.95225
S039	S039.L01	4	2	1	1	TSP0316	221.2	1025982	150841991	0.943537	0.990725	664.521	0.011161	0.949435	0.937747
S040	S040.L02	4	7	2	1	TSP0228	160.7	1232380	181729439	0.956302	0.995899	799.773	0.011161	0.951502	0.940393
S040	S040.L01	4	2	1	1	TSP0324	160.7	1600698	235482635	0.949275	0.994073	1036.9	0.004464	0.952597	0.941818
S041	S041.L02	4	7	2	1	TSP0236	354.5	45830	6756965	0.957677	0.994021	28.8852	0.029018	0.783779	0.413119
S041	S041.L01	4	2	1	1	TSP0332	354.5	1907876	280675305	0.948772	0.993724	1238.98	0.011161	0.957738	0.946762
S042	S042.L02	4	7	2	1	TSP0244	198.2	682088	100558103	0.954072	0.994995	443.358	0.013393	0.946531	0.935288
S042	S042.L01	4	2	1	1	TSP0340	198.2	1214554	178690529	0.950132	0.993938	793.394	0.011161	0.95315	0.944802
S043	S043.L02	4	7	2	1	TSP0252	134.1	780848	115146233	0.957172	0.99583	502.932	0.008929	0.947065	0.937836
S043	S043.L01	4	2	1	1	TSP0348	134.1	765902	112693053	0.950967	0.994097	490.334	0.011161	0.946237	0.933702
S044	S044.L01	5	3	1	2	TSP0081	88.34	524332	77107676	0.946879	0.992198	330.981	0.013393	0.929408	0.910727
S044	S044.L02	5	7	2	1	TSP0369	88.34	500134	73744757	0.954682	0.995691	324.416	0.013393	0.938477	0.921604
S045	S045.L02	4	7	2	1	TSP0260	131.8	1119442	165088163	0.958092	0.996443	715.453	0.013393	0.951404	0.943938
S045	S045.L01	4	2	1	1	TSP0356	131.8	418776	61583217	0.946813	0.991867	264.702	0.011161	0.944259	0.926647
S046	S046.L02	4	7	2	1	TSP0268	154.9	1793460	264456481	0.95651	0.995837	1160.48	0.011161	0.958655	0.940321
S046	S046.L01	4	2	1	1	TSP0364	154.9	386524	56842340	0.946576	0.99176	249.955	0.011161	0.940954	0.9196
S047	S047.L02	4	7	2	1	TSP0276	153.5	1069208	157681667	0.957437	0.996653	683.229	0.011161	0.949132	0.937355
S047	S047.L01	4	2	1	1	TSP0372	153.5	857830	126178084	0.947333	0.992679	544.467	0.011161	0.944588	0.933586
S048	S048.L02	4	7	2	1	TSP0284	198.3	776872	114548017	0.956361	0.995612	503.61	0.011161	0.945666	0.934219
S048	S048.L01	4	2	1	1	TSP0380	198.3	1332228	195948164	0.947902	0.992698	865.329	0.008929	0.955163	0.942468
S049	S049.L02	4	7	2	1	TSP0197	225.5	1564944	230791373	0.957718	0.996278	1017.18	0.011161	0.955858	0.944606
S049	S049.L01	4	2	1	1	TSP0293	225.5	2595712	381911295	0.951728	0.994157	1688.34	0.011161	0.959582	0.948482
S050	S050.L02	4	7	2	1	TSP0205	211.9	1451290	213910424	0.953896	0.994316	929.783	0.008929	0.953943	0.940954
S050	S050.L01	4	2	1	1	TSP0301	211.9	1810452	266183532	0.945717	0.991111	1170.3	0.011161	0.95421	0.945666
S051	S051.L02	4	7	2	1	TSP0213	215.8	2257600	332931614	0.957449	0.996395	1465.15	0.011161	0.9587	0.94809
S051	S051.L01	4	2	1	1	TSP0309	215.8	1821224	267797925	0.947014	0.991415	1176.57	0.011161	0.959074	0.94384
S052	S052.L02	4	7	2	1	TSP0221	182.5	1186714	174996352	0.957058	0.996031	773.59	0.008929	0.950415	0.939546
S052	S052.L01	4	2	1	1	TSP0317	182.5	1832124	269486265	0.948017	0.992667	1190.55	0.011161	0.951983	0.94686
S053	S053.L02	4	7	2	1	TSP0229	208.3	847306	124896030	0.954938	0.994596	545.426	0.011161	0.9476	0.937952
S053	S053.L01	4	2	1	1	TSP0325	208.3	2356296	346453395	0.945046	0.991003	1519.18	0.011161	0.956651	0.944375
S054	S054.L02	4	7	2	1	TSP0237	81.2	281258	41471772	0.956104	0.99563	177.861	0.013393	0.940001	0.912758
S054	S054.L01	4	2	1	1	TSP0333	81.2	764864	112500989	0.947736	0.992671	487.29	0.013393	0.947395	0.93339
S055	S055.L01	9	5	1	3	TSP0210	178	558676	82186967	0.949258	0.993239	360.108	0.011161	0.942887	0.924704
S055	S055.L02	10	9	2	4	TSP0215	178	935138	137855108	0.953775	0.994712	609.106	0.011161	0.948508	0.937934
S055	S055.L02	4	7	2	1	TSP0245	75.33	300554	44323216	0.957657	0.995921	195.924	0.013393	0.938994	0.924001
S055	S055.L01	4	2	1	1	TSP0341	75.33	366164	53841317	0.946053	0.992279	235.027	0.011161	0.943662	0.922023
S056	S056.L02	4	7	2	1	TSP0253	356	956080	140981805	0.956476	0.99574	624.307	0.013393	0.947234	0.935724
S056	S056.L01	4	2	1	1	TSP0349	356	960934	141293658	0.945189	0.990841	619.409	0.011161	0.949061	0.934825
S057	S057.L02	4	7	2	1	TSP0261	194.2	1440440	212438992	0.958119	0.996675	927.65	0.011161	0.957114	0.942156
S057	S057.L01	4	2	1	1	TSP0357	194.2	841306	123768492	0.95082	0.993824	538.107	0.011161	0.952107	0.934602
S058	S058.L02	4	7	2	1	TSP0269	162.1	880778	129888770	0.956585	0.995629	566.558	0.011161	0.952375	0.937862
S058	S058.L01	4	2	1	1	TSP0365	162.1	1583192	232923834	0.950226	0.993702	1007.8	0.011161	0.954798	0.942415
S059	S059.L02	4	7	2	1	TSP0277	202.6	1805742	266331845	0.957731	0.996746	1165.87	0.011161	0.95347	0.94066
S059	S059.L01	4	2	1	1	TSP0373	202.6	1848742	271866393	0.946815	0.991605	1172.81	0.011161	0.952081	0.943876
S060	S060.L02	4	7	2	1	TSP0285	145.2	758744	111891977	0.956212	0.996224	493.277	0.011161	0.948143	0.937016
S060	S060.L01	4	2	1	1	TSP0381	145.2	1500952	220783732	0.948192	0.993354	968.937	0.011161	0.952927	0.944963
S061	S061.L02	4	7	2	1	TSP0198	72.75	226490	33373248	0.951313	0.993443	142.03	0.011161	0.936134	0.910344
S061	S061.L01	4	2	1	1	TSP0294	72.75	423072	62208436	0.944924	0.991448	266.986	0.013393	0.943012	0.924767
S062	S062.L02	4	7	2	1	TSP0206	188.7	1277386	188348098	0.956635	0.99559	836.139	0.011161	0.951359	0.941257
S062	S062.L01	4	2	1	1	TSP0302	188.7	1372808	201899941	0.945684	0.992303	888.736	0.011161	0.953346	0.942165
S063	S063.L02	4	7	2	1	TSP0214	119.8	510304	75231348	0.95435	0.994876	326.5	0.011161	0.946379	0.935938
S063	S063.L01	4	2	1	1	TSP0310	119.8	647002	95192959	0.950908	0.993879	413.121	0.008929	0.947876	0.932027
S064	S064.L02	4	7	2	1	TSP0222	310	2998136	442112236	0.957595	0.995919	1957.35	0.011161	0.961818	0.952606
S064	S064.L01	4	2	1	1	TSP0318	310	3758748	552718933	0.945865	0.991393	2419.87	0.011161	0.961684	0.949542
S065	S065.L02	4	7	2	1	TSP0254	73.22	215772	31802458	0.953255	0.993373	136.718	0.015625	0.93184	0.894353
S065	S065.L01	4	2	1	1	TSP0350	73.22	164446	24191794	0.948322	0.992703	106.174	0.015625	0.918834	0.876937
S066	S066.L02	4	7	2	1	TSP0230	214.1	2802588	413308706	0.957947	0.996592	1804.16	0.011161	0.955804	0.948
S066	S066.L01	4	2	1	1	TSP0326	214.1	1143242	168163365	0.946806	0.99305	732.169	0.011161	0.950629	0.937729
S067	S067.L01	9	5	1	3	TSP0218	156.5	401756	59086387	0.946191	0.991721	260.046	0.011161	0.934896	0.910317
S067	S067.L02	10	9	2	4	TSP0223	156.5	1699818	250651408	0.95448	0.996155	1104.03	0.011161	0.953871	0.945551
S067	S067.L02	4	7	2	1	TSP0238	65.41	291404	42955267	0.953123	0.994053	185.909	0.011161	0.937898	0.91903
S067	S067.L01	4	2	1	1	TSP0334	65.41	464252	68278687	0.945665	0.991703	298.988	0.011161	0.943306	0.927724
S068	S068.L02	4	7	2	1	TSP0246	146	670846	98876777	0.953746	0.993693	423.115	0.011161	0.948277	0.933577
S068	S068.L01	4	2	1	1	TSP0342	146	660592	97146025	0.946456	0.991848	417.481	0.013393	0.947644	0.934058
S069	S069.L02	4	7	2	1	TSP0262	63.04	460852	67945781	0.955211	0.995213	291.991	0.011161	0.939421	0.922727
S069	S069.L01	4	2	1	1	TSP0358	63.04	339298	49878234	0.942711	0.990194	215.971	0.011161	0.937854	0.917729
S070	S070.L02	4	7	2	1	TSP0270	147.4	823914	121412920	0.950799	0.993907	531.103	0.008929	0.947947	0.936589
S070	S070.L01	4	2	1	1	TSP0366	147.4	694766	102138423	0.943594	0.990141	448.678	0.011161	0.944784	0.934709
S071	S071.L02	4	7	2	1	TSP0278	121.6	404142	59580523	0.954663	0.994245	266.096	0.013393	0.939894	0.92082
S071	S071.L01	4	2	1	1	TSP0374	121.6	919344	135204536	0.946788	0.991978	601.197	0.011161	0.947742	0.936562
S072	S072.L02	4	7	2	1	TSP0286	169.2	1164230	171678610	0.956692	0.995972	745.816	0.011161	0.946798	0.940669
S072	S072.L01	4	2	1	1	TSP0382	169.2	1728290	254249739	0.949384	0.993649	1116.79	0.011161	0.959172	0.943261
S073	S073.L02	4	7	2	1	TSP0199	185.9	2053664	302712681	0.953072	0.994491	1345.19	0.013393	0.953649	0.944918
S073	S073.L01	4	2	1	1	TSP0295	185.9	1952618	287293641	0.950423	0.994167	1284.03	0.013393	0.955885	0.945978
S074	S074.L02	4	7	2	1	TSP0207	127.7	618012	91122239	0.955286	0.995222	402.23	0.011161	0.944455	0.933257
S074	S074.L01	4	2	1	1	TSP0303	127.7	2085522	306792622	0.948881	0.993528	1354.18	0.011161	0.95821	0.948179
S075	S075.L02	4	7	2	1	TSP0215	192.6	1498590	220905109	0.954338	0.994645	967.03	0.011161	0.95396	0.942067
S075	S075.L01	4	2	1	1	TSP0311	192.6	1401290	206032868	0.944707	0.991081	896.843	0.011161	0.949845	0.942094
S076	S076.L02	4	7	2	1	TSP0223	304.8	4386950	646904510	0.955823	0.996396	2883.3	0.011161	0.962112	0.954361
S076	S076.L01	4	2	1	1	TSP0319	304.8	2872644	422535825	0.948384	0.992951	1883.32	0.011161	0.959377	0.950914
S077	S077.L02	4	7	2	1	TSP0231	152.6	1168260	172295752	0.95864	0.996513	745.762	0.011161	0.955288	0.93862
S077	S077.L01	4	2	1	1	TSP0327	152.6	1045484	153689705	0.9426	0.989835	665.158	0.011161	0.952784	0.938058
S078	S078.L02	4	7	2	1	TSP0239	179	1034022	152479398	0.956382	0.9964	680.873	0.011161	0.949782	0.937177
S078	S078.L01	4	2	1	1	TSP0335	179	1275482	187511154	0.942191	0.989947	824.624	0.011161	0.949078	0.939733
S079	S079.L02	4	7	2	1	TSP0247	182.3	1299762	191600683	0.95509	0.994541	838.441	0.011161	0.951546	0.940571
S079	S079.L01	4	2	1	1	TSP0343	182.3	981676	144318943	0.943996	0.990089	631.048	0.011161	0.948223	0.939021
S080	S080.L02	4	7	2	1	TSP0255	94.2	629196	92744563	0.955055	0.994313	397.087	0.011161	0.942531	0.931716
S080	S080.L01	4	2	1	1	TSP0351	94.2	582384	85631137	0.943815	0.990328	368.162	0.011161	0.948401	0.931831
S081	S081.L02	4	7	2	1	TSP0263	229.9	2033350	299887616	0.957096	0.996506	1329.66	0.011161	0.955083	0.942816
S081	S081.L01	4	2	1	1	TSP0359	229.9	2313924	340328191	0.947554	0.992199	1501.42	0.011161	0.95568	0.947279
S082	S082.L02	4	7	2	1	TSP0271	149	460372	67877904	0.955231	0.994984	296.04	0.013393	0.942156	0.927288
S082	S082.L01	4	2	1	1	TSP0367	149	498988	73394875	0.94831	0.992835	324.374	0.011161	0.942602	0.930344
S083	S083.L02	4	7	2	1	TSP0279	250	1617194	238389561	0.954914	0.994252	1029.41	0.011161	0.953203	0.943136
S083	S083.L01	4	2	1	1	TSP0375	250	1872878	275538606	0.949834	0.9938	1194.45	0.008929	0.956829	0.947974
S084	S084.L02	4	7	2	1	TSP0287	219.3	2329044	343403811	0.953712	0.995834	1529.98	0.011161	0.956179	0.94662
S084	S084.L01	4	2	1	1	TSP0383	219.3	1612316	237129913	0.94644	0.992521	1050.82	0.011161	0.954005	0.944811
S085	S085.L02	4	7	2	1	TSP0200	175.3	937348	138147209	0.95397	0.993602	598.519	0.011161	0.947894	0.93666
S085	S085.L01	4	2	1	1	TSP0296	175.3	1014928	149318420	0.950813	0.993464	640.687	0.011161	0.940455	0.923742
S086	S086.L02	4	7	2	1	TSP0208	106.1	422288	62250934	0.9539	0.994672	270.707	0.013393	0.940045	0.925364
S086	S086.L01	4	2	1	1	TSP0304	106.1	332260	48841790	0.94248	0.989966	210.443	0.013393	0.926905	0.908696
S087	S087.L02	4	7	2	1	TSP0216	123.3	581054	85669554	0.955606	0.995486	376.849	0.013393	0.944294	0.928776
S087	S087.L01	4	2	1	1	TSP0312	123.3	2417734	355733375	0.950252	0.994343	1553.11	0.011161	0.958522	0.944161
S088	S088.L02	4	7	2	1	TSP0224	285.4	604522	89095842	0.952651	0.993987	387.014	0.011161	0.943395	0.929292
S088	S088.L01	4	2	1	1	TSP0320	285.4	807074	118713957	0.947575	0.992905	512.856	0.011161	0.946441	0.932393
S089	S089.L02	4	7	2	1	TSP0232	156.2	852338	125617243	0.953378	0.993623	546.029	0.013393	0.944865	0.935903
S089	S089.L01	4	2	1	1	TSP0328	156.2	1673966	246041122	0.941959	0.989662	1069.6	0.011161	0.953265	0.940651
S090	S090.L02	4	7	2	1	TSP0240	138.2	728856	107477075	0.956786	0.995965	476.064	0.013393	0.946949	0.932001
S090	S090.L01	4	2	1	1	TSP0336	138.2	1079642	158673114	0.942258	0.98919	689.662	0.011161	0.946744	0.927039
S091	S091.L02	4	7	2	1	TSP0248	284	1511010	222751196	0.955016	0.9948	968.866	0.011161	0.94866	0.940464
S091	S091.L01	4	2	1	1	TSP0344	284	1001726	147281513	0.945207	0.990748	640.942	0.011161	0.946477	0.934566
S092	S092.L02	4	7	2	1	TSP0256	255.2	2183774	322024048	0.957367	0.995977	1421.78	0.011161	0.954147	0.941328
S092	S092.L01	4	2	1	1	TSP0352	255.2	1873388	275545809	0.947343	0.992203	1216.99	0.011161	0.95388	0.945123
S093	S093.L02	4	7	2	1	TSP0264	173.5	752766	110991206	0.956043	0.995385	481.864	0.013393	0.940731	0.935662
S093	S093.L01	4	2	1	1	TSP0360	173.5	1720446	253098694	0.949224	0.993835	1103.92	0.013393	0.954005	0.944036
S094	S094.L02	4	7	2	1	TSP0272	163.5	487690	71901517	0.95569	0.994954	319.209	0.011161	0.938014	0.926504
S094	S094.L01	4	2	1	1	TSP0368	163.5	851928	125234793	0.942646	0.9902	551.309	0.013393	0.945577	0.927903
S095	S095.L01	9	5	1	3	TSP0226	94.17	356724	52476280	0.949776	0.993295	230.36	0.013393	0.930076	0.908562
S095	S095.L02	10	9	2	4	TSP0231	94.17	671848	99080316	0.957703	0.996202	437.973	0.011161	0.945043	0.932018
S095	S095.L02	4	7	2	1	TSP0280	42.37	64048	9440795	0.952815	0.993536	40.7288	0.024554	0.859253	0.573598
S095	S095.L01	4	2	1	1	TSP0376	42.37	344472	50678951	0.949645	0.993817	218.038	0.011161	0.930219	0.910175
S096	S096.L01	5	3	1	2	TSP0001	115.8	494880	72796301	0.950594	0.993463	311.998	0.015625	0.930094	0.913729
S096	S096.L02	5	7	2	1	TSP0289	115.8	934316	137777602	0.955439	0.996135	602.806	0.011161	0.949925	0.940107
S097	S097.L01	5	3	1	2	TSP0009	57.77	207158	30464820	0.946571	0.991823	131.703	0.017857	0.92499	0.898576
S097	S097.L01	9	5	1	3	TSP0234	264.1	1195846	175866923	0.945578	0.991332	781.227	0.013393	0.949711	0.930263
S097	S097.L02	10	9	2	4	TSP0239	264.1	2513256	370671171	0.95748	0.996706	1667.74	0.008929	0.960081	0.948517
S097	S097.L02	5	7	2	1	TSP0297	57.77	251028	37002069	0.955343	0.993762	162.769	0.017857	0.930602	0.905132
S098	S098.L01	5	3	1	2	TSP0017	148.3	1163666	171105354	0.944226	0.990956	738.183	0.011161	0.94939	0.93543
S098	S098.L02	5	7	2	1	TSP0305	148.3	2304476	339845704	0.958011	0.996458	1516.61	0.011161	0.956	0.94972
S099	S099.L01	5	3	1	2	TSP0025	61.18	216632	31863303	0.948438	0.991636	135.314	0.017857	0.925524	0.89674
S099	S099.L02	5	7	2	1	TSP0313	61.18	307838	45365696	0.953544	0.99349	196.469	0.015625	0.936473	0.917462
S100	S100.L01	5	3	1	2	TSP0033	91.16	402330	59173514	0.946684	0.99188	253.086	0.015625	0.937096	0.919083
S100	S100.L02	5	7	2	1	TSP0321	91.16	480176	70797925	0.95614	0.995468	304.623	0.011161	0.941658	0.927573
S101	S101.L01	5	3	1	2	TSP0041	25.55	127464	18746059	0.947775	0.991802	78.8448	0.015625	0.916794	0.849703
S101	S101.L01	9	5	1	3	TSP0242	72.22	391320	57573716	0.949845	0.993691	247.11	0.017857	0.929043	0.912215
S101	S101.L02	10	9	2	4	TSP0247	72.22	642488	94712994	0.954664	0.994664	408.797	0.015625	0.940223	0.929203
S101	S101.L02	5	7	2	1	TSP0329	25.55	185712	27387537	0.956204	0.996414	119.507	0.015625	0.922896	0.877872
S102	S102.L01	5	3	1	2	TSP0049	246.4	987818	145357053	0.950942	0.994381	634.343	0.013393	0.940179	0.924437
S102	S102.L02	5	7	2	1	TSP0337	246.4	1390244	205040238	0.95786	0.99652	905.919	0.011161	0.950299	0.938085
S103	S103.L01	5	3	1	2	TSP0057	203.4	999900	146996247	0.944546	0.990306	635.585	0.013393	0.947074	0.929185
S103	S103.L02	5	7	2	1	TSP0345	203.4	1857502	273918978	0.957379	0.99599	1214.99	0.011161	0.950682	0.944375
S104	S104.L01	5	3	1	2	TSP0065	209.3	675138	99305980	0.948998	0.992604	426.491	0.015625	0.936597	0.919333
S104	S104.L02	5	7	2	1	TSP0353	209.3	832406	122730654	0.955331	0.995113	533.932	0.011161	0.946994	0.931502
S105	S105.L01	5	3	1	2	TSP0073	114.8	778124	114469941	0.94831	0.993321	488.589	0.011161	0.933711	0.922673
S105	S105.L02	5	7	2	1	TSP0361	114.8	439108	64761619	0.957515	0.995905	278.168	0.015625	0.93821	0.917916
S106	S106.L01	5	3	1	2	TSP0089	207.6	1347470	198204257	0.947872	0.992922	852.74	0.013393	0.929631	0.920304
S106	S106.L02	5	7	2	1	TSP0377	207.6	1141638	168255983	0.953673	0.993831	734.152	0.011161	0.949355	0.935252
S107	S107.L01	5	3	1	2	TSP0002	210.4	1141114	167882254	0.949227	0.993544	733.992	0.011161	0.949853	0.935475
S107	S107.L02	5	7	2	1	TSP0290	210.4	1333378	196532491	0.954324	0.994255	869.234	0.011161	0.952072	0.940678
S108	S108.L01	5	3	1	2	TSP0010	143.4	649252	95501304	0.949627	0.993643	415.513	0.011161	0.949542	0.935119
S108	S108.L02	5	7	2	1	TSP0298	143.4	992892	146346428	0.953617	0.99392	634.016	0.013393	0.951377	0.939297
S109	S109.L01	5	3	1	2	TSP0018	123	420006	61787851	0.949811	0.993512	268.364	0.011161	0.940945	0.922513
S109	S109.L02	5	7	2	1	TSP0306	123	425144	62680309	0.955283	0.995051	272.149	0.013393	0.93788	0.932695
S110	S110.L01	5	3	1	2	TSP0026	141.7	874158	128583388	0.947626	0.992986	556.692	0.011161	0.94923	0.935885
S110	S110.L02	5	7	2	1	TSP0314	141.7	933190	137551301	0.953984	0.993905	595.212	0.008929	0.951288	0.938263
S111	S111.L01	5	3	1	2	TSP0034	192	962446	141485525	0.943066	0.990253	619.046	0.011161	0.950718	0.938477
S111	S111.L02	5	7	2	1	TSP0322	192	1734874	255821001	0.956881	0.996011	1131.63	0.011161	0.957978	0.947439
S112	S112.L01	5	3	1	2	TSP0042	232.9	1276902	187828745	0.948637	0.993325	812.326	0.011161	0.957479	0.943653
S112	S112.L02	5	7	2	1	TSP0330	232.9	1492762	220126977	0.956674	0.995969	959.003	0.011161	0.95478	0.94327
S113	S113.L01	5	3	1	2	TSP0050	82.08	401144	58984963	0.945538	0.991105	255.958	0.011161	0.938548	0.917061
S113	S113.L02	5	7	2	1	TSP0338	82.08	516876	76217287	0.956338	0.995947	337.56	0.011161	0.948838	0.927716
S114	S114.L01	5	3	1	2	TSP0058	297.6	691814	101756990	0.945293	0.992791	446.98	0.011161	0.945212	0.927885
S114	S114.L02	5	7	2	1	TSP0346	297.6	748940	110463460	0.958117	0.99673	490.215	0.011161	0.946504	0.934825
S115	S115.L01	5	3	1	2	TSP0074	120.1	710408	104454344	0.945399	0.990617	440.122	0.011161	0.945773	0.930771
S115	S115.L02	5	7	2	1	TSP0362	120.1	803964	118519660	0.9543	0.994668	509.06	0.011161	0.94539	0.932446
S116	S116.L01	5	3	1	2	TSP0082	189.9	767730	112916350	0.946863	0.992815	482.27	0.013393	0.946931	0.930397
S116	S116.L02	5	7	2	1	TSP0370	189.9	1497650	220853042	0.956566	0.99601	955.462	0.011161	0.949853	0.940455
S117	S117.L01	5	3	1	2	TSP0090	233.7	961556	141414810	0.946415	0.992299	617.573	0.011161	0.945283	0.928473
S117	S117.L02	5	7	2	1	TSP0378	233.7	582050	85813716	0.954793	0.995399	373.433	0.011161	0.943813	0.931992
S118	S118.L01	5	3	1	2	TSP0003	235.9	1156434	170137980	0.949893	0.994148	741.77	0.011161	0.953319	0.940143
S118	S118.L02	5	7	2	1	TSP0291	235.9	1341370	197822684	0.958586	0.996589	878.036	0.011161	0.95715	0.943644
S119	S119.L01	5	3	1	2	TSP0011	104.4	404664	59536942	0.949504	0.993523	262.181	0.011161	0.943359	0.922691
S119	S119.L02	5	7	2	1	TSP0299	104.4	339786	50102904	0.956194	0.995527	221.142	0.011161	0.940526	0.921809
S120	S120.L01	5	3	1	2	TSP0019	159.7	1882420	276924039	0.949026	0.993222	1202.71	0.013393	0.954967	0.948188
S120	S120.L02	5	7	2	1	TSP0307	159.7	1406852	207416645	0.954553	0.995122	914.825	0.013393	0.952455	0.941114
S121	S121.L01	5	3	1	2	TSP0027	118.1	826342	121469461	0.942943	0.990155	521.469	0.011161	0.952081	0.941666
S121	S121.L02	5	7	2	1	TSP0315	118.1	1049886	154816011	0.956706	0.995852	679.404	0.011161	0.949978	0.939038
S122	S122.L01	5	3	1	2	TSP0035	93.31	734826	108039828	0.943925	0.990754	460.893	0.008929	0.949355	0.93715
S122	S122.L02	5	7	2	1	TSP0323	93.31	1167206	172131423	0.957896	0.996026	740.884	0.011161	0.952686	0.941943
S123	S123.L01	5	3	1	2	TSP0043	261.9	2118430	311614742	0.947716	0.994075	1355.58	0.008929	0.958156	0.952437
S123	S123.L02	5	7	2	1	TSP0331	261.9	1925078	283889041	0.956616	0.995927	1247.09	0.011161	0.954664	0.945568
S124	S124.L01	5	3	1	2	TSP0051	95.56	476912	70139758	0.946934	0.992332	301.975	0.011161	0.941221	0.922994
S124	S124.L02	5	7	2	1	TSP0339	95.56	502988	74137590	0.953471	0.994256	320.315	0.015625	0.943983	0.930067
S125	S125.L01	5	3	1	2	TSP0059	204.6	1291690	190025505	0.949398	0.993937	829.49	0.015625	0.951635	0.938646
S125	S125.L02	5	7	2	1	TSP0347	204.6	1257852	185437589	0.955499	0.994795	805.963	0.011161	0.952116	0.93968
S126	S126.L01	5	3	1	2	TSP0067	NA	1020590	150111824	0.949221	0.993299	646.087	0.011161	0.948713	0.934486
S126	S126.L02	5	7	2	1	TSP0355	NA	912664	134595363	0.956969	0.996174	584.236	0.011161	0.947653	0.937925
S127	S127.L01	5	3	1	2	TSP0075	172.1	1817026	267180166	0.94545	0.991934	1163.12	0.008929	0.953951	0.946433
S127	S127.L02	5	7	2	1	TSP0363	172.1	1514740	223375123	0.957305	0.996005	976.592	0.011161	0.954726	0.942112
S128	S128.L01	5	3	1	2	TSP0083	139.1	1050674	154505907	0.945569	0.991913	664.616	0.011161	0.948713	0.939083
S128	S128.L02	5	7	2	1	TSP0371	139.1	635976	93784501	0.957168	0.996137	410.863	0.011161	0.94613	0.935279
S129	S129.L01	5	3	1	2	TSP0091	145.9	2216992	326171811	0.950465	0.993965	1420.88	0.013393	0.956811	0.944179
S129	S129.L02	5	7	2	1	TSP0379	145.9	1125402	165940497	0.955809	0.995675	717.651	0.015625	0.950379	0.93674
S130	S130.L01	5	3	1	2	TSP0004	224.2	459004	67516844	0.946413	0.992479	292.844	0.011161	0.943493	0.924099
S130	S130.L02	5	7	2	1	TSP0292	224.2	2005026	295732820	0.958026	0.996765	1319.1	0.011161	0.955047	0.94376
S131	S131.L01	5	3	1	2	TSP0012	138.6	792242	116532014	0.948556	0.99305	511.684	0.011161	0.948731	0.934121
S131	S131.L02	5	7	2	1	TSP0300	138.6	792318	116813573	0.954224	0.995629	516.213	0.011161	0.94792	0.938094
S132	S132.L01	5	3	1	2	TSP0020	162.8	1431072	210507074	0.949037	0.993373	913.92	0.013393	0.95143	0.94156
S132	S132.L02	5	7	2	1	TSP0308	162.8	1132628	167042007	0.958203	0.996593	728.691	0.013393	0.950424	0.939457
S133	S133.L01	5	3	1	2	TSP0028	122.9	1141312	167919248	0.95192	0.994333	738.694	0.011161	0.956473	0.941542
S133	S133.L02	5	7	2	1	TSP0316	122.9	2117900	312140248	0.951892	0.994168	1386.4	0.011161	0.960375	0.950272
S134	S134.L01	5	3	1	2	TSP0036	117.8	603242	88727073	0.947716	0.993255	382.213	0.011161	0.943315	0.935332
S134	S134.L02	5	7	2	1	TSP0324	117.8	409734	60423758	0.955875	0.996039	263.366	0.013393	0.944526	0.922495
S135	S135.L01	5	3	1	2	TSP0044	95.51	1177974	173253915	0.947375	0.992571	759.394	0.008929	0.957764	0.93992
S135	S135.L02	5	7	2	1	TSP0332	95.51	622832	91846245	0.956257	0.996121	397.212	0.011161	0.945506	0.931582
S136	S136.L01	5	3	1	2	TSP0052	131.3	1148776	168919083	0.944323	0.991106	744.918	0.011161	0.95486	0.939341
S136	S136.L02	5	7	2	1	TSP0340	131.3	2571652	379276845	0.957894	0.996696	1690.1	0.008929	0.962468	0.949702
S137	S137.L01	5	3	1	2	TSP0060	224.2	1363338	200426662	0.944068	0.990485	868.926	0.011161	0.954896	0.940312
S137	S137.L02	5	7	2	1	TSP0348	224.2	1936038	285544181	0.958201	0.99663	1257.07	0.011161	0.959412	0.947038
S138	S138.L01	5	3	1	2	TSP0068	262.4	1259658	185306572	0.949893	0.993929	808.176	0.011161	0.9507	0.937969
S138	S138.L02	5	7	2	1	TSP0356	262.4	803942	118541819	0.956329	0.995665	520.26	0.015625	0.942566	0.934352
S139	S139.L01	5	3	1	2	TSP0076	92.33	529768	77915580	0.947974	0.992487	337.958	0.011161	0.942335	0.930165
S139	S139.L02	5	7	2	1	TSP0364	92.33	416932	61482958	0.95723	0.995635	273.414	0.013393	0.942041	0.930646
S140	S140.L01	5	3	1	2	TSP0084	160.5	861330	126694176	0.947875	0.993099	544.377	0.011161	0.9476	0.934504
S140	S140.L02	5	7	2	1	TSP0372	160.5	669904	98779825	0.956094	0.995635	424.647	0.011161	0.939733	0.932713
S141	S141.L01	5	3	1	2	TSP0092	135.2	1766854	259712351	0.942887	0.990188	1128.31	0.011161	0.956775	0.944428
S141	S141.L02	5	7	2	1	TSP0380	135.2	2340376	345115644	0.957025	0.996075	1532.92	0.011161	0.956615	0.948615
S142	S142.L01	5	3	1	2	TSP0005	190.4	867210	127557079	0.946857	0.992821	563.526	0.008929	0.948695	0.937871
S142	S142.L02	5	7	2	1	TSP0293	190.4	1444178	212991664	0.958041	0.996761	954.069	0.011161	0.95804	0.944954
S143	S143.L01	5	3	1	2	TSP0013	149.1	1206068	177402556	0.948723	0.993044	775.486	0.011161	0.954637	0.944437
S143	S143.L02	5	7	2	1	TSP0301	149.1	1221738	180091845	0.954713	0.994467	796.82	0.013393	0.955484	0.937907
S144	S144.L01	5	3	1	2	TSP0021	213.2	1424536	209586481	0.950602	0.994115	920.257	0.008929	0.955795	0.944972
S144	S144.L02	5	7	2	1	TSP0309	213.2	763708	112575185	0.955881	0.994532	498.069	0.013393	0.949274	0.938923
S145	S145.L01	5	3	1	2	TSP0029	141.4	1709910	251414098	0.94455	0.991064	1092.09	0.011161	0.955145	0.946067
S145	S145.L02	5	7	2	1	TSP0317	141.4	1291316	190396649	0.955676	0.995425	825.455	0.011161	0.951742	0.941631
S146	S146.L01	5	3	1	2	TSP0037	98.25	1830696	269303299	0.948518	0.993801	1177.69	0.011161	0.958281	0.948918
S146	S146.L02	5	7	2	1	TSP0325	98.25	1839858	271233596	0.95548	0.994996	1190.07	0.011161	0.955199	0.946593
S147	S147.L01	5	3	1	2	TSP0045	218.9	1075326	158055469	0.942171	0.99015	677.782	0.013393	0.951074	0.939332
S147	S147.L02	5	7	2	1	TSP0333	218.9	1080110	159286617	0.956872	0.995993	698.443	0.011161	0.951983	0.941782
S148	S148.L01	5	3	1	2	TSP0053	286.1	40540	5960386	0.944345	0.989911	25.3635	0.272321	0.334108	0.238056
S148	S148.L02	5	7	2	1	TSP0341	286.1	2673046	394193422	0.956551	0.996369	1747.43	0.011161	0.959314	0.947644
S149	S149.L01	5	3	1	2	TSP0061	183.3	1098362	161544726	0.946365	0.992224	705.498	0.011161	0.94931	0.934869
S149	S149.L02	5	7	2	1	TSP0349	183.3	944598	139247329	0.954946	0.99475	608.35	0.013393	0.946771	0.935635
S150	S150.L01	5	3	1	2	TSP0069	263.5	1518458	223380839	0.949764	0.993892	982.505	0.011161	0.954201	0.940491
S150	S150.L02	5	7	2	1	TSP0357	263.5	1548448	228376192	0.958577	0.996688	1018.53	0.013393	0.952749	0.943903
S151	S151.L01	5	3	1	2	TSP0077	140.1	2209594	325007655	0.948088	0.993103	1419.98	0.011161	0.955608	0.945631
S151	S151.L02	5	7	2	1	TSP0365	140.1	1259492	185737123	0.957427	0.99639	811.909	0.011161	0.948686	0.939457
S152	S152.L01	5	3	1	2	TSP0085	255.4	1051886	154707615	0.948435	0.992644	678.059	0.011161	0.949417	0.934486
S152	S152.L02	5	7	2	1	TSP0373	255.4	712822	105095387	0.955865	0.994836	455.698	0.013393	0.943047	0.930174
S153	S153.L01	5	3	1	2	TSP0093	214.4	2433668	357976315	0.948389	0.993752	1572.48	0.011161	0.959893	0.949987
S153	S153.L02	5	7	2	1	TSP0381	214.4	1933694	285161543	0.956532	0.996436	1271.08	0.011161	0.9569	0.945435
S154	S154.L01	5	3	1	2	TSP0006	133.1	1009648	148551085	0.950475	0.994011	639.435	0.011161	0.956205	0.9387
S154	S154.L02	5	7	2	1	TSP0294	133.1	413242	60933502	0.956246	0.995801	265.46	0.011161	0.943021	0.922949
S155	S155.L01	5	3	1	2	TSP0014	229.7	920316	135376451	0.948045	0.993116	597.485	0.011161	0.951421	0.939315
S155	S155.L02	5	7	2	1	TSP0302	229.7	449272	66230590	0.953639	0.995134	292.695	0.013393	0.943386	0.923163
S156	S156.L01	5	3	1	2	TSP0022	273.2	1146124	168520990	0.945877	0.991161	721.782	0.011161	0.951145	0.939297
S156	S156.L02	5	7	2	1	TSP0310	273.2	2955446	435870912	0.958157	0.996554	1900.19	0.011161	0.961194	0.950433
S157	S157.L01	5	3	1	2	TSP0030	219.5	1372098	201807337	0.948644	0.993303	879.785	0.011161	0.954379	0.942023
S157	S157.L02	5	7	2	1	TSP0318	219.5	2727476	402091202	0.95531	0.994902	1775.6	0.011161	0.956143	0.949453
S158	S158.L01	5	3	1	2	TSP0038	140.8	1243682	182876344	0.945666	0.99106	787.013	0.013393	0.947181	0.939707
S158	S158.L02	5	7	2	1	TSP0326	140.8	2537104	374096500	0.955312	0.995877	1628.79	0.011161	0.956179	0.943306
S159	S159.L01	5	3	1	2	TSP0046	268.2	1240918	182518133	0.947468	0.992948	795.362	0.011161	0.952579	0.939395
S159	S159.L02	5	7	2	1	TSP0334	268.2	2391654	352664271	0.956053	0.99577	1565.23	0.011161	0.958557	0.947849
S160	S160.L01	5	3	1	2	TSP0054	177.6	881842	129648939	0.94394	0.99073	567.628	0.011161	0.943493	0.930237
S160	S160.L02	5	7	2	1	TSP0342	177.6	1315482	193986769	0.956616	0.995751	859.226	0.011161	0.948072	0.935297
S161	S161.L01	5	3	1	2	TSP0062	133.3	1067098	156947667	0.947906	0.992859	687.063	0.011161	0.95135	0.936731
S161	S161.L02	5	7	2	1	TSP0350	133.3	1054174	155474579	0.957926	0.99645	688.773	0.011161	0.952241	0.936865
S162	S162.L01	5	3	1	2	TSP0070	130.7	819182	120474547	0.946271	0.991446	527.588	0.011161	0.950985	0.935537
S162	S162.L02	5	7	2	1	TSP0358	130.7	581468	85717121	0.954328	0.994612	379.903	0.011161	0.943323	0.93225
S163	S163.L01	5	3	1	2	TSP0078	243.5	928724	136614640	0.947127	0.993366	596.747	0.013393	0.951564	0.936687
S163	S163.L02	5	7	2	1	TSP0366	243.5	1767588	260572729	0.954551	0.994716	1154.85	0.011161	0.954245	0.944847
S164	S164.L01	5	3	1	2	TSP0086	288.5	2386612	351122298	0.949935	0.994197	1551.99	0.011161	0.95788	0.945043
S164	S164.L02	5	7	2	1	TSP0374	288.5	2236446	329774542	0.9558	0.995748	1473.46	0.011161	0.955537	0.94433
S165	S165.L01	5	3	1	2	TSP0094	110.3	485860	71445631	0.946031	0.992029	310.679	0.013393	0.944081	0.921533
S165	S165.L02	5	7	2	1	TSP0382	110.3	661596	97572653	0.957242	0.996398	430.799	0.013393	0.946032	0.927047
S166	S166.L01	5	3	1	2	TSP0007	212.2	896782	131825919	0.943931	0.989993	569.033	0.011161	0.94923	0.94098
S166	S166.L02	5	7	2	1	TSP0295	212.2	886830	130784873	0.957733	0.996238	578.602	0.011161	0.952553	0.939083
S168	S168.L01	5	3	1	2	TSP0023	71.02	952542	140050006	0.94506	0.990609	612.487	0.011161	0.948188	0.939181
S168	S168.L02	5	7	2	1	TSP0311	71.02	767050	113070519	0.954324	0.994697	495.798	0.013393	0.946441	0.934718
S169	S169.L01	5	3	1	2	TSP0031	118.2	636338	93591485	0.947601	0.992488	400.18	0.011161	0.952143	0.932874
S169	S169.L02	5	7	2	1	TSP0319	118.2	520798	76791139	0.955659	0.995515	330.524	0.013393	0.944918	0.930388
S170	S170.L01	5	3	1	2	TSP0039	183.4	1603464	235721809	0.943718	0.990762	1029.08	0.011161	0.951885	0.942976
S170	S170.L02	5	7	2	1	TSP0327	183.4	637096	93909679	0.953146	0.994163	418.03	0.017857	0.945417	0.933996
S171	S171.L01	5	3	1	2	TSP0047	285	1473034	216684511	0.94878	0.99373	942.538	0.011161	0.956107	0.943715
S171	S171.L02	5	7	2	1	TSP0335	285	112960	16625915	0.94314	0.988456	71.2911	0.017857	0.912072	0.827654
S172	S172.L01	5	3	1	2	TSP0055	162.4	992760	146035223	0.949205	0.993367	639.817	0.011161	0.949782	0.939787
S172	S172.L02	5	7	2	1	TSP0343	162.4	613524	90450138	0.95477	0.994766	400.141	0.015625	0.946664	0.93005
S173	S173.L01	5	3	1	2	TSP0063	125.7	710822	104547611	0.94616	0.992464	459.682	0.011161	0.945693	0.934825
S173	S173.L02	5	7	2	1	TSP0351	125.7	751644	110791588	0.954042	0.994299	486.162	0.013393	0.947742	0.934744
S174	S174.L01	5	3	1	2	TSP0071	248.7	1056348	155283304	0.942365	0.990209	676.995	0.011161	0.951546	0.93682
S174	S174.L02	5	7	2	1	TSP0359	248.7	1434552	211522310	0.955893	0.995658	939.199	0.011161	0.952196	0.941836
S175	S175.L01	5	3	1	2	TSP0079	50.13	985696	144975304	0.947501	0.992842	634.195	0.013393	0.94776	0.936339
S175	S175.L02	5	7	2	1	TSP0367	50.13	667680	98465670	0.957322	0.996103	430.866	0.013393	0.943439	0.926682
S176	S176.L01	5	3	1	2	TSP0087	199.2	990136	145648458	0.948427	0.993659	646.616	0.011161	0.952749	0.938905
S176	S176.L02	5	7	2	1	TSP0375	199.2	652742	96257335	0.956715	0.996271	428.896	0.013393	0.944	0.932553
S177	S177.L01	5	3	1	2	TSP0095	116	612322	90070366	0.950056	0.993716	387.182	0.011161	0.946441	0.929827
S177	S177.L02	5	7	2	1	TSP0383	116	1394274	205589541	0.955743	0.995862	897	0.011161	0.947546	0.942468
S178	S178.L01	5	3	1	2	TSP0008	276.1	1998544	294078389	0.95146	0.994467	1294.56	0.011161	0.951118	0.941862
S178	S178.L02	5	7	2	1	TSP0296	276.1	1429932	210888982	0.958344	0.996006	910.624	0.013393	0.940927	0.929791
S179	S179.L01	5	3	1	2	TSP0016	278.6	1099914	161812075	0.949745	0.993384	691.786	0.011161	0.948918	0.939956
S179	S179.L02	5	7	2	1	TSP0304	278.6	1189788	175420883	0.954894	0.995379	754.245	0.011161	0.945675	0.932972
S180	S180.L01	5	3	1	2	TSP0024	126.6	777518	114364354	0.947469	0.992911	495.06	0.011161	0.945631	0.931849
S180	S180.L02	5	7	2	1	TSP0312	126.6	781236	115220659	0.957068	0.996342	503.492	0.013393	0.943404	0.930415
S181	S181.L01	5	3	1	2	TSP0032	117.7	740732	108960272	0.948641	0.993039	467.876	0.013393	0.943787	0.926655
S181	S181.L02	5	7	2	1	TSP0320	117.7	475394	70096421	0.955938	0.995663	302.512	0.013393	0.936446	0.920081
S182	S182.L01	5	3	1	2	TSP0040	148	1173942	172590712	0.943864	0.99067	740.573	0.011161	0.955163	0.943199
S182	S182.L02	5	7	2	1	TSP0328	148	872644	128572822	0.951501	0.992767	550.371	0.011161	0.94629	0.932776
S183	S183.L01	5	3	1	2	TSP0048	215.8	1053140	154913383	0.947157	0.993286	659.621	0.013393	0.95298	0.940847
S183	S183.L02	5	7	2	1	TSP0336	215.8	1367852	201588500	0.952382	0.993735	866.102	0.011161	0.947956	0.936161
S184	S184.L01	5	3	1	2	TSP0064	180	789554	116085377	0.94501	0.990782	500.611	0.011161	0.946228	0.935582
S184	S184.L02	5	7	2	1	TSP0352	180	1262038	186067739	0.955711	0.995131	806.895	0.011161	0.947332	0.937185
S185	S185.L01	5	3	1	2	TSP0072	252.7	1957508	287744822	0.941759	0.990437	1231.33	0.011161	0.953355	0.94172
S185	S185.L02	5	7	2	1	TSP0360	252.7	3331926	491381292	0.957046	0.996505	2151.58	0.008929	0.955359	0.948678
S186	S186.L01	5	3	1	2	TSP0080	163.6	2029848	298677923	0.950997	0.994504	1303.65	0.011161	0.953212	0.944312
S186	S186.L02	5	7	2	1	TSP0368	163.6	1251902	184538128	0.953564	0.994506	800.26	0.011161	0.945292	0.93323
S187	S187.L01	5	3	1	2	TSP0088	124.4	825876	121449014	0.94593	0.991926	526.635	0.013393	0.94915	0.935626
S187	S187.L02	5	7	2	1	TSP0376	124.4	766790	113090489	0.957362	0.996313	487.103	0.015625	0.943395	0.923716
S188	S188.L02	6	8	2	4	TSP0001	113.4	613306	90444739	0.957469	0.996299	389.202	0.011161	0.936179	0.920348
S188	S188.L01	6	3	1	2	TSP0097	113.4	521940	76791368	0.950663	0.993848	330.985	0.013393	0.948152	0.928794
S188	S188.L01	9	5	1	3	TSP0258	188	1086572	159858838	0.949279	0.993145	700.923	0.011161	0.941854	0.925969
S188	S188.L02	10	9	2	4	TSP0263	188	2118532	312450607	0.957256	0.996389	1387.18	0.011161	0.956775	0.945078
S189	S189.L02	6	8	2	4	TSP0009	132.9	1018310	150159186	0.956069	0.995667	649.511	0.011161	0.944624	0.926513
S189	S189.L01	6	3	1	2	TSP0105	132.9	441174	64889872	0.946707	0.992611	274.303	0.013393	0.941854	0.923163
S190	S190.L02	6	8	2	4	TSP0017	294.2	2805940	413665665	0.954646	0.995058	1809.72	0.011161	0.956597	0.945818
S190	S190.L01	6	3	1	2	TSP0113	294.2	73460	10792582	0.937277	0.987258	46.0253	0.020089	0.89266	0.657277
S191	S191.L02	6	8	2	4	TSP0025	270.9	2676474	394683657	0.957464	0.996085	1730.89	0.011161	0.957889	0.947225
S191	S191.L01	6	3	1	2	TSP0121	270.9	1417666	208524601	0.947907	0.993231	892.496	0.011161	0.953185	0.945043
S192	S192.L02	6	8	2	4	TSP0033	117.8	1224252	180534111	0.956653	0.995639	790.325	0.011161	0.949257	0.934718
S192	S192.L01	6	3	1	2	TSP0129	117.8	1011602	148790661	0.948341	0.993006	637.439	0.011161	0.947475	0.93568
S193	S193.L01	5	3	1	2	TSP0056	143.7	1166354	171478118	0.944837	0.991118	741.673	0.008929	0.949934	0.935689
S193	S193.L02	5	7	2	1	TSP0344	143.7	996652	146905898	0.954601	0.994196	631.059	0.011161	0.941658	0.931404
S194	S194.L02	6	8	2	4	TSP0041	198.3	2043770	301406509	0.957588	0.996145	1320.26	0.011161	0.955181	0.945417
S194	S194.L01	6	3	1	2	TSP0137	198.3	1936372	284918748	0.951052	0.994504	1253.41	0.008929	0.954121	0.949657
S195	S195.L02	6	8	2	4	TSP0049	200.6	2673312	394266966	0.956994	0.996652	1706.6	0.011161	0.954673	0.943457
S195	S195.L01	6	3	1	2	TSP0145	200.6	680888	100092783	0.944122	0.989923	421.572	0.013393	0.944401	0.928785
S196	S196.L02	6	8	2	4	TSP0057	180.2	1715446	252912854	0.954717	0.994878	1122.15	0.015625	0.943894	0.934085
S196	S196.L01	6	3	1	2	TSP0153	180.2	768246	112927744	0.942172	0.989736	488.24	0.013393	0.94482	0.925916
S197	S197.L02	6	8	2	4	TSP0065	139	1129230	166525560	0.957293	0.995937	733.785	0.013393	0.943698	0.931769
S197	S197.L01	6	3	1	2	TSP0161	139	429060	63010300	0.939086	0.985128	269.21	0.011161	0.943903	0.922629
S198	S198.L02	6	8	2	4	TSP0073	64.96	332804	49079590	0.955642	0.996004	214.196	0.020089	0.923359	0.91184
S198	S198.L01	6	3	1	2	TSP0169	64.96	165370	24333037	0.950895	0.993554	104.217	0.017857	0.920411	0.876144
S198	S198.L01	9	5	1	3	TSP0266	110	284716	41862944	0.944289	0.990489	181.345	0.017857	0.923546	0.902629
S198	S198.L02	10	9	2	4	TSP0271	110	516624	76175544	0.954919	0.995451	331.541	0.011161	0.94335	0.925907
S199	S199.L02	6	8	2	4	TSP0081	112.9	649104	95708373	0.955239	0.995355	404.431	0.013393	0.931359	0.914593
S199	S199.L01	6	3	1	2	TSP0177	112.9	955602	140546184	0.94609	0.992235	600.522	0.013393	0.943386	0.933364
S200	S200.L02	6	8	2	4	TSP0089	174.3	1232810	181795635	0.955327	0.995724	798.321	0.017857	0.935377	0.924615
S200	S200.L01	6	3	1	2	TSP0185	174.3	1039946	152858146	0.944135	0.989321	661.971	0.011161	0.945889	0.932179
S201	S201.L02	6	8	2	4	TSP0002	140.4	1065516	157116978	0.954413	0.996229	679.534	0.011161	0.954771	0.941301
S201	S201.L01	6	3	1	2	TSP0098	140.4	531208	78140321	0.950106	0.993692	338.664	0.011161	0.945969	0.933301
S202	S202.L02	6	8	2	4	TSP0010	122.2	1187814	175172246	0.956875	0.996505	767.546	0.011161	0.956606	0.940963
S202	S202.L01	6	3	1	2	TSP0106	122.2	624116	91738756	0.943199	0.989946	388.385	0.011161	0.946067	0.932339
S203	S203.L02	6	8	2	4	TSP0018	151.2	2002724	295346132	0.957418	0.996214	1297.02	0.011161	0.955617	0.94858
S203	S203.L01	6	3	1	2	TSP0114	151.2	901302	132566642	0.948797	0.993167	570.762	0.011161	0.952891	0.939083
S204	S204.L02	6	8	2	4	TSP0026	105.6	1274472	187936780	0.956188	0.996056	825.575	0.011161	0.957034	0.947582
S204	S204.L01	6	3	1	2	TSP0122	105.6	602284	88573451	0.947305	0.992153	385.152	0.011161	0.951225	0.939475
S205	S205.L02	6	8	2	4	TSP0034	160.4	1408866	207713519	0.95462	0.99514	913.423	0.011161	0.956606	0.940366
S205	S205.L01	6	3	1	2	TSP0130	160.4	840562	123640492	0.947566	0.993009	532.635	0.011161	0.954103	0.940197
S206	S206.L02	6	8	2	4	TSP0050	140.7	1450622	213871735	0.955698	0.995181	913.654	0.011161	0.955974	0.940927
S206	S206.L01	6	3	1	2	TSP0146	140.7	803004	118103725	0.947828	0.992635	496.541	0.011161	0.948464	0.935528
S207	S207.L02	6	8	2	4	TSP0058	122.1	1368476	201790902	0.954211	0.996093	901.645	0.011161	0.953568	0.943003
S207	S207.L01	6	3	1	2	TSP0154	122.1	1010406	148615537	0.947454	0.993054	648.942	0.011161	0.949613	0.93813
S208	S208.L02	6	8	2	4	TSP0019	121.6	2771006	408659655	0.956972	0.996408	1811.2	0.011161	0.961381	0.956989
S208	S208.L01	6	3	1	2	TSP0115	121.6	560408	82387736	0.944784	0.990557	354.44	0.011161	0.950824	0.938923
S209	S209.L02	6	8	2	4	TSP0066	164.1	2186576	322454675	0.956419	0.996496	1428.79	0.011161	0.95551	0.948642
S209	S209.L01	6	3	1	2	TSP0162	164.1	567570	83425659	0.943555	0.990218	360.526	0.011161	0.945818	0.926807
S210	S210.L02	6	8	2	4	TSP0074	239.2	2383882	351482774	0.955463	0.995198	1558.87	0.011161	0.956473	0.94776
S210	S210.L01	6	3	1	2	TSP0170	239.2	996944	146667998	0.950149	0.993651	632.729	0.011161	0.949292	0.941631
S211	S211.L02	6	8	2	4	TSP0082	134.3	2085814	307571530	0.955961	0.996028	1344.96	0.011161	0.954958	0.943368
S211	S211.L01	6	3	1	2	TSP0178	134.3	680842	100096103	0.943814	0.990334	426.799	0.011161	0.948259	0.93086
S212	S212.L02	6	8	2	4	TSP0090	276.3	1769916	260986784	0.955657	0.995816	1145.56	0.011161	0.957738	0.942949
S212	S212.L01	6	3	1	2	TSP0186	276.3	1424102	209331797	0.943979	0.99008	898.136	0.011161	0.95233	0.939974
S213	S213.L02	6	8	2	4	TSP0003	280	4143824	611115610	0.957149	0.996625	2682.02	0.008929	0.965176	0.958441
S213	S213.L01	6	3	1	2	TSP0099	280	1318772	193980369	0.947715	0.992734	839.507	0.011161	0.95502	0.948802
S214	S214.L02	6	8	2	4	TSP0011	246.7	2867048	422824930	0.957914	0.996166	1863.8	0.011161	0.960633	0.949346
S214	S214.L01	6	3	1	2	TSP0107	246.7	1599004	235150709	0.946591	0.992456	1014.45	0.011161	0.953052	0.942094
S215	S215.L02	6	8	2	4	TSP0027	106.8	1119292	164991666	0.95401	0.99472	731.111	0.011161	0.953417	0.946869
S215	S215.L01	6	3	1	2	TSP0123	106.8	575236	84563063	0.943972	0.990663	367.616	0.011161	0.949853	0.936802
S216	S216.L02	6	8	2	4	TSP0035	268.7	4089180	602892246	0.95529	0.995109	2687.98	0.008929	0.959582	0.952428
S216	S216.L01	6	3	1	2	TSP0131	268.7	1640616	241335676	0.94822	0.992625	1049.92	0.011161	0.950575	0.943867
S217	S217.L02	6	8	2	4	TSP0043	130.6	2762010	407299533	0.955768	0.996688	1816.84	0.011161	0.958905	0.953025
S217	S217.L01	6	3	1	2	TSP0139	130.6	981314	144381779	0.950312	0.99388	630.145	0.013393	0.952107	0.942522
S218	S218.L02	6	8	2	4	TSP0051	293.7	2352946	346968495	0.95651	0.99611	1551.91	0.011161	0.957729	0.946646
S218	S218.L01	6	3	1	2	TSP0147	293.7	1736490	255314667	0.944609	0.990579	1115.15	0.011161	0.955867	0.945925
S219	S219.L02	6	8	2	4	TSP0059	276.9	4415090	651132907	0.957273	0.996731	2905.76	0.008929	0.963689	0.954753
S219	S219.L01	6	3	1	2	TSP0155	276.9	2295266	337401756	0.943733	0.990274	1458.73	0.011161	0.95943	0.949239
S220	S220.L02	6	8	2	4	TSP0067	145.9	1748034	257779172	0.956736	0.996324	1126.53	0.008929	0.958138	0.948152
S220	S220.L01	6	3	1	2	TSP0163	145.9	469692	69059372	0.945017	0.990607	295.817	0.011161	0.943145	0.929925
S221	S221.L02	6	8	2	4	TSP0075	259.6	2021528	298085356	0.954964	0.995732	1353.23	0.011161	0.957265	0.944134
S221	S221.L01	6	3	1	2	TSP0171	259.6	933918	137387603	0.948439	0.99318	607.319	0.011161	0.949283	0.937212
S222	S222.L02	6	8	2	4	TSP0083	124.8	415322	61227288	0.954281	0.995365	271.941	0.011161	0.943038	0.929934
S222	S222.L01	6	3	1	2	TSP0179	124.8	398552	58618739	0.948088	0.992729	256.679	0.011161	0.94441	0.919733
S223	S223.L02	6	8	2	4	TSP0091	122.6	1118826	164984196	0.956141	0.996163	726.686	0.011161	0.952161	0.941274
S223	S223.L01	6	3	1	2	TSP0187	122.6	824070	121224685	0.948326	0.993112	527.029	0.011161	0.950833	0.934219
S224	S224.L02	6	8	2	4	TSP0004	29.17	53050	7813275	0.944488	0.9905	34.3392	0.026786	0.817935	0.504485
S224	S224.L01	6	3	1	2	TSP0100	29.17	25464	3737268	0.929775	0.982289	15.819	0.033482	0.609162	0.152569
S225	S225.L02	6	8	2	4	TSP0012	118.9	1440378	212399731	0.956767	0.996307	941.109	0.011161	0.9556	0.944018
S225	S225.L01	6	3	1	2	TSP0108	118.9	1615608	237666406	0.949426	0.993787	1030.13	0.011161	0.957969	0.946807
S226	S226.L02	6	8	2	4	TSP0020	114.7	1511212	222860253	0.957211	0.99638	986.073	0.008929	0.954432	0.94784
S226	S226.L01	6	3	1	2	TSP0116	114.7	700572	102987766	0.943382	0.990439	448.742	0.013393	0.948339	0.934557
S227	S227.L02	6	8	2	4	TSP0028	155.8	3812740	562343241	0.959049	0.996714	2525.65	0.008929	0.96498	0.958183
S227	S227.L01	6	3	1	2	TSP0124	155.8	1143662	168127820	0.943502	0.990405	729.244	0.011161	0.952045	0.941818
S228	S228.L02	6	8	2	4	TSP0036	109.9	394418	58162574	0.955579	0.996128	258.972	0.008929	0.941337	0.921729
S228	S228.L01	6	3	1	2	TSP0132	109.9	414374	60936793	0.948164	0.991044	262.01	0.011161	0.94515	0.926967
S228	S228.L01	9	5	1	3	TSP0274	151.8	1356652	199487591	0.945132	0.991453	870.077	0.011161	0.946735	0.932241
S228	S228.L02	10	9	2	4	TSP0279	151.8	469510	69203315	0.953549	0.993874	302.803	0.013393	0.935119	0.922843
S229	S229.L02	6	8	2	4	TSP0044	253.5	4179176	616334899	0.956168	0.996478	2755.47	0.008929	0.964686	0.955938
S229	S229.L01	6	3	1	2	TSP0140	253.5	1929818	283881475	0.948708	0.993673	1226.1	0.011161	0.958949	0.946878
S230	S230.L02	6	8	2	4	TSP0052	275.1	1918126	282784583	0.954694	0.995023	1280.38	0.008929	0.954201	0.946406
S230	S230.L01	6	3	1	2	TSP0148	275.1	1878110	276233590	0.947523	0.993179	1220.16	0.011161	0.954379	0.947323
S231	S231.L02	6	8	2	4	TSP0060	91.77	642024	94654978	0.954466	0.994981	417.403	0.011161	0.945951	0.932535
S231	S231.L01	6	3	1	2	TSP0156	91.77	278072	40870250	0.942443	0.989319	176.013	0.015625	0.935234	0.908446
S231	S231.L01	9	5	1	3	TSP0282	140.1	764896	112490358	0.945776	0.991328	488.564	0.015625	0.941568	0.921961
S231	S231.L02	10	9	2	4	TSP0287	140.1	1736192	256004817	0.95455	0.995827	1137.76	0.011161	0.95168	0.942878
S232	S232.L02	6	8	2	4	TSP0068	147.1	830382	122453588	0.956164	0.996596	537.046	0.013393	0.950317	0.936865
S232	S232.L01	6	3	1	2	TSP0164	147.1	418372	61543938	0.949215	0.993279	262.364	0.013393	0.94507	0.92401
S233	S233.L02	6	8	2	4	TSP0076	104.7	999336	147367739	0.956663	0.995886	646.213	0.011161	0.950842	0.938192
S233	S233.L01	6	3	1	2	TSP0172	104.7	415910	61169354	0.945172	0.99139	261.529	0.011161	0.942878	0.923876
S234	S234.L02	6	8	2	4	TSP0084	125	830356	122459229	0.956358	0.99625	545.653	0.013393	0.948695	0.935261
S234	S234.L01	6	3	1	2	TSP0180	125	1271932	187103409	0.948465	0.993821	819.907	0.011161	0.953907	0.943466
S235	S235.L02	6	8	2	4	TSP0092	113.8	1313770	193660342	0.953193	0.994826	853.437	0.011161	0.952081	0.939377
S235	S235.L01	6	3	1	2	TSP0188	113.8	899720	132352423	0.9494	0.99387	571.024	0.011161	0.949595	0.934825
S237	S237.L02	6	8	2	4	TSP0005	141.1	1292404	190591200	0.956001	0.996056	834.193	0.011161	0.955867	0.947199
S237	S237.L01	6	3	1	2	TSP0101	141.1	1213564	178524093	0.948811	0.993492	761.904	0.011161	0.955573	0.944597
S238	S238.L02	6	8	2	4	TSP0013	117.1	1390982	205126862	0.957132	0.99614	900.022	0.011161	0.957185	0.944847
S238	S238.L01	6	3	1	2	TSP0109	117.1	982148	144422912	0.945304	0.990787	614.505	0.008929	0.953381	0.94123
S239	S239.L02	6	8	2	4	TSP0021	111.1	2044606	301544983	0.957801	0.996733	1328.66	0.008929	0.960873	0.950263
S239	S239.L01	6	3	1	2	TSP0117	111.1	1052628	154795995	0.944786	0.992303	670.302	0.011161	0.951858	0.941052
S240	S240.L02	6	8	2	4	TSP0029	263.7	2243226	330752834	0.955295	0.995545	1496.68	0.011161	0.959359	0.949666
S240	S240.L01	6	3	1	2	TSP0125	263.7	1055430	155241491	0.947689	0.992576	682.635	0.011161	0.954673	0.943582
S241	S241.L02	6	8	2	4	TSP0037	102.5	1151242	169773163	0.955851	0.996479	741.488	0.011161	0.949559	0.9409
S241	S241.L01	6	3	1	2	TSP0133	102.5	532058	78275593	0.950645	0.993982	335.76	0.011161	0.950495	0.933399
S242	S242.L02	6	8	2	4	TSP0045	179.4	2126460	313508724	0.953351	0.99556	1382.52	0.011161	0.957729	0.949034
S242	S242.L01	6	3	1	2	TSP0141	179.4	1622124	238658175	0.951013	0.993976	1033.82	0.011161	0.95364	0.944838
S243	S243.L02	6	8	2	4	TSP0053	232.4	1868564	275576137	0.957279	0.996206	1231.01	0.008929	0.955404	0.945684
S243	S243.L01	6	3	1	2	TSP0149	232.4	1305326	191913020	0.943409	0.990563	826.249	0.011161	0.955118	0.945132
S244	S244.L02	6	8	2	4	TSP0061	241.9	2331992	343900517	0.956214	0.996047	1559.29	0.011161	0.95943	0.943876
S244	S244.L01	6	3	1	2	TSP0157	241.9	2246012	330503348	0.9509	0.994511	1465.59	0.011161	0.959626	0.945987
S245	S245.L02	6	8	2	4	TSP0069	140.5	2091546	308462214	0.957436	0.996747	1379.81	0.011161	0.957898	0.947983
S245	S245.L01	6	3	1	2	TSP0165	140.5	1512812	222509462	0.946697	0.993092	984.942	0.011161	0.954842	0.945524
S246	S246.L02	6	8	2	4	TSP0077	125.7	718686	105979141	0.956471	0.996029	468.042	0.008929	0.951582	0.939003
S246	S246.L01	6	3	1	2	TSP0173	125.7	2660	380495	0.669199	0.854135	1.09693	0.196429	0.001951	0
S247	S247.L02	6	8	2	4	TSP0085	116	565932	83458978	0.957171	0.996279	373.167	0.011161	0.948802	0.930281
S247	S247.L01	6	3	1	2	TSP0181	116	495202	72858177	0.949396	0.993998	323.584	0.008929	0.949194	0.923145
S248	S248.L02	6	8	2	4	TSP0093	70.02	157714	23249053	0.953808	0.995828	103.832	0.017857	0.931056	0.863271
S248	S248.L01	6	3	1	2	TSP0189	70.02	117042	17196093	0.940427	0.987158	74.1497	0.011161	0.924321	0.830888
S248	S248.L01	9	5	1	3	TSP0195	114.9	159058	23385603	0.943113	0.990368	101.619	0.017857	0.92262	0.878522
S248	S248.L02	10	9	2	4	TSP0200	114.9	449646	66268132	0.952922	0.993871	290.186	0.013393	0.940517	0.927831
S249	S249.L02	6	8	2	4	TSP0006	195.8	1584102	233618971	0.957414	0.996747	1032.67	0.011161	0.954032	0.944134
S249	S249.L01	6	3	1	2	TSP0102	195.8	1119174	164552348	0.945963	0.991311	717.822	0.011161	0.953818	0.940107
S250	S250.L02	6	8	2	4	TSP0030	137.5	1160176	171085846	0.95645	0.99616	761.875	0.011161	0.955457	0.943145
S250	S250.L01	6	3	1	2	TSP0126	137.5	1098268	161466698	0.944617	0.990663	708.907	0.011161	0.955101	0.945364
S251	S251.L02	6	8	2	4	TSP0014	136	1751138	258245570	0.957075	0.99632	1140.58	0.011161	0.953363	0.945274
S251	S251.L01	6	3	1	2	TSP0110	136	1030882	151535485	0.943418	0.990005	647.021	0.011161	0.95127	0.940384
S252	S252.L02	6	8	2	4	TSP0022	277.9	2994510	441564683	0.95648	0.995707	1911.59	0.011161	0.960357	0.951083
S252	S252.L01	6	3	1	2	TSP0118	277.9	1012450	148848170	0.943998	0.990024	629.82	0.011161	0.950272	0.938744
S253	S253.L02	6	8	2	4	TSP0038	263.7	2098402	309385083	0.955621	0.99521	1356.66	0.008929	0.95445	0.943635
S253	S253.L01	6	3	1	2	TSP0134	263.7	2070852	304604992	0.946803	0.992523	1325.62	0.011161	0.958361	0.949319
S254	S254.L02	6	8	2	4	TSP0046	286	2644230	389909756	0.955609	0.996076	1730.08	0.011161	0.962058	0.948401
S254	S254.L01	6	3	1	2	TSP0142	286	395824	58228672	0.948458	0.992734	253.907	0.011161	0.946049	0.926477
S255	S255.L02	6	8	2	4	TSP0054	237.6	905424	133482690	0.953945	0.995204	594.95	0.011161	0.950931	0.933925
S255	S255.L01	6	3	1	2	TSP0150	237.6	446954	65713150	0.944632	0.990484	286.989	0.008929	0.944482	0.927537
S256	S256.L02	6	8	2	4	TSP0094	244.9	2246838	331311574	0.955656	0.996095	1472.7	0.008929	0.959288	0.94417
S256	S256.L01	6	3	1	2	TSP0190	244.9	1721294	253057238	0.943717	0.991304	1094.86	0.008929	0.956838	0.945372
S257	S257.L02	6	8	2	4	TSP0007	252.5	3313802	488535761	0.954891	0.994952	2159.63	0.011161	0.957194	0.948989
S257	S257.L01	6	3	1	2	TSP0103	252.5	657178	96605021	0.944093	0.990275	416.916	0.008929	0.947332	0.933275
S258	S258.L02	6	8	2	4	TSP0062	85.39	457404	67451131	0.956104	0.996093	294.98	0.013393	0.93894	0.924027
S258	S258.L01	6	3	1	2	TSP0158	85.39	241740	35558204	0.947492	0.993249	154.044	0.011161	0.934281	0.902335
S258	S258.L01	9	5	1	3	TSP0203	181.1	1490730	219222756	0.946499	0.991329	959.749	0.013393	0.946433	0.931226
S258	S258.L02	10	9	2	4	TSP0208	181.1	756154	111491559	0.954394	0.995608	483.17	0.011161	0.940384	0.929551
S259	S259.L02	6	8	2	4	TSP0015	124	2414262	356029791	0.956882	0.996171	1557.79	0.011161	0.958326	0.94588
S259	S259.L01	6	3	1	2	TSP0111	124	608128	89458740	0.948303	0.992885	382.344	0.011161	0.942958	0.933346
S260	S260.L02	6	8	2	4	TSP0070	106.7	1212422	178780798	0.95643	0.995852	789.506	0.011161	0.957381	0.940473
S260	S260.L01	6	3	1	2	TSP0166	106.7	966984	142222716	0.946393	0.992229	619.597	0.011161	0.954236	0.941916
S261	S261.L02	6	8	2	4	TSP0078	164.5	577840	85210338	0.954219	0.996068	375.456	0.011161	0.950228	0.932695
S261	S261.L01	6	3	1	2	TSP0174	164.5	572394	84177978	0.946358	0.991939	368.182	0.011161	0.948989	0.932722
S262	S262.L02	6	8	2	4	TSP0086	130	1061134	156490576	0.956831	0.996592	688.85	0.011161	0.95086	0.939421
S262	S262.L01	6	3	1	2	TSP0182	130	987620	145267645	0.946805	0.992564	631.079	0.011161	0.953203	0.939956
S263	S263.L02	6	8	2	4	TSP0023	153	1140598	168179550	0.955698	0.995322	730.7	0.013393	0.950994	0.936455
S263	S263.L01	6	3	1	2	TSP0119	153	700556	103041309	0.94817	0.992976	440.436	0.013393	0.948749	0.935796
S264	S264.L02	6	8	2	4	TSP0031	211.6	3829028	564671782	0.95696	0.996225	2522.02	0.011161	0.958735	0.948963
S264	S264.L01	1	1	1	1	TSP0096	160.1	1075388	158161581	0.947118	0.992598	693.834	0.011161	0.944927	0.932758
S264	S264.L02	1	6	2	1	TSP0096	160.1	1790450	264016523	0.956214	0.996008	1169.99	0.011161	0.950789	0.941364
S264	S264.L01	5	3	1	2	TSP0096	160.1	1362910	200469068	0.947627	0.992808	879.18	0.011161	0.953194	0.93854
S264	S264.L02	6	8	2	4	TSP0096	160.1	1543658	227641709	0.955933	0.996155	1010.4	0.011161	0.943911	0.932268
S264	S264.L01	6	3	1	2	TSP0127	211.6	4853704	714113275	0.949998	0.994385	3165.97	0.011161	0.963626	0.956526
S264	S264.L01	2	1	1	1	TSP0192	160.1	1281678	188508922	0.947438	0.992308	814.287	0.013393	0.936945	0.924883
S264	S264.L02	2	6	2	1	TSP0192	160.1	1604910	236631689	0.955437	0.995482	1026.11	0.011161	0.945898	0.929079
S264	S264.L01	6	3	1	2	TSP0192	160.1	923638	135822475	0.94627	0.99166	580.335	0.013393	0.934744	0.918718
S264	S264.L02	7	8	2	4	TSP0192	160.1	1016662	149893612	0.954461	0.995492	647.077	0.015625	0.930468	0.918495
S264	S264.L02	10	9	2	4	TSP0213	160.1	957922	141256740	0.956704	0.996226	621.633	0.013393	0.947671	0.936998
S264	S264.L01	3	2	1	1	TSP0288	160.1	1166016	171527883	0.948657	0.993087	755.284	0.011161	0.947074	0.936981
S264	S264.L02	4	7	2	1	TSP0288	160.1	1126558	166118321	0.956541	0.995598	734.576	0.011161	0.943297	0.932776
S264	S264.L01	7	4	1	2	TSP0288	160.1	983462	144660938	0.948054	0.9929	633.616	0.011161	0.949738	0.930121
S264	S264.L01	9	5	1	3	TSP0288	160.1	917398	134961962	0.948516	0.993172	593.727	0.013393	0.94294	0.926183
S264	S264.L02	11	9	2	4	TSP0309	160.1	611358	90117690	0.95561	0.994619	398.455	0.011161	0.942887	0.929952
S264	S264.L01	4	2	1	1	TSP0384	160.1	859462	126326694	0.943067	0.989325	540.759	0.013393	0.935635	0.917373
S264	S264.L02	5	7	2	1	TSP0384	160.1	1035642	152636277	0.954113	0.993469	661.732	0.015625	0.936134	0.918976
S264	S264.L01	8	4	1	2	TSP0384	160.1	761362	111907570	0.943493	0.989605	480.749	0.017857	0.932295	0.913756
S264	S264.L01	8	5	1	3	TSP0384	160.1	1064136	156466060	0.944572	0.990417	674.653	0.015625	0.929925	0.914798
S265	S265.L02	6	8	2	4	TSP0047	114.6	1799038	265292523	0.956078	0.996555	1160.94	0.011161	0.952963	0.945087
S265	S265.L01	6	3	1	2	TSP0143	114.6	967008	142202531	0.946162	0.991882	610.335	0.011161	0.95249	0.93992
S266	S266.L02	6	8	2	4	TSP0039	121.5	1821400	268497569	0.953281	0.994777	1186.55	0.013393	0.952642	0.942931
S266	S266.L01	6	3	1	2	TSP0135	121.5	1484230	218297196	0.945812	0.992327	958.569	0.011161	0.952998	0.9427
S267	S267.L02	6	8	2	4	TSP0055	119	1058660	156116467	0.956237	0.996401	685.463	0.011161	0.948767	0.936642
S267	S267.L01	6	3	1	2	TSP0151	119	619714	91102474	0.944974	0.9905	390.661	0.011161	0.949203	0.935511
S268	S268.L02	6	8	2	4	TSP0063	273.8	1729760	255083447	0.955566	0.995961	1113.89	0.013393	0.949809	0.932989
S268	S268.L01	6	3	1	2	TSP0159	273.8	1297180	190783256	0.946647	0.9925	823.886	0.011161	0.952009	0.936553
S269	S269.L02	6	8	2	4	TSP0071	239.2	2428814	358058336	0.952837	0.995095	1571.3	0.011161	0.953551	0.945551
S269	S269.L01	6	3	1	2	TSP0167	239.2	1221358	179669372	0.948546	0.993509	777.953	0.011161	0.954085	0.943733
S270	S270.L02	6	8	2	4	TSP0079	122.3	992582	146369846	0.956128	0.996225	654.055	0.011161	0.947502	0.928909
S270	S270.L01	6	3	1	2	TSP0175	122.3	1030166	151444858	0.943842	0.990479	657.051	0.011161	0.950326	0.939119
S271	S271.L02	6	8	2	4	TSP0087	102.5	651612	96092134	0.955913	0.996355	423.54	0.013393	0.942691	0.925711
S271	S271.L01	6	3	1	2	TSP0183	102.5	987606	145227827	0.945654	0.991763	626.218	0.011161	0.94849	0.939208
S272	S272.L02	6	8	2	4	TSP0095	215.5	1499098	221091555	0.955842	0.99668	973.346	0.011161	0.953809	0.937275
S272	S272.L01	6	3	1	2	TSP0191	215.5	791432	116332892	0.943222	0.990213	499.644	0.011161	0.949328	0.935457
S273	S273.L02	6	8	2	4	TSP0008	121.9	913316	134706828	0.957538	0.996819	592.474	0.013393	0.943796	0.927252
S273	S273.L01	6	3	1	2	TSP0104	121.9	19788	2902863	0.928072	0.976905	12.2069	0.073661	0.471889	0.09918
S274	S274.L02	6	8	2	4	TSP0016	222.5	1824386	269055866	0.956002	0.996447	1191.06	0.013393	0.946905	0.930611
S274	S274.L01	6	3	1	2	TSP0112	222.5	758030	111499898	0.948331	0.992523	484.887	0.013393	0.938281	0.917551
S275	S275.L02	6	8	2	4	TSP0024	154.9	799922	117961295	0.956522	0.996252	516.6	0.013393	0.939626	0.924981
S275	S275.L01	6	3	1	2	TSP0120	154.9	389380	57245316	0.943654	0.98984	243.65	0.017857	0.940161	0.918878
S276	S276.L02	6	8	2	4	TSP0032	280	2494350	367839709	0.957071	0.996226	1633.64	0.011161	0.953346	0.944624
S276	S276.L01	6	3	1	2	TSP0128	280	1341366	197349218	0.951148	0.994281	854.211	0.011161	0.953016	0.939252
S277	S277.L02	6	8	2	4	TSP0040	258.7	1630052	240326293	0.954831	0.995198	1061.08	0.011161	0.943644	0.932687
S277	S277.L01	6	3	1	2	TSP0136	258.7	984468	144822418	0.948405	0.993159	623.658	0.011161	0.944455	0.929141
S278	S278.L02	6	8	2	4	TSP0048	296.3	3419636	504312162	0.955122	0.996522	2218.57	0.011161	0.957381	0.944945
S278	S278.L01	6	3	1	2	TSP0144	296.3	1272792	187219889	0.948537	0.993061	811.3	0.011161	0.949461	0.936205
S279	S279.L02	6	8	2	4	TSP0056	190.9	1424768	210063915	0.955303	0.995295	914.456	0.011161	0.946744	0.932865
S279	S279.L01	6	3	1	2	TSP0152	190.9	782704	115137131	0.947864	0.992682	493.576	0.011161	0.945649	0.929595
S280	S280.L02	7	8	2	4	TSP0177	199.3	1402956	206843986	0.954326	0.995522	899.247	0.011161	0.947377	0.930076
S280	S280.L01	7	4	1	2	TSP0273	199.3	497492	73205788	0.951326	0.994145	306.193	0.022321	0.663335	0.434891
S281	S281.L02	6	8	2	4	TSP0064	287.7	2037218	300400928	0.955473	0.995493	1312.08	0.013393	0.950406	0.936375
S281	S281.L01	6	3	1	2	TSP0160	287.7	2221494	326864918	0.951297	0.994313	1409.6	0.011161	0.955804	0.945773
S282	S282.L02	6	8	2	4	TSP0072	139.2	648232	95549948	0.952521	0.994443	420.262	0.013393	0.942762	0.927805
S282	S282.L01	6	3	1	2	TSP0168	139.2	358372	52718255	0.948029	0.993166	227.667	0.011161	0.93568	0.914718
S283	S283.L02	6	8	2	4	TSP0080	123.4	798154	117712437	0.957243	0.996754	521.412	0.015625	0.941756	0.932063
S283	S283.L01	6	3	1	2	TSP0176	123.4	1264488	186050534	0.951155	0.994094	806.126	0.011161	0.951404	0.940865
S284	S284.L02	6	8	2	4	TSP0088	193.2	1017158	149980859	0.955308	0.995653	648.074	0.015625	0.938736	0.925782
S284	S284.L01	6	3	1	2	TSP0184	193.2	1884348	277156001	0.946874	0.992696	1181.23	0.011161	0.94743	0.933488
S285	S285.L02	7	8	2	4	TSP0097	226.3	1571450	231741791	0.955719	0.99651	1020.53	0.011161	0.954049	0.939413
S285	S285.L01	7	4	1	2	TSP0193	226.3	1386658	204009950	0.949613	0.994044	876.175	0.011161	0.943876	0.930406
S286	S286.L02	7	8	2	4	TSP0105	158.7	2201006	324564622	0.955498	0.996082	1455.3	0.011161	0.952633	0.943065
S286	S286.L01	7	4	1	2	TSP0201	158.7	951938	140006036	0.945526	0.992055	608.105	0.013393	0.940009	0.924259
S287	S287.L02	7	8	2	4	TSP0113	195	2120664	312683449	0.955041	0.995799	1376.12	0.011161	0.954816	0.941364
S287	S287.L01	7	4	1	2	TSP0209	195	1818512	267504164	0.947492	0.992945	1157.92	0.011161	0.953123	0.933943
S288	S288.L02	7	8	2	4	TSP0121	129.6	1025192	151168289	0.955287	0.995987	661.749	0.013393	0.948722	0.93674
S288	S288.L01	7	4	1	2	TSP0217	129.6	1096118	161172905	0.944891	0.990818	699.361	0.011161	0.947323	0.931466
S289	S289.L02	7	8	2	4	TSP0129	201.5	2565844	378393494	0.956483	0.996508	1683.46	0.011161	0.960089	0.944936
S289	S289.L01	7	4	1	2	TSP0225	201.5	975418	143470187	0.947036	0.992277	624.206	0.011161	0.944811	0.930308
S290	S290.L02	7	8	2	4	TSP0137	133.6	1845940	272278612	0.958097	0.996828	1199.96	0.011161	0.953141	0.937907
S290	S290.L01	7	4	1	2	TSP0233	133.6	1163874	171186930	0.944819	0.992729	732.858	0.011161	0.944259	0.92833
S291	S291.L02	7	8	2	4	TSP0145	270.6	1466912	216260985	0.955797	0.9945	955.824	0.013393	0.939555	0.92352
S291	S291.L01	7	4	1	2	TSP0241	270.6	1756624	258466200	0.949504	0.993585	1126.47	0.011161	0.936161	0.921845
S292	S292.L02	7	8	2	4	TSP0153	106.8	1161426	171206993	0.954073	0.994898	758.5	0.011161	0.948704	0.934949
S292	S292.L01	7	4	1	2	TSP0249	106.8	1288118	189517031	0.948796	0.993194	825.543	0.011161	0.948535	0.93143
S293	S293.L02	7	8	2	4	TSP0161	274.8	2295756	338395672	0.953796	0.994174	1469.58	0.013393	0.948686	0.936918
S293	S293.L01	7	4	1	2	TSP0257	274.8	921892	135629255	0.948486	0.993037	580.827	0.011161	0.934165	0.918932
S294	S294.L02	7	8	2	4	TSP0122	238.7	1782474	262853124	0.956792	0.996104	1171.7	0.011161	0.951314	0.943297
S294	S294.L01	7	4	1	2	TSP0218	238.7	647218	95168929	0.945634	0.991171	416.954	0.011161	0.942584	0.924455
S295	S295.L02	7	8	2	4	TSP0130	267.5	2090638	308290396	0.956381	0.996165	1386.74	0.013393	0.956508	0.946415
S295	S295.L01	7	4	1	2	TSP0226	267.5	1818460	267524933	0.950889	0.993783	1187.45	0.011161	0.954976	0.939386
S296	S296.L02	7	8	2	4	TSP0138	89.85	2477774	365388513	0.956092	0.996266	1623.96	0.011161	0.956446	0.94743
S296	S296.L01	7	4	1	2	TSP0234	89.85	2538	360893	0.632531	0.820331	0.968232	0.191964	0.000151	0
S297	S297.L02	7	8	2	4	TSP0146	161.8	2347540	346179448	0.95666	0.996197	1540.96	0.011161	0.956045	0.94507
S297	S297.L01	7	4	1	2	TSP0242	161.8	1447842	213035717	0.950813	0.994335	937.428	0.011161	0.950326	0.937141
S298	S298.L02	7	8	2	4	TSP0154	180.1	2475676	365079980	0.956158	0.996378	1622.04	0.008929	0.957934	0.946629
S298	S298.L01	7	4	1	2	TSP0250	180.1	752952	110725174	0.94669	0.991466	480.646	0.013393	0.941729	0.923671
S299	S299.L02	7	8	2	4	TSP0162	257.6	2098346	309309026	0.953503	0.994748	1371.6	0.011161	0.950958	0.94474
S299	S299.L01	7	4	1	2	TSP0258	257.6	960630	141314099	0.947895	0.992775	620.773	0.011161	0.946121	0.928125
S300	S300.L02	7	8	2	4	TSP0170	45.96	439262	64776910	0.956852	0.996296	285.981	0.011161	0.94131	0.920892
S300	S300.L01	9	5	1	3	TSP0219	175.7	1154188	169836169	0.951268	0.994215	752.598	0.011161	0.94972	0.937497
S300	S300.L02	10	9	2	4	TSP0224	175.7	1660950	244890422	0.954014	0.995811	1074.1	0.011161	0.955145	0.943315
S300	S300.L01	7	4	1	2	TSP0266	45.96	163962	24107125	0.944485	0.990504	104.774	0.015625	0.918816	0.869302
S301	S301.L02	7	8	2	4	TSP0178	93.62	716126	105579197	0.954419	0.995399	471.954	0.013393	0.945853	0.932482
S301	S301.L01	7	4	1	2	TSP0274	93.62	888926	130686227	0.944124	0.990859	574.103	0.013393	0.949827	0.93078
S302	S302.L02	7	8	2	4	TSP0156	147	2447564	360872007	0.954859	0.995424	1593.54	0.011161	0.958504	0.950593
S302	S302.L01	7	4	1	2	TSP0252	147	1938	279998	0.798159	0.898349	1.00077	0.388393	0.00759	0
S303	S303.L02	7	8	2	4	TSP0186	169.2	2570872	379003113	0.954723	0.994892	1697.42	0.011161	0.956045	0.94792
S303	S303.L01	7	4	1	2	TSP0282	169.2	1007862	148202419	0.945304	0.991129	648.714	0.011161	0.948927	0.928419
S304	S304.L02	7	8	2	4	TSP0107	184.3	3814496	562466020	0.955833	0.996028	2538.94	0.011161	0.96139	0.95331
S304	S304.L01	7	4	1	2	TSP0203	184.3	1424170	209407120	0.946309	0.991351	925.517	0.011161	0.955261	0.943341
S305	S305.L02	7	8	2	4	TSP0099	41.09	195512	28826417	0.954952	0.995064	127.2	0.013393	0.929141	0.892491
S305	S305.L01	7	4	1	2	TSP0195	41.09	126954	18654380	0.940571	0.988059	80.1837	0.017857	0.90523	0.845774
S305	S305.L01	9	5	1	3	TSP0227	62.42	291984	42943272	0.947594	0.992383	187.755	0.011161	0.927288	0.901854
S305	S305.L02	10	9	2	4	TSP0232	62.42	630808	92975413	0.953827	0.99387	403.045	0.011161	0.944517	0.926032
S306	S306.L02	7	8	2	4	TSP0169	180.1	946946	139682314	0.959073	0.996681	617.231	0.015625	0.932874	0.923208
S306	S306.L01	7	4	1	2	TSP0265	180.1	560652	82458536	0.944901	0.991617	355.561	0.022321	0.913052	0.895529
S307	S307.L02	7	8	2	4	TSP0114	233.5	1932458	284982172	0.956524	0.996494	1249.2	0.011161	0.955145	0.945453
S307	S307.L01	7	4	1	2	TSP0210	233.5	1192452	175434357	0.949698	0.993194	760.247	0.008929	0.950361	0.934317
S308	S308.L02	7	8	2	4	TSP0106	223	1113212	164079099	0.954079	0.994343	712.218	0.013393	0.953052	0.940384
S308	S308.L01	7	4	1	2	TSP0202	223	1016964	149587848	0.948775	0.993102	645.799	0.011161	0.947297	0.935065
S309	S309.L02	7	8	2	4	TSP0115	233	1658954	244605300	0.954954	0.99567	1087.35	0.011161	0.95584	0.948669
S309	S309.L01	7	4	1	2	TSP0211	233	646606	95079913	0.94557	0.991076	416.707	0.011161	0.945105	0.931528
S310	S310.L02	7	8	2	4	TSP0185	62.35	212650	31328178	0.949898	0.991752	133.198	0.020089	0.919217	0.88915
S310	S310.L01	9	5	1	3	TSP0211	246.7	619868	91155230	0.94576	0.991435	395.783	0.011161	0.943858	0.923778
S310	S310.L02	10	9	2	4	TSP0216	246.7	1666272	245718347	0.956564	0.995954	1080.9	0.011161	0.954317	0.942753
S310	S310.L01	7	4	1	2	TSP0281	62.35	225176	33125704	0.948199	0.992797	140.738	0.022321	0.902905	0.87054
S311	S311.L02	7	8	2	4	TSP0098	147.7	1841096	271522638	0.957249	0.996625	1210.03	0.013393	0.955404	0.945025
S311	S311.L01	7	4	1	2	TSP0194	147.7	1722134	253364659	0.950796	0.994072	1106.58	0.013393	0.955003	0.944776
S312	S312.L02	7	8	2	4	TSP0123	78.18	2153724	317521200	0.954546	0.995209	1413.71	0.011161	0.954147	0.946263
S312	S312.L01	7	4	1	2	TSP0219	78.18	790232	116258733	0.949986	0.993442	510.725	0.011161	0.945738	0.93813
S313	S313.L02	7	8	2	4	TSP0131	175.8	1890218	278760151	0.957243	0.996246	1228.52	0.008929	0.956045	0.946058
S313	S313.L01	7	4	1	2	TSP0227	175.8	1250348	183917725	0.949234	0.99339	790.156	0.013393	0.951778	0.941185
S314	S314.L02	7	8	2	4	TSP0139	182	2505230	369469087	0.957526	0.996652	1628.22	0.008929	0.958459	0.947163
S314	S314.L01	7	4	1	2	TSP0235	182	1361716	200231665	0.945283	0.991271	868.653	0.011161	0.955893	0.935733
S315	S315.L02	7	8	2	4	TSP0147	74.4	622424	91758597	0.954856	0.994791	398.14	0.013393	0.944419	0.928108
S315	S315.L01	7	4	1	2	TSP0243	74.4	360550	52961316	0.937785	0.986656	226.23	0.011161	0.932116	0.910602
S316	S316.L02	7	8	2	4	TSP0155	164.8	1797226	264934584	0.953972	0.994795	1158.43	0.011161	0.954112	0.946388
S316	S316.L01	7	4	1	2	TSP0251	164.8	853336	125518946	0.94754	0.993191	541.967	0.011161	0.945711	0.930851
S317	S317.L02	7	8	2	4	TSP0163	142.6	1063508	156782475	0.954887	0.994799	687.719	0.011161	0.947733	0.934842
S317	S317.L01	7	4	1	2	TSP0259	142.6	843910	124160584	0.950469	0.994261	542.736	0.013393	0.945943	0.931564
S318	S318.L02	7	8	2	4	TSP0171	145.3	1562006	230341324	0.956166	0.996289	1026.65	0.011161	0.958085	0.944767
S318	S318.L01	7	4	1	2	TSP0267	145.3	867106	127533406	0.947702	0.992576	562.896	0.011161	0.951261	0.936419
S319	S319.L02	7	8	2	4	TSP0179	82.5	361288	53272112	0.955266	0.995898	232.878	0.011161	0.939243	0.924214
S319	S319.L01	7	4	1	2	TSP0275	82.5	257764	37919433	0.947727	0.993308	166.222	0.015625	0.934727	0.90629
S320	S320.L02	7	8	2	4	TSP0187	68.35	472546	69685695	0.955989	0.996144	311.451	0.013393	0.944535	0.922379
S320	S320.L01	7	4	1	2	TSP0283	68.35	329914	48506254	0.944664	0.990837	212.293	0.013393	0.92874	0.915083
S321	S321.L02	7	8	2	4	TSP0108	182.3	2386056	351878092	0.956933	0.996495	1559.82	0.011161	0.959956	0.94686
S321	S321.L01	7	4	1	2	TSP0204	182.3	1413638	207878423	0.944423	0.990995	920.191	0.011161	0.958664	0.941016
S322	S322.L02	7	8	2	4	TSP0100	66.6	629880	92848290	0.953165	0.994897	402.392	0.011161	0.944562	0.933943
S322	S322.L01	7	4	1	2	TSP0196	66.6	279426	41077470	0.943411	0.990001	174.647	0.011161	0.936366	0.916295
S322	S322.L01	9	5	1	3	TSP0235	120.7	1743122	256330427	0.946071	0.991715	1107.62	0.011161	0.955751	0.939208
S322	S322.L02	10	9	2	4	TSP0240	120.7	3079740	454167051	0.956681	0.99649	1967.39	0.008929	0.955974	0.953613
S323	S323.L02	7	8	2	4	TSP0116	181.6	2040416	300797521	0.953687	0.99482	1348.93	0.011161	0.954183	0.947288
S323	S323.L01	7	4	1	2	TSP0212	181.6	1278116	187987138	0.947473	0.992462	825.342	0.011161	0.954352	0.933087
S324	S324.L02	7	8	2	4	TSP0132	202.9	3952976	582938989	0.956696	0.996371	2529.6	0.008929	0.962691	0.957069
S324	S324.L01	7	4	1	2	TSP0228	202.9	1262576	185701945	0.947771	0.992819	798.957	0.011161	0.955715	0.938584
S325	S325.L02	7	8	2	4	TSP0140	249.8	8299492	1223953976	0.956706	0.9966	5518.29	0.008929	0.964	0.959359
S325	S325.L01	7	4	1	2	TSP0236	249.8	2561734	376921691	0.95151	0.994378	1673.79	0.011161	0.957292	0.946263
S326	S326.L02	7	8	2	4	TSP0148	283.5	4224630	622985339	0.955401	0.996518	2758.08	0.011161	0.9609	0.955038
S326	S326.L01	7	4	1	2	TSP0244	283.5	1665906	245017856	0.945838	0.992279	1074.05	0.008929	0.957043	0.939653
S327	S327.L02	7	8	2	4	TSP0164	197.7	3879012	572084855	0.957502	0.996794	2556.3	0.011161	0.957907	0.949898
S327	S327.L01	7	4	1	2	TSP0260	197.7	1598090	235142388	0.95191	0.99447	1037.65	0.013393	0.950317	0.941105
S328	S328.L02	7	8	2	4	TSP0172	109.1	2163898	319084266	0.955374	0.99608	1417.08	0.008929	0.956918	0.948499
S328	S328.L01	7	4	1	2	TSP0268	109.1	541706	79677613	0.947988	0.992714	345.337	0.015625	0.943546	0.92539
S329	S329.L02	7	8	2	4	TSP0180	124	1029126	151750672	0.956231	0.996486	670.898	0.011161	0.948196	0.938914
S329	S329.L01	7	4	1	2	TSP0276	124	850792	125180445	0.950098	0.99422	549.395	0.011161	0.949934	0.93658
S330	S330.L02	7	8	2	4	TSP0188	153.7	4485188	661469197	0.956683	0.996686	2949.16	0.011161	0.957203	0.948767
S330	S330.L01	7	4	1	2	TSP0284	153.7	1074094	157990259	0.948489	0.992759	686.245	0.011161	0.944651	0.927332
S331	S331.L02	7	8	2	4	TSP0101	95.61	3249294	479177623	0.956659	0.996631	2135.78	0.011161	0.95886	0.951493
S331	S331.L01	7	4	1	2	TSP0197	95.61	409318	60207869	0.949373	0.993076	261.789	0.013393	0.939662	0.92441
S333	S333.L02	7	8	2	4	TSP0117	124.2	1295446	191001373	0.954078	0.995601	841.659	0.013393	0.946958	0.939119
S333	S333.L01	7	4	1	2	TSP0213	124.2	872134	128312876	0.950387	0.993856	558.453	0.011161	0.950709	0.927992
S334	S334.L02	7	8	2	4	TSP0125	292.2	3513430	518110475	0.956468	0.996183	2293.81	0.011161	0.960375	0.951493
S334	S334.L01	7	4	1	2	TSP0221	292.2	1992854	293166776	0.949314	0.993348	1285.78	0.011161	0.956571	0.945524
S335	S335.L02	7	8	2	4	TSP0133	252.6	7520336	1109169097	0.95851	0.996794	4969.89	0.008929	0.963849	0.95682
S335	S335.L01	7	4	1	2	TSP0229	252.6	1612824	237147550	0.946188	0.991145	1035.33	0.011161	0.952009	0.940713
S336	S336.L02	7	8	2	4	TSP0141	69.67	3218834	474704898	0.957572	0.996676	2109.63	0.011161	0.956731	0.950379
S336	S336.L01	7	4	1	2	TSP0237	69.67	827072	121663606	0.949146	0.993305	534.109	0.011161	0.947983	0.932482
S337	S337.L02	7	8	2	4	TSP0149	199.9	1629154	240196867	0.954595	0.995143	1067.23	0.011161	0.948784	0.938121
S337	S337.L01	7	4	1	2	TSP0245	199.9	1183184	174074861	0.950797	0.993749	759.576	0.013393	0.951261	0.93421
S338	S338.L02	7	8	2	4	TSP0157	154.1	1462870	215757151	0.957208	0.996775	964.282	0.011161	0.952526	0.942691
S338	S338.L01	7	4	1	2	TSP0253	154.1	607548	89369539	0.947795	0.992448	391.593	0.011161	0.943858	0.925827
S339	S339.L02	7	8	2	4	TSP0189	169.9	1930148	284565007	0.954515	0.995391	1255.43	0.013393	0.953764	0.942682
S339	S339.L01	7	4	1	2	TSP0285	169.9	910184	133873799	0.947225	0.992464	584.793	0.011161	0.952508	0.934664
S340	S340.L02	7	8	2	4	TSP0165	78.69	526686	77662411	0.954554	0.995819	334.219	0.013393	0.943003	0.922673
S340	S340.L01	7	4	1	2	TSP0261	78.69	339136	49885261	0.948388	0.993091	214.011	0.013393	0.931974	0.907787
S341	S341.L02	7	8	2	4	TSP0173	147	939298	138509922	0.955701	0.996119	612.209	0.011161	0.947831	0.933016
S341	S341.L01	7	4	1	2	TSP0269	147	614634	90378844	0.946816	0.992008	393.896	0.011161	0.943867	0.923573
S342	S342.L02	7	8	2	4	TSP0181	233.7	1998150	294627592	0.952674	0.996574	1321.06	0.011161	0.958424	0.944544
S342	S342.L01	7	4	1	2	TSP0277	233.7	1141664	167982563	0.950636	0.994097	745.641	0.013393	0.95445	0.940535
S343	S343.L02	7	8	2	4	TSP0102	139.7	1519142	223981603	0.955575	0.995257	982.382	0.011161	0.951083	0.933551
S343	S343.L01	7	4	1	2	TSP0198	139.7	773156	113703375	0.945113	0.992056	490.79	0.011161	0.945239	0.923404
S344	S344.L02	7	8	2	4	TSP0110	118.4	799790	117914177	0.95487	0.994892	519.257	0.015625	0.943609	0.928286
S344	S344.L01	7	4	1	2	TSP0206	118.4	536648	78918799	0.946774	0.991225	344.993	0.011161	0.940918	0.923965
S345	S345.L02	7	8	2	4	TSP0118	161	1185058	174720160	0.954902	0.995177	791.738	0.011161	0.949951	0.935546
S345	S345.L01	7	4	1	2	TSP0214	161	591242	86948244	0.945147	0.991474	383.389	0.013393	0.943894	0.928286
S346	S346.L02	7	8	2	4	TSP0134	153.3	3200470	471956362	0.956208	0.996078	2093.89	0.011161	0.956847	0.948695
S346	S346.L01	7	4	1	2	TSP0230	153.3	3446658	507170046	0.952052	0.994703	2237.11	0.008929	0.963947	0.953212
S347	S347.L02	7	8	2	4	TSP0142	93.31	1164486	171709440	0.95647	0.99633	764.035	0.011161	0.949738	0.940197
S347	S347.L01	7	4	1	2	TSP0238	93.31	522776	76861323	0.942661	0.990715	336.923	0.011161	0.945034	0.924874
S348	S348.L02	7	8	2	4	TSP0150	93.98	1737362	256121191	0.954669	0.995218	1143.98	0.011161	0.953114	0.941061
S348	S348.L01	7	4	1	2	TSP0246	93.98	772068	113519199	0.945421	0.990522	498.95	0.011161	0.946165	0.933221
S349	S349.L02	7	8	2	4	TSP0158	188.2	481774	71064075	0.95777	0.996747	319.113	0.017857	0.931983	0.917845
S349	S349.L01	7	4	1	2	TSP0254	188.2	181888	26725448	0.939978	0.986349	115.864	0.017857	0.911092	0.881141
S350	S350.L02	7	8	2	4	TSP0166	147.3	2089842	308183121	0.956263	0.995948	1359.94	0.013393	0.951671	0.943929
S350	S350.L01	7	4	1	2	TSP0262	147.3	1157762	170303966	0.947363	0.99289	736.238	0.013393	0.94972	0.935885
S351	S351.L02	7	8	2	4	TSP0174	139.6	1594226	235080076	0.955748	0.99615	1057.17	0.011161	0.954753	0.94262
S351	S351.L01	7	4	1	2	TSP0270	139.6	1722792	253301375	0.944445	0.991236	1127.5	0.011161	0.957123	0.946691
S352	S352.L02	7	8	2	4	TSP0182	257	2476254	365135087	0.955641	0.995933	1620.85	0.011161	0.954236	0.942263
S352	S352.L01	7	4	1	2	TSP0278	257	1075700	158159738	0.944246	0.990934	693.593	0.011161	0.951813	0.93478
S353	S353.L02	7	8	2	4	TSP0190	156.1	1080646	159275520	0.953166	0.994269	694.478	0.011161	0.95062	0.937462
S353	S353.L01	7	4	1	2	TSP0286	156.1	2047724	301268799	0.948954	0.993755	1326.13	0.011161	0.958967	0.947386
S354	S354.L02	7	8	2	4	TSP0103	82.13	1251132	184447230	0.954296	0.994934	812.666	0.011161	0.945524	0.929667
S354	S354.L01	7	4	1	2	TSP0199	82.13	825276	121324990	0.943493	0.990434	526.751	0.011161	0.951974	0.93241
S355	S355.L02	7	8	2	4	TSP0111	202.9	1063452	156818303	0.956537	0.996108	690.3	0.011161	0.945853	0.929791
S355	S355.L01	7	4	1	2	TSP0207	202.9	669444	98451971	0.945867	0.991726	427.304	0.013393	0.949052	0.931475
S356	S356.L02	7	8	2	4	TSP0119	115.6	1042692	153773259	0.956922	0.996453	677.25	0.011161	0.94507	0.928526
S356	S356.L01	7	4	1	2	TSP0215	115.6	615232	90442283	0.94374	0.990485	388.845	0.011161	0.945292	0.924865
S357	S357.L02	7	8	2	4	TSP0127	74.27	1754056	258691389	0.956759	0.996751	1154.11	0.013393	0.952125	0.936401
S357	S357.L01	7	4	1	2	TSP0223	74.27	911226	134002072	0.945612	0.991835	591.426	0.011161	0.949693	0.932455
S358	S358.L02	7	8	2	4	TSP0135	278.1	4226030	623132536	0.955245	0.995965	2767.07	0.011161	0.958406	0.946406
S358	S358.L01	7	4	1	2	TSP0231	278.1	2058168	302826665	0.951369	0.994294	1332.59	0.011161	0.957435	0.945702
S359	S359.L02	7	8	2	4	TSP0143	177.1	1467646	216437123	0.956454	0.995977	957.531	0.011161	0.949132	0.932651
S359	S359.L01	7	4	1	2	TSP0239	177.1	693540	102028655	0.949682	0.993872	448.019	0.011161	0.952179	0.932669
S360	S360.L02	7	8	2	4	TSP0151	189.7	1946642	286998493	0.954992	0.995065	1258.17	0.011161	0.950887	0.939065
S360	S360.L01	7	4	1	2	TSP0247	189.7	843732	124062693	0.945583	0.991195	539.436	0.011161	0.94768	0.932883
S361	S361.L02	7	8	2	4	TSP0126	296.5	2675984	394564157	0.955979	0.995208	1731.78	0.011161	0.954049	0.94474
S361	S361.L01	7	4	1	2	TSP0222	296.5	1392600	204876058	0.949472	0.993379	890.721	0.011161	0.949159	0.933453
S362	S362.L02	7	8	2	4	TSP0159	157.6	1906084	281082699	0.955783	0.99591	1248.66	0.013393	0.950629	0.938557
S362	S362.L01	7	4	1	2	TSP0255	157.6	858754	126266820	0.945863	0.990875	551.694	0.011161	0.952	0.934611
S363	S363.L02	7	8	2	4	TSP0167	82.87	734188	108277199	0.956323	0.996047	479.455	0.015625	0.943733	0.928063
S363	S363.L01	7	4	1	2	TSP0263	82.87	437518	64342250	0.947983	0.992528	284.911	0.011161	0.943029	0.921168
S364	S364.L02	7	8	2	4	TSP0175	105.4	914436	134824070	0.954872	0.995585	601.714	0.013393	0.947448	0.928758
S364	S364.L01	7	4	1	2	TSP0271	105.4	944230	138849709	0.945878	0.992035	603.712	0.013393	0.949836	0.93396
S365	S365.L02	7	8	2	4	TSP0183	138.6	1579560	232916625	0.955486	0.995863	1001.31	0.011161	0.947119	0.930228
S365	S365.L01	7	4	1	2	TSP0279	138.6	637080	93661876	0.944368	0.990227	396.135	0.011161	0.941399	0.926575
S366	S366.L02	7	8	2	4	TSP0191	223.8	955988	140947789	0.95517	0.995381	623.098	0.013393	0.943092	0.924108
S366	S366.L01	7	4	1	2	TSP0287	223.8	686868	101015757	0.945927	0.992049	444.296	0.011161	0.946415	0.923199
S367	S367.L02	7	8	2	4	TSP0104	132.4	851478	125568886	0.956407	0.996251	546.514	0.017857	0.926896	0.916054
S367	S367.L01	7	4	1	2	TSP0200	132.4	308170	45299674	0.942216	0.98946	192.935	0.011161	0.938085	0.914985
S368	S368.L02	7	8	2	4	TSP0112	114.7	756670	111581881	0.95613	0.995833	487.403	0.015625	0.927137	0.915698
S368	S368.L01	7	4	1	2	TSP0208	114.7	466580	68600943	0.944364	0.991067	295.109	0.013393	0.933471	0.919386
S369	S369.L02	7	8	2	4	TSP0120	133.7	1250946	184377145	0.953541	0.994208	813.687	0.017857	0.936927	0.928526
S369	S369.L01	7	4	1	2	TSP0216	133.7	835610	122912167	0.947715	0.992979	542.643	0.011161	0.951279	0.935136
S370	S370.L02	7	8	2	4	TSP0128	62.99	399400	58904230	0.95776	0.996572	257.385	0.013393	0.930005	0.913016
S370	S370.L01	7	4	1	2	TSP0224	62.99	214884	31537589	0.934358	0.982176	134.13	0.011161	0.930816	0.89715
S370	S370.L01	9	5	1	3	TSP0251	92.58	302824	44545571	0.946861	0.992547	195.403	0.015625	0.924304	0.900072
S370	S370.L02	10	9	2	4	TSP0256	92.58	648986	95698113	0.956179	0.995909	422.32	0.013393	0.939439	0.925488
S371	S371.L02	7	8	2	4	TSP0136	48.46	222860	32862284	0.956411	0.99571	145.729	0.017857	0.920357	0.888936
S371	S371.L01	7	4	1	2	TSP0232	48.46	340912	50126234	0.943767	0.990349	219.824	0.013393	0.932072	0.914237
S372	S372.L02	7	8	2	4	TSP0144	173.8	1843610	271888032	0.956884	0.996271	1196.87	0.017857	0.941488	0.930451
S372	S372.L01	7	4	1	2	TSP0240	173.8	1713038	252030175	0.950157	0.994398	1094.8	0.011161	0.95715	0.941809
S373	S373.L02	7	8	2	4	TSP0152	82.8	566248	83505873	0.956716	0.995959	363.596	0.015625	0.929738	0.916125
S373	S373.L01	7	4	1	2	TSP0248	82.8	364672	53621235	0.945792	0.99125	231.241	0.013393	0.936027	0.914762
S374	S374.L02	7	8	2	4	TSP0160	60.77	563200	83067358	0.957701	0.996816	372.898	0.015625	0.930664	0.912731
S374	S374.L01	7	4	1	2	TSP0256	60.77	203714	29963241	0.94906	0.992794	131.28	0.011161	0.926985	0.892651
S375	S375.L02	7	8	2	4	TSP0168	48.08	171900	25348037	0.956755	0.996364	110.414	0.015625	0.909284	0.863583
S375	S375.L01	9	5	1	3	TSP0259	81.22	549994	80919235	0.950055	0.99414	355.838	0.011161	0.939234	0.921328
S375	S375.L01	7	4	1	2	TSP0264	48.08	211066	31025689	0.942278	0.98888	134.656	0.011161	0.928295	0.899404
S375	S375.L02	10	9	2	4	TSP0264	81.22	552568	81473482	0.955422	0.99551	356.138	0.013393	0.940099	0.926557
S376	S376.L02	7	8	2	4	TSP0176	284.7	2495668	368088574	0.957729	0.996654	1615.39	0.013393	0.950317	0.933123
S376	S376.L01	7	4	1	2	TSP0272	284.7	911396	134039986	0.947268	0.991943	588.248	0.011161	0.951457	0.932963
S377	S377.L02	7	8	2	4	TSP0184	104.6	160004	23592769	0.954807	0.994775	102.839	0.024554	0.886299	0.839128
S377	S377.L01	9	5	1	3	TSP0267	244.3	541486	79658568	0.948041	0.993132	348.277	0.011161	0.941925	0.919404
S377	S377.L02	10	9	2	4	TSP0272	244.3	839178	123732652	0.955934	0.995487	543.886	0.008929	0.947733	0.932464
S377	S377.L01	7	4	1	2	TSP0280	104.6	210436	30950233	0.944542	0.991399	135.141	0.013393	0.917355	0.880099
S378	S378.L01	2	1	1	1	TSP0107	307.4	2076626	305433156	0.947409	0.992811	1349.26	0.011161	0.955208	0.944615
S378	S378.L02	2	6	2	1	TSP0107	307.4	2144798	316248136	0.955916	0.995718	1409.33	0.011161	0.953542	0.946049
S379	S379.L01	2	1	1	1	TSP0115	126	704986	103672987	0.945197	0.991349	450.7	0.013393	0.945595	0.933925
S379	S379.L02	2	6	2	1	TSP0115	126	773014	113959486	0.953869	0.994761	499.749	0.011161	0.945283	0.934967
S380	S380.L01	2	1	1	1	TSP0123	79.79	546400	80340751	0.94415	0.990342	338.961	0.013393	0.941524	0.924972
S380	S380.L02	2	6	2	1	TSP0123	79.79	629660	92825910	0.954047	0.994492	396.237	0.011161	0.943163	0.927912
S381	S381.L01	2	1	1	1	TSP0131	124.9	920770	135436921	0.948	0.992563	585.694	0.011161	0.947119	0.940401
S381	S381.L02	2	6	2	1	TSP0131	124.9	2237420	329930277	0.957283	0.995869	1445.14	0.011161	0.956339	0.947386
S382	S382.L01	2	1	1	1	TSP0139	77.59	1069110	157307776	0.95098	0.994086	679.074	0.011161	0.94743	0.936793
S382	S382.L02	2	6	2	1	TSP0139	77.59	389128	57376730	0.956724	0.995911	245.026	0.015625	0.942112	0.926976
S383	S383.L01	2	1	1	1	TSP0147	140.4	1241718	182573766	0.945236	0.990771	771.71	0.011161	0.947769	0.934522
S383	S383.L02	2	6	2	1	TSP0147	140.4	1422128	209670671	0.955276	0.994749	892.983	0.011161	0.950397	0.937862
S384	S384.L01	2	1	1	1	TSP0155	136.3	1334100	196123369	0.943839	0.990407	851.84	0.011161	0.950032	0.939323
S384	S384.L02	2	6	2	1	TSP0155	136.3	880314	129749519	0.953926	0.993967	563.673	0.011161	0.949257	0.938352
S385	S385.L01	2	1	1	1	TSP0163	41.77	209684	30830877	0.945379	0.990853	132.824	0.015625	0.924642	0.892037
S385	S385.L02	2	6	2	1	TSP0163	41.77	245188	36141412	0.954053	0.994029	156.338	0.011161	0.93511	0.902255
S385	S385.L01	9	5	1	3	TSP0275	70.62	503228	74050784	0.949689	0.99445	321.708	0.011161	0.933025	0.917195
S385	S385.L02	10	9	2	4	TSP0280	70.62	775336	114329004	0.955351	0.996217	499.834	0.013393	0.942691	0.925319
S386	S386.L01	2	1	1	1	TSP0171	171.8	2935012	431833464	0.950218	0.993996	1918.39	0.011161	0.954958	0.9489
S386	S386.L02	2	6	2	1	TSP0171	171.8	5460472	805298692	0.957547	0.99653	3597.35	0.013393	0.962611	0.953889
S387	S387.L01	2	1	1	1	TSP0179	55.36	395786	58218376	0.948783	0.992817	253.074	0.011161	0.942263	0.915368
S387	S387.L02	2	6	2	1	TSP0179	55.36	604524	89136381	0.955862	0.996142	390.218	0.011161	0.943956	0.929399
S387	S387.L01	9	5	1	3	TSP0283	170.2	2280458	335447947	0.948159	0.992914	1483.07	0.011161	0.955012	0.943368
S387	S387.L02	10	9	2	4	TSP0288	170.2	3394156	500533392	0.957235	0.995993	2234.57	0.008929	0.961025	0.950611
S388	S388.L01	2	1	1	1	TSP0180	146.5	1752154	257773967	0.948696	0.994123	1133.55	0.011161	0.949061	0.942958
S388	S388.L02	2	6	2	1	TSP0180	146.5	1076270	158721876	0.956415	0.996425	700.008	0.011161	0.947992	0.939252
S389	S389.L01	2	1	1	1	TSP0100	193.8	1417346	208406066	0.945181	0.991165	909.083	0.011161	0.950085	0.940179
S389	S389.L02	2	6	2	1	TSP0100	193.8	4806982	708672867	0.95528	0.994918	3179.26	0.011161	0.962709	0.953096
S390	S390.L01	2	1	1	1	TSP0108	218.7	2557518	376260763	0.950396	0.994184	1660.51	0.011161	0.951715	0.946335
S390	S390.L02	2	6	2	1	TSP0108	218.7	2795524	412291483	0.957417	0.996501	1826.21	0.008929	0.959867	0.947475
S391	S391.L01	2	1	1	1	TSP0116	98.81	679630	99920538	0.942991	0.991	437.139	0.008929	0.947199	0.935359
S391	S391.L02	2	6	2	1	TSP0116	98.81	966922	142517464	0.95224	0.99455	628.372	0.011161	0.949791	0.939546
S392	S392.L01	2	1	1	1	TSP0124	160	1362922	200372880	0.94388	0.99072	863.587	0.011161	0.949417	0.941364
S392	S392.L02	2	6	2	1	TSP0124	160	5607478	826724625	0.954509	0.995352	3689.23	0.008929	0.963787	0.957239
S393	S393.L01	2	1	1	1	TSP0132	67.79	662672	97471143	0.948979	0.992179	422.534	0.013393	0.942272	0.923395
S393	S393.L02	2	6	2	1	TSP0132	67.79	632898	93287039	0.954148	0.994277	402.332	0.013393	0.943359	0.936776
S394	S394.L01	2	1	1	1	TSP0140	211.6	2308692	339649566	0.949051	0.993806	1480.14	0.011161	0.953747	0.945684
S394	S394.L02	2	6	2	1	TSP0140	211.6	5443780	802771265	0.955841	0.996427	3558.59	0.011161	0.963885	0.953132
S395	S395.L01	2	1	1	1	TSP0148	164.7	1208604	177776467	0.947754	0.993185	778.964	0.011161	0.947323	0.935867
S395	S395.L02	2	6	2	1	TSP0148	164.7	1380606	203584739	0.95521	0.995958	904.265	0.011161	0.952357	0.942058
S396	S396.L01	2	1	1	1	TSP0156	266.1	2153410	316593205	0.944304	0.990747	1394.44	0.013393	0.950851	0.938825
S396	S396.L02	2	6	2	1	TSP0156	266.1	1893438	279115335	0.954193	0.994715	1235.96	0.011161	0.954655	0.943546
S397	S397.L01	2	1	1	1	TSP0164	150.2	2187284	321815797	0.95089	0.994411	1421.92	0.011161	0.952303	0.940286
S397	S397.L02	2	6	2	1	TSP0164	150.2	1105486	163031294	0.956961	0.996496	717.353	0.008929	0.949444	0.93796
S398	S398.L01	8	4	1	2	TSP0289	224.7	1711040	251701220	0.948765	0.993586	1088.78	0.011161	0.954459	0.942566
S398	S398.L01	8	5	1	3	TSP0289	224.7	1185644	174425990	0.948911	0.993779	759.941	0.013393	0.944303	0.928321
S399	S399.L01	8	4	1	2	TSP0297	226.5	894628	131521609	0.944989	0.990356	565.445	0.011161	0.948232	0.930584
S399	S399.L01	8	5	1	3	TSP0297	226.5	1382152	203241710	0.94601	0.990981	880.162	0.011161	0.950058	0.929631
S400	S400.L01	8	4	1	2	TSP0305	123.9	338770	49835437	0.948933	0.992555	217.631	0.013393	0.947199	0.919974
S400	S400.L01	8	5	1	3	TSP0305	123.9	936466	137794337	0.95038	0.994039	607.881	0.013393	0.949782	0.933969
S401	S401.L01	8	4	1	2	TSP0313	236.3	600352	88234016	0.941981	0.988583	378.113	0.013393	0.939332	0.927137
S401	S401.L01	8	5	1	3	TSP0313	236.3	762190	112057916	0.94403	0.989811	484.065	0.011161	0.938736	0.922941
S402	S402.L01	8	4	1	2	TSP0321	141.4	805492	118460905	0.946942	0.992298	512.336	0.011161	0.948606	0.930638
S402	S402.L01	8	5	1	3	TSP0321	141.4	657658	96751065	0.947574	0.992815	419.554	0.011161	0.940081	0.923929
S403	S403.L01	8	4	1	2	TSP0329	173.4	888412	130705289	0.949229	0.993919	562.056	0.011161	0.951332	0.935003
S403	S403.L01	8	5	1	3	TSP0329	173.4	1037530	152668316	0.950089	0.994343	659.778	0.011161	0.951519	0.930361
S404	S404.L01	8	4	1	2	TSP0337	149.5	933924	137401868	0.949911	0.993846	601.468	0.011161	0.947519	0.932125
S404	S404.L01	8	5	1	3	TSP0337	149.5	1981836	291655540	0.951487	0.994531	1289.79	0.011161	0.950735	0.936232
S405	S405.L01	8	4	1	2	TSP0345	177.1	1156952	170160991	0.948037	0.992226	726.21	0.011161	0.946415	0.932526
S405	S405.L01	8	5	1	3	TSP0345	177.1	1332986	196076057	0.948634	0.992646	843.788	0.013393	0.942994	0.925194
S406	S406.L01	8	4	1	2	TSP0353	211.6	1526630	224545300	0.946879	0.992567	968.631	0.011161	0.9516	0.93796
S406	S406.L01	8	5	1	3	TSP0353	211.6	1267676	186490238	0.947518	0.993057	810.965	0.011161	0.949408	0.930139
S407	S407.L01	8	4	1	2	TSP0361	172.2	856056	125933040	0.949586	0.99356	532.239	0.015625	0.943644	0.925221
S407	S407.L01	8	5	1	3	TSP0361	172.2	837964	123295473	0.950353	0.99416	525.491	0.015625	0.934851	0.923074
S408	S408.L01	8	4	1	2	TSP0369	201.3	1050656	154542389	0.947607	0.992818	669.133	0.013393	0.94474	0.928214
S408	S408.L01	8	5	1	3	TSP0369	201.3	1430240	210398709	0.94805	0.993042	916.905	0.017857	0.944776	0.930326
S409	S409.L01	8	4	1	2	TSP0377	247.6	1868072	274632385	0.943285	0.990014	1174.08	0.011161	0.95209	0.936811
S409	S409.L01	8	5	1	3	TSP0377	247.6	1678316	246761050	0.943788	0.990304	1058	0.013393	0.94637	0.926905
S410	S410.L01	8	4	1	2	TSP0290	187.2	987238	145143420	0.944459	0.990536	635.332	0.011161	0.949114	0.929328
S410	S410.L01	8	5	1	3	TSP0290	187.2	1185500	174304407	0.944409	0.990799	764.797	0.011161	0.950245	0.930094
S411	S411.L01	8	4	1	2	TSP0298	225.5	808834	118898627	0.942894	0.989859	518.741	0.011161	0.947528	0.933577
S411	S411.L01	8	5	1	3	TSP0298	225.5	1188052	174676985	0.943836	0.990612	769.138	0.011161	0.952954	0.93984
S412	S412.L01	8	4	1	2	TSP0306	218	1764216	259513438	0.948753	0.992893	1142.36	0.013393	0.954753	0.936134
S412	S412.L01	8	5	1	3	TSP0306	218	2148514	316116939	0.94967	0.99361	1399.87	0.011161	0.951662	0.936286
S413	S413.L01	8	4	1	2	TSP0314	252.8	1386720	203888000	0.944898	0.990519	881.11	0.011161	0.947528	0.940865
S413	S413.L01	8	5	1	3	TSP0314	252.8	1175802	172888925	0.944874	0.990691	750.346	0.011161	0.950611	0.931778
S415	S415.L01	8	4	1	2	TSP0330	130.9	526404	77428723	0.948177	0.992732	335.904	0.013393	0.941274	0.925079
S415	S415.L01	8	5	1	3	TSP0330	130.9	625452	92018775	0.948705	0.993207	401.669	0.011161	0.941836	0.924722
S416	S416.L01	8	4	1	2	TSP0338	99.63	1133836	166796749	0.94799	0.993487	733.722	0.013393	0.950174	0.933105
S416	S416.L01	8	5	1	3	TSP0338	99.63	748168	110072981	0.947843	0.993505	485.41	0.013393	0.93592	0.923627
S417	S417.L01	8	4	1	2	TSP0346	86.71	316796	46608150	0.949338	0.993611	203.741	0.015625	0.937105	0.91397
S417	S417.L01	8	5	1	3	TSP0346	86.71	196810	28956920	0.950352	0.993832	126.268	0.015625	0.925052	0.886879
S418	S418.L01	8	4	1	2	TSP0354	115.8	820502	120634816	0.945274	0.990898	521.69	0.011161	0.949435	0.930531
S418	S418.L01	8	5	1	3	TSP0354	115.8	816322	120056441	0.946262	0.99142	523.12	0.011161	0.943546	0.926887
S419	S419.L01	8	4	1	2	TSP0362	18.65	3292	477694	0.849699	0.921021	1.81941	0.285714	0.023483	0
S419	S419.L01	8	5	1	3	TSP0362	18.65	2664	388242	0.879464	0.940691	1.55164	0.375	0.024543	0
S420	S420.L01	8	4	1	2	TSP0370	157.9	2665382	392102259	0.947446	0.99347	1741.06	0.011161	0.956036	0.950192
S420	S420.L01	8	5	1	3	TSP0370	157.9	1972014	290099473	0.94776	0.993426	1281.31	0.011161	0.953773	0.943742
S421	S421.L01	8	4	1	2	TSP0378	233.4	2369320	348442527	0.945492	0.991739	1516.02	0.011161	0.951947	0.940366
S421	S421.L01	8	5	1	3	TSP0378	233.4	1768628	260132638	0.94569	0.991882	1130.6	0.013393	0.949087	0.935119
S422	S422.L01	8	4	1	2	TSP0291	214.9	858604	126331099	0.951085	0.994318	546.903	0.013393	0.945996	0.933631
S422	S422.L01	8	5	1	3	TSP0291	214.9	1355622	199480413	0.95147	0.994516	873.229	0.011161	0.953542	0.940161
S423	S423.L01	8	4	1	2	TSP0299	111.9	1188236	174749874	0.946169	0.992293	764.447	0.011161	0.954415	0.942655
S423	S423.L01	8	5	1	3	TSP0299	111.9	1471404	216421901	0.94666	0.992708	956.616	0.011161	0.951698	0.939715
S424	S424.L01	8	4	1	2	TSP0307	265.7	1477454	217242808	0.945299	0.991003	963.099	0.011161	0.956098	0.944098
S424	S424.L01	8	5	1	3	TSP0307	265.7	1061788	156143717	0.945675	0.991026	692.968	0.011161	0.946664	0.936339
S425	S425.L01	8	4	1	2	TSP0315	198.5	938322	138028427	0.947928	0.99308	603.874	0.013393	0.948357	0.930549
S425	S425.L01	8	5	1	3	TSP0315	198.5	912300	134189821	0.948432	0.992905	588.342	0.011161	0.94343	0.925497
S426	S426.L01	8	4	1	2	TSP0323	161.4	689244	101370500	0.948465	0.992782	436.749	0.011161	0.949221	0.931047
S426	S426.L01	8	5	1	3	TSP0323	161.4	873870	128551619	0.94939	0.993345	558.397	0.013393	0.948802	0.932125
S427	S427.L01	8	4	1	2	TSP0331	292.5	2035028	299325876	0.947915	0.993087	1295.53	0.008929	0.958637	0.946602
S427	S427.L01	8	5	1	3	TSP0331	292.5	2091068	307615451	0.948756	0.993376	1345.76	0.011161	0.956125	0.943047
S428	S428.L01	8	4	1	2	TSP0339	133.1	1081246	158933811	0.9425	0.989947	692.011	0.011161	0.948989	0.934085
S428	S428.L01	8	5	1	3	TSP0339	133.1	788476	115912732	0.942842	0.990198	505.997	0.011161	0.942228	0.925497
S429	S429.L01	8	4	1	2	TSP0347	264.9	2269808	333735508	0.945501	0.991186	1460.05	0.011161	0.955199	0.945462
S429	S429.L01	8	5	1	3	TSP0347	264.9	2044176	300604701	0.945953	0.991401	1324.93	0.011161	0.955145	0.943377
S430	S430.L01	8	4	1	2	TSP0355	191.6	1223384	179977745	0.949537	0.993752	792.207	0.011161	0.951341	0.93805
S430	S430.L01	8	5	1	3	TSP0355	191.6	1874572	275827206	0.950191	0.994359	1222.17	0.013393	0.953061	0.942504
S431	S431.L01	8	4	1	2	TSP0363	18.84	69584	10231405	0.943071	0.990716	44.084	0.020089	0.884455	0.641642
S431	S431.L01	8	5	1	3	TSP0363	18.84	83688	12307915	0.945459	0.992209	53.6959	0.022321	0.895172	0.720448
S432	S432.L01	8	4	1	2	TSP0371	246.9	1570320	230986202	0.948399	0.992954	1013.76	0.013393	0.956196	0.944286
S432	S432.L01	8	5	1	3	TSP0371	246.9	1806200	265705156	0.948755	0.993245	1169.41	0.013393	0.952223	0.941239
S433	S433.L01	8	4	1	2	TSP0379	136.8	1030454	151532045	0.945669	0.992163	664.592	0.011161	0.947546	0.937337
S433	S433.L01	8	5	1	3	TSP0379	136.8	681612	100240699	0.946122	0.992277	441.443	0.011161	0.944357	0.922753
S434	S434.L01	8	4	1	2	TSP0292	135.1	1081118	159074116	0.950604	0.994279	696.789	0.011161	0.95576	0.938842
S434	S434.L01	8	5	1	3	TSP0292	135.1	1018842	149920707	0.950869	0.994394	658.124	0.011161	0.949435	0.928794
S435	S435.L01	8	4	1	2	TSP0300	116.6	1485502	218494150	0.947112	0.992891	966.719	0.013393	0.955029	0.94009
S435	S435.L01	8	5	1	3	TSP0300	116.6	2208992	324960264	0.947391	0.9936	1447.45	0.011161	0.954922	0.9449
S436	S436.L01	8	4	1	2	TSP0308	155	923436	135858408	0.950801	0.994082	587.992	0.011161	0.951733	0.935992
S436	S436.L01	8	5	1	3	TSP0308	155	1463384	215332203	0.951267	0.994516	944.221	0.011161	0.954922	0.941159
S437	S437.L01	8	4	1	2	TSP0316	32.02	97496	14323273	0.940067	0.988225	62.0333	0.013393	0.904259	0.792759
S437	S437.L01	8	5	1	3	TSP0316	32.02	92946	13662177	0.941811	0.98908	59.6528	0.017857	0.895128	0.772519
S438	S438.L01	8	4	1	2	TSP0324	110.1	1405918	206820704	0.948344	0.993881	904.987	0.011161	0.952856	0.942967
S438	S438.L01	8	5	1	3	TSP0324	110.1	1705060	250857254	0.949242	0.994151	1106.69	0.011161	0.955118	0.940642
S439	S439.L01	8	4	1	2	TSP0332	201.1	1916132	281910186	0.94901	0.993846	1238.78	0.011161	0.959029	0.945114
S439	S439.L01	8	5	1	3	TSP0332	201.1	2326730	342340926	0.949201	0.994264	1511.85	0.011161	0.955404	0.945675
S440	S440.L01	8	4	1	2	TSP0340	110.5	1066642	156921227	0.949872	0.99382	689.025	0.011161	0.949506	0.936205
S440	S440.L01	8	5	1	3	TSP0340	110.5	832730	122522041	0.950441	0.994416	539.323	0.011161	0.943885	0.925408
S441	S441.L01	8	4	1	2	TSP0348	139.6	966524	142211518	0.950755	0.994228	608.452	0.013393	0.949551	0.937079
S441	S441.L01	8	5	1	3	TSP0348	139.6	1123264	165284464	0.951039	0.994414	712.52	0.011161	0.949061	0.92988
S442	S442.L01	8	4	1	2	TSP0356	149.8	835746	122919114	0.947709	0.992688	538.636	0.011161	0.952045	0.934789
S442	S442.L01	8	5	1	3	TSP0356	149.8	1021050	150220069	0.948578	0.993247	662.708	0.011161	0.949257	0.931974
S443	S443.L01	8	4	1	2	TSP0364	239.9	1609108	236668252	0.948704	0.992506	1033.98	0.011161	0.950629	0.939644
S443	S443.L01	8	5	1	3	TSP0364	239.9	1526382	224528228	0.948706	0.992419	989.208	0.013393	0.946272	0.931386
S444	S444.L01	8	4	1	2	TSP0372	183.4	1452424	213628216	0.947707	0.992924	936.955	0.011161	0.954361	0.941007
S444	S444.L01	8	5	1	3	TSP0372	183.4	1356976	199626832	0.948256	0.99326	877.258	0.011161	0.950192	0.934352
S445	S445.L01	8	4	1	2	TSP0380	224.6	2330666	342806814	0.948166	0.992845	1517.48	0.011161	0.957141	0.948205
S445	S445.L01	8	5	1	3	TSP0380	224.6	1627262	239351960	0.948035	0.992887	1060.45	0.011161	0.952517	0.938851
S446	S446.L01	8	4	1	2	TSP0293	124.2	1126622	165737192	0.950847	0.99346	726.804	0.011161	0.952695	0.939386
S446	S446.L01	8	5	1	3	TSP0293	124.2	1560850	229668168	0.951515	0.994039	1011.56	0.013393	0.951421	0.939511
S447	S447.L01	8	4	1	2	TSP0301	53.28	349594	51382195	0.943386	0.989488	222.263	0.013393	0.938076	0.908749
S447	S447.L01	8	5	1	3	TSP0301	53.28	422782	62166920	0.945149	0.990752	270.468	0.011161	0.938228	0.910317
S448	S448.L01	8	4	1	2	TSP0309	22.21	34020	4994883	0.933492	0.983598	21.0442	0.017857	0.741267	0.240755
S448	S448.L01	8	5	1	3	TSP0309	22.21	39074	5742859	0.94121	0.987946	24.2467	0.024554	0.783414	0.323516
S449	S449.L01	8	4	1	2	TSP0317	98.75	534454	78569219	0.943946	0.989776	341.694	0.013393	0.948419	0.927876
S449	S449.L01	8	5	1	3	TSP0317	98.75	654090	96205631	0.947502	0.992316	423.72	0.013393	0.944401	0.925462
S450	S450.L01	8	4	1	2	TSP0325	140.2	1426302	209727221	0.945047	0.991043	903.273	0.011161	0.953559	0.945657
S450	S450.L01	8	5	1	3	TSP0325	140.2	1302020	191456758	0.944936	0.990855	821.886	0.011161	0.951902	0.940143
S451	S451.L01	8	4	1	2	TSP0333	132.9	1190750	175149905	0.948391	0.992844	778.71	0.008929	0.955573	0.941862
S451	S451.L01	8	5	1	3	TSP0333	132.9	1150952	169312549	0.948195	0.993081	753.842	0.011161	0.951929	0.93225
S452	S452.L01	8	4	1	2	TSP0341	135.7	1383214	203476498	0.948716	0.993611	890.556	0.011161	0.953666	0.941943
S452	S452.L01	8	5	1	3	TSP0341	135.7	1557060	229063312	0.94911	0.994042	1008.52	0.011161	0.957114	0.942878
S453	S453.L01	8	4	1	2	TSP0349	109.4	947514	139307982	0.944936	0.990696	600.426	0.011161	0.949248	0.937542
S453	S453.L01	8	5	1	3	TSP0349	109.4	1002988	147490709	0.945833	0.991112	641.29	0.011161	0.945061	0.927217
S454	S454.L01	8	4	1	2	TSP0357	136.3	1054252	155110372	0.950895	0.994247	679.846	0.013393	0.952473	0.934548
S454	S454.L01	8	5	1	3	TSP0357	136.3	958262	141004280	0.951279	0.9942	618.709	0.013393	0.948	0.931154
S455	S455.L01	8	4	1	2	TSP0365	136.2	1876288	276057792	0.950602	0.99403	1216.16	0.011161	0.956107	0.948562
S455	S455.L01	8	5	1	3	TSP0365	136.2	1729092	254419589	0.950882	0.994184	1125.79	0.011161	0.95143	0.940589
S456	S456.L01	8	4	1	2	TSP0373	234.4	1161762	170850295	0.946982	0.991568	756.527	0.011161	0.949203	0.938736
S456	S456.L01	8	5	1	3	TSP0373	234.4	1117888	164393086	0.94676	0.99155	727.645	0.013393	0.949729	0.932277
S457	S457.L01	8	4	1	2	TSP0381	173.1	2091394	307671957	0.948858	0.993828	1351.51	0.011161	0.958637	0.947145
S457	S457.L01	8	5	1	3	TSP0381	173.1	1440026	211851977	0.948527	0.993913	929.792	0.011161	0.950744	0.939591
S458	S458.L01	8	4	1	2	TSP0294	241.3	1859470	273513652	0.947219	0.992592	1198.37	0.011161	0.955831	0.943288
S458	S458.L01	8	5	1	3	TSP0294	241.3	1596998	234916683	0.947459	0.992812	1034.18	0.011161	0.951297	0.934575
S459	S459.L01	8	4	1	2	TSP0302	166.8	1283970	188817606	0.945513	0.991986	819.918	0.011161	0.949043	0.937684
S459	S459.L01	8	5	1	3	TSP0302	166.8	1012172	148869665	0.94577	0.992557	649.127	0.011161	0.944196	0.927858
S460	S460.L01	8	4	1	2	TSP0310	186	757650	111457027	0.950667	0.993616	482.369	0.011161	0.952063	0.936197
S460	S460.L01	8	5	1	3	TSP0310	186	1383410	203558612	0.951295	0.994391	893.097	0.011161	0.9516	0.940179
S461	S461.L01	8	4	1	2	TSP0318	88.24	852732	125343238	0.943635	0.990249	531.814	0.011161	0.95127	0.936072
S461	S461.L01	8	5	1	3	TSP0318	88.24	1154120	169696951	0.945263	0.991439	723.945	0.011161	0.952241	0.93943
S462	S462.L01	8	4	1	2	TSP0326	38.83	297810	43795598	0.945702	0.992045	189.233	0.013393	0.932072	0.908019
S462	S462.L01	8	5	1	3	TSP0326	38.83	219058	32216587	0.945474	0.992162	138.981	0.011161	0.924874	0.897622
S463	S463.L01	8	4	1	2	TSP0334	189.9	1015514	149352123	0.946193	0.992304	652.715	0.011161	0.950967	0.938798
S463	S463.L01	8	5	1	3	TSP0334	189.9	1171612	172334431	0.946928	0.992728	757.85	0.011161	0.950789	0.932482
S464	S464.L01	8	4	1	2	TSP0342	156.1	1305188	191960401	0.947024	0.992537	841.337	0.013393	0.950504	0.937159
S464	S464.L01	8	5	1	3	TSP0342	156.1	792168	116513919	0.947098	0.992586	510.665	0.013393	0.940713	0.923983
S465	S465.L01	8	4	1	2	TSP0350	82.05	1213486	178574514	0.95157	0.994474	796.704	0.013393	0.954949	0.940446
S465	S465.L01	8	5	1	3	TSP0350	82.05	757334	111439582	0.951173	0.994342	494.659	0.013393	0.944107	0.926299
S466	S466.L01	8	4	1	2	TSP0358	236.8	1052158	154718201	0.944563	0.990984	679.985	0.011161	0.949666	0.933595
S466	S466.L01	8	5	1	3	TSP0358	236.8	1157574	170217892	0.944743	0.991149	750.352	0.008929	0.949542	0.932508
S467	S467.L01	8	4	1	2	TSP0366	295.7	1059118	155722180	0.944724	0.990865	684.537	0.011161	0.947733	0.930406
S467	S467.L01	8	5	1	3	TSP0366	295.7	1046518	153872700	0.944362	0.990827	678.684	0.011161	0.944268	0.9298
S468	S468.L01	8	4	1	2	TSP0374	111.6	811634	119364103	0.946429	0.992081	515.817	0.011161	0.949577	0.932669
S468	S468.L01	8	5	1	3	TSP0374	111.6	904302	132994486	0.947171	0.992603	574.824	0.011161	0.948624	0.927074
S469	S469.L01	8	4	1	2	TSP0382	245.3	1493540	219711906	0.948769	0.993443	960.034	0.011161	0.954637	0.942112
S469	S469.L01	8	5	1	3	TSP0382	245.3	1824104	268369856	0.949591	0.993801	1182.92	0.008929	0.955813	0.941025
S470	S470.L01	8	4	1	2	TSP0295	171.4	1197784	176220861	0.949898	0.993896	775.202	0.011161	0.951626	0.936045
S470	S470.L01	8	5	1	3	TSP0295	171.4	1035458	152331540	0.949759	0.994042	671.551	0.011161	0.944918	0.926388
S471	S471.L01	8	4	1	2	TSP0303	220	2020660	297241071	0.948711	0.993608	1298.52	0.011161	0.957221	0.944588
S471	S471.L01	8	5	1	3	TSP0303	220	2395404	352417127	0.949414	0.994027	1549.32	0.011161	0.957114	0.945791
S472	S472.L01	8	4	1	2	TSP0311	295.4	2535618	372830862	0.945235	0.99139	1610.6	0.011161	0.96041	0.9498
S472	S472.L01	8	5	1	3	TSP0311	295.4	1966510	289175964	0.945636	0.991477	1250.27	0.011161	0.958931	0.943617
S473	S473.L01	8	4	1	2	TSP0319	70.32	380666	55971529	0.944354	0.990942	244.205	0.013393	0.940927	0.91919
S473	S473.L01	8	5	1	3	TSP0319	70.32	452360	66528943	0.946732	0.992179	291.243	0.013393	0.936214	0.919439
S474	S474.L01	8	4	1	2	TSP0327	183.2	1277520	187791231	0.942712	0.989912	821.33	0.011161	0.953657	0.939234
S474	S474.L01	8	5	1	3	TSP0327	183.2	1312324	192935492	0.943286	0.990472	849	0.011161	0.950085	0.936081
S475	S475.L01	8	4	1	2	TSP0335	149.9	845260	124246226	0.941634	0.989525	533.751	0.011161	0.951689	0.93633
S475	S475.L01	8	5	1	3	TSP0335	149.9	789762	116105114	0.941958	0.989936	500.45	0.011161	0.948116	0.930201
S476	S476.L01	8	4	1	2	TSP0343	266.5	1174922	172759617	0.944499	0.990336	751.881	0.011161	0.949141	0.930976
S476	S476.L01	8	5	1	3	TSP0343	266.5	807662	118755214	0.944012	0.990286	517.432	0.013393	0.937426	0.922139
S477	S477.L01	8	4	1	2	TSP0351	122.4	1719982	252943922	0.946168	0.991667	1101.93	0.011161	0.956116	0.947769
S477	S477.L01	8	5	1	3	TSP0351	122.4	1216178	178851098	0.945689	0.991384	776.561	0.011161	0.951894	0.9347
S478	S478.L01	8	4	1	2	TSP0359	98.14	470142	69137546	0.944608	0.991022	292.818	0.011161	0.944072	0.919315
S478	S478.L01	8	5	1	3	TSP0359	98.14	388512	57140700	0.945671	0.991681	244.869	0.013393	0.936767	0.911805
S479	S479.L01	8	4	1	2	TSP0367	145.9	594346	87416496	0.947339	0.992708	379.203	0.011161	0.944161	0.922353
S479	S479.L01	8	5	1	3	TSP0367	145.9	627590	92327225	0.948083	0.992881	402.585	0.011161	0.938433	0.922335
S480	S480.L01	8	4	1	2	TSP0375	238.9	1317840	193860384	0.949016	0.993464	841.944	0.013393	0.950771	0.942183
S480	S480.L01	8	5	1	3	TSP0375	238.9	1741842	256274082	0.949897	0.994056	1122.13	0.008929	0.9538	0.939065
S482	S482.L01	8	4	1	2	TSP0383	253	778730	114520344	0.945685	0.992043	498.954	0.008929	0.947867	0.931849
S482	S482.L01	8	5	1	3	TSP0383	253	862734	126904150	0.946281	0.992623	556.608	0.011161	0.948188	0.931805
S483	S483.L01	8	4	1	2	TSP0296	85.28	318624	46881023	0.950126	0.992989	196.127	0.015625	0.919484	0.901952
S483	S483.L01	8	5	1	3	TSP0296	85.28	358446	52744358	0.950132	0.993628	220.687	0.015625	0.917203	0.897212
S484	S484.L01	8	4	1	2	TSP0304	176.6	1260860	185448379	0.946406	0.99219	795.08	0.011161	0.949631	0.926887
S484	S484.L01	8	5	1	3	TSP0304	176.6	1097232	161389668	0.946604	0.992547	693.431	0.013393	0.941248	0.925595
S485	S485.L02	10	9	2	4	TSP0193	102.6	903074	133166684	0.955293	0.996231	574.87	0.015625	0.947546	0.925497
S485	S485.L02	11	9	2	4	TSP0289	103	463532	68344252	0.954274	0.995936	296.47	0.013393	0.939787	0.92507
S486	S486.L02	10	9	2	4	TSP0201	241.1	1184294	174541911	0.946513	0.995217	742.721	0.011161	0.94629	0.931199
S486	S486.L02	11	9	2	4	TSP0297	241	966348	142456567	0.955057	0.994479	611.898	0.013393	0.949274	0.933791
S487	S487.L02	10	9	2	4	TSP0209	196.2	778098	114726235	0.954113	0.995877	494.809	0.015625	0.943903	0.929087
S487	S487.L02	11	9	2	4	TSP0305	196	660498	97397261	0.956274	0.996039	424.076	0.011161	0.945078	0.934762
S488	S488.L02	10	9	2	4	TSP0217	199.1	875300	129020329	0.953637	0.993778	560.043	0.015625	0.940597	0.924108
S488	S488.L02	11	9	2	4	TSP0313	199	524138	77252545	0.954064	0.993763	336.311	0.013393	0.938762	0.923627
S489	S489.L02	10	9	2	4	TSP0225	162.1	683072	100721158	0.955528	0.995889	440.668	0.013393	0.938744	0.92703
S489	S489.L02	11	9	2	4	TSP0321	162	447012	65903662	0.9551	0.995224	288.689	0.013393	0.941034	0.92752
S490	S490.L02	10	9	2	4	TSP0233	201.1	990502	146038720	0.953179	0.995528	634.959	0.011161	0.951252	0.934424
S490	S490.L02	11	9	2	4	TSP0329	201	1070568	157878400	0.956523	0.99649	695.421	0.011161	0.94613	0.939208
S491	S491.L02	10	9	2	4	TSP0241	132.4	903586	133251465	0.956277	0.996369	581.59	0.017857	0.929702	0.919805
S491	S491.L02	11	9	2	4	TSP0337	132	578	82371	0.603016	0.852941	0.188364	0.669643	0	0
S492	S492.L02	10	9	2	4	TSP0249	190.3	885664	130610083	0.956633	0.996046	563.503	0.013393	0.944437	0.92368
S492	S492.L02	11	9	2	4	TSP0345	190	661580	97558764	0.956392	0.995609	421.557	0.011161	0.936811	0.922557
S493	S493.L02	10	9	2	4	TSP0257	122.4	489410	72171289	0.95678	0.995772	312.067	0.017857	0.926495	0.916562
S493	S493.L02	11	9	2	4	TSP0353	122	336498	49608284	0.953565	0.994841	215.171	0.017857	0.927235	0.910237
S494	S494.L02	10	9	2	4	TSP0265	206.6	1196040	176360807	0.954838	0.995779	779.883	0.011161	0.93894	0.926103
S494	S494.L02	11	9	2	4	TSP0361	207	1418912	209263238	0.957122	0.996378	929.727	0.011161	0.94727	0.936758
S495	S495.L02	10	9	2	4	TSP0273	174	1070910	157930422	0.956754	0.996399	673.895	0.013393	0.938531	0.924312
S495	S495.L02	11	9	2	4	TSP0369	174	619140	91287249	0.955652	0.995589	392.233	0.013393	0.938994	0.92433
S496	S496.L02	10	9	2	4	TSP0281	206.6	973588	143568364	0.956351	0.996313	624.101	0.015625	0.934914	0.922495
S496	S496.L02	11	9	2	4	TSP0377	207	1022480	150714800	0.953678	0.994252	657.248	0.013393	0.941675	0.929301
S497	S497.L02	10	9	2	4	TSP0194	71.66	515696	76053092	0.956802	0.996329	330.657	0.011161	0.940482	0.929283
S497	S497.L02	11	9	2	4	TSP0290	72	132372	19507795	0.952769	0.993518	84.5395	0.013393	0.917578	0.847529
S498	S498.L02	10	9	2	4	TSP0202	81.81	182660	26929152	0.955	0.995122	117.621	0.020089	0.917729	0.887511
S498	S498.L02	11	9	2	4	TSP0298	82	81998	12080851	0.950952	0.992195	52.7375	0.022321	0.875084	0.697918
S499	S499.L02	10	9	2	4	TSP0210	278	756582	111564794	0.956797	0.995318	487.185	0.015625	0.943947	0.925542
S499	S499.L02	11	9	2	4	TSP0306	278	1061670	156552286	0.955865	0.996175	681.662	0.013393	0.948081	0.935324
S500	S500.L02	10	9	2	4	TSP0218	267.7	751686	110820278	0.955233	0.994676	487.568	0.011161	0.94098	0.924589
S500	S500.L02	11	9	2	4	TSP0314	268	746992	110105004	0.95384	0.994075	485.305	0.011161	0.940072	0.923404
S501	S501.L02	10	9	2	4	TSP0226	69.18	313876	46288366	0.956993	0.995715	202.625	0.013393	0.93462	0.921212
S501	S501.L02	11	9	2	4	TSP0322	69	228988	33757672	0.954293	0.994655	147.637	0.013393	0.934504	0.902567
S502	S502.L02	10	9	2	4	TSP0234	207.9	720036	106155166	0.954716	0.994774	465.559	0.011161	0.943217	0.931021
S502	S502.L02	11	9	2	4	TSP0330	208	2290346	337721535	0.956151	0.995889	1476.18	0.011161	0.957969	0.945123
S503	S503.L02	10	9	2	4	TSP0242	281.3	2156058	317955843	0.957174	0.996591	1394.58	0.011161	0.954406	0.941515
S503	S503.L02	11	9	2	4	TSP0338	281	356	50127	0.601353	0.783708	0.105166	0.796875	0	0
S504	S504.L02	10	9	2	4	TSP0250	162.3	499516	73640662	0.955341	0.994831	316.342	0.013393	0.942076	0.926602
S504	S504.L02	11	9	2	4	TSP0346	162	1016482	149914522	0.958031	0.996667	660.355	0.011161	0.953426	0.93829
S505	S505.L02	10	9	2	4	TSP0258	282.9	2100926	309826832	0.956594	0.995901	1354.69	0.011161	0.953176	0.942522
S505	S505.L02	11	9	2	4	TSP0354	283	1866700	275206121	0.955297	0.995072	1202.84	0.011161	0.95511	0.94229
S506	S506.L02	10	9	2	4	TSP0266	318	1663536	245216503	0.954087	0.994437	1079.78	0.013393	0.948713	0.938771
S506	S506.L02	11	9	2	4	TSP0362	318	1458128	214955322	0.954324	0.994775	945.077	0.013393	0.952259	0.939778
S507	S507.L02	10	9	2	4	TSP0274	264.9	1144660	168729638	0.953782	0.99438	731.708	0.011161	0.946076	0.936312
S507	S507.L02	11	9	2	4	TSP0370	265	1432818	211280797	0.955865	0.995956	917.375	0.013393	0.953782	0.940767
S508	S508.L02	10	9	2	4	TSP0282	122.5	432890	63810112	0.9542	0.994465	274.042	0.013393	0.93201	0.919511
S508	S508.L02	11	9	2	4	TSP0378	123	348852	51430124	0.954797	0.995121	223.405	0.011161	0.93454	0.911921
S509	S509.L02	10	9	2	4	TSP0195	169	545500	80402490	0.953618	0.994253	355.087	0.011161	0.938121	0.926736
S509	S509.L02	11	9	2	4	TSP0291	169	400610	59085326	0.958155	0.996583	263.466	0.013393	0.941203	0.921613
S510	S510.L02	10	9	2	4	TSP0203	197.8	517844	76335811	0.954136	0.994025	334.056	0.011161	0.935315	0.925016
S510	S510.L02	11	9	2	4	TSP0299	198	220632	32528413	0.954991	0.994815	141.607	0.017857	0.928232	0.895805
S511	S511.L02	10	9	2	4	TSP0211	247.9	987782	145612575	0.953746	0.994666	637.67	0.013393	0.946317	0.937978
S511	S511.L02	11	9	2	4	TSP0307	248	722558	106523596	0.954035	0.99494	468.855	0.013393	0.944357	0.934067
S512	S512.L02	10	9	2	4	TSP0219	108.6	846810	124871675	0.955917	0.995988	547.25	0.013393	0.946673	0.940874
S512	S512.L02	11	9	2	4	TSP0315	109	466526	68785912	0.955651	0.995554	300.226	0.011161	0.946522	0.929301
S513	S513.L02	10	9	2	4	TSP0227	105.5	615142	90712958	0.95684	0.996336	392.127	0.013393	0.945274	0.934406
S513	S513.L02	11	9	2	4	TSP0323	106	245908	36260488	0.956201	0.99538	155.508	0.015625	0.937613	0.909212
S514	S514.L02	10	9	2	4	TSP0235	212.2	752996	110996481	0.953936	0.994784	483.467	0.011161	0.951154	0.937399
S514	S514.L02	11	9	2	4	TSP0331	212	2574388	379639549	0.95657	0.996005	1661.44	0.011161	0.955635	0.948009
S515	S515.L02	10	9	2	4	TSP0243	282.8	1193952	175957541	0.951364	0.9938	766.502	0.011161	0.952677	0.938397
S515	S515.L02	11	9	2	4	TSP0339	283	536	74356	0.5769	0.735075	0.11697	0.729911	0	0
S516	S516.L02	10	9	2	4	TSP0251	199.6	746060	110012567	0.955516	0.995625	478.227	0.013393	0.946041	0.932624
S516	S516.L02	11	9	2	4	TSP0347	200	574970	84772651	0.955173	0.994979	365.251	0.013393	0.94066	0.931796
S517	S517.L02	10	9	2	4	TSP0259	200.6	1219140	179781617	0.956621	0.99633	789.689	0.011161	0.952232	0.938192
S517	S517.L02	11	9	2	4	TSP0355	201	986922	145556940	0.957186	0.996472	638.748	0.011161	0.944482	0.935974
S518	S518.L02	10	9	2	4	TSP0267	199.7	963838	142120085	0.955825	0.995827	634.829	0.011161	0.95111	0.939404
S518	S518.L02	11	9	2	4	TSP0363	200	535844	79012293	0.956173	0.995795	348.279	0.011161	0.942718	0.930406
S519	S519.L02	10	9	2	4	TSP0275	199.7	1484482	218914815	0.956081	0.996498	974.299	0.011161	0.951974	0.942272
S519	S519.L02	11	9	2	4	TSP0371	200	593688	87548276	0.956161	0.995946	386.084	0.011161	0.944678	0.928624
S520	S520.L02	10	9	2	4	TSP0283	45.86	177580	26180005	0.954169	0.993941	112.631	0.013393	0.925845	0.882077
S520	S520.L02	11	9	2	4	TSP0379	46	71080	10470420	0.949986	0.991306	44.5606	0.020089	0.865124	0.613865
S521	S521.L02	10	9	2	4	TSP0196	10.82	59186	8716445	0.943757	0.99042	37.769	0.022321	0.839886	0.553465
S521	S521.L02	11	9	2	4	TSP0292	11	47330	6971107	0.951328	0.991042	30.5359	0.024554	0.792064	0.433003
S522	S522.L02	10	9	2	4	TSP0204	276.8	1123136	165570944	0.95332	0.994422	734.543	0.011161	0.950156	0.936214
S522	S522.L02	11	9	2	4	TSP0300	277	1394476	205624732	0.9544	0.996179	913.271	0.013393	0.946744	0.939626
S523	S523.L02	10	9	2	4	TSP0212	64.45	441654	65124053	0.955547	0.995558	282.592	0.015625	0.936464	0.922549
S523	S523.L02	11	9	2	4	TSP0308	64	141944	20925834	0.955184	0.995695	91.1756	0.017857	0.917952	0.839128
S524	S524.L02	10	9	2	4	TSP0220	235.8	1681496	247793633	0.953729	0.993952	1111.53	0.011161	0.958379	0.945096
S524	S524.L02	11	9	2	4	TSP0316	236	1021838	150595614	0.951933	0.993958	671.141	0.011161	0.949337	0.935172
S525	S525.L02	10	9	2	4	TSP0228	137	598188	88202058	0.955058	0.995605	389.175	0.011161	0.93478	0.923573
S525	S525.L02	11	9	2	4	TSP0324	137	269902	39801596	0.955553	0.996469	175.046	0.015625	0.925729	0.898967
S526	S526.L02	10	9	2	4	TSP0236	64.19	130600	19260341	0.956802	0.996095	83.8754	0.020089	0.916206	0.833311
S526	S526.L02	11	9	2	4	TSP0332	64	559296	82462152	0.954662	0.995974	359.108	0.013393	0.942718	0.934192
S527	S527.L02	10	9	2	4	TSP0244	200.4	785028	115735492	0.954665	0.995516	503.837	0.013393	0.944232	0.935742
S527	S527.L02	11	9	2	4	TSP0340	200	2520	362408	0.728897	0.88373	1.06999	0.212054	0.000953	0
S528	S528.L02	10	9	2	4	TSP0260	218.7	1301270	191916011	0.958288	0.99645	838.342	0.013393	0.950245	0.940767
S528	S528.L02	11	9	2	4	TSP0356	219	1244172	183463760	0.956461	0.995824	806.136	0.011161	0.946771	0.935742
S529	S529.L02	10	9	2	4	TSP0268	159.5	686430	101213768	0.956216	0.995624	441.706	0.011161	0.945631	0.933497
S529	S529.L02	11	9	2	4	TSP0364	160	799212	117859200	0.957255	0.99586	523.716	0.011161	0.94825	0.935813
S530	S530.L02	10	9	2	4	TSP0276	275	1321912	194969814	0.957675	0.996685	859.005	0.011161	0.946976	0.937925
S530	S530.L02	11	9	2	4	TSP0372	275	943238	139086724	0.955657	0.995674	610.106	0.011161	0.945176	0.935885
S531	S531.L02	10	9	2	4	TSP0284	183	942382	138964872	0.956471	0.995874	608.568	0.013393	0.948223	0.938406
S531	S531.L02	11	9	2	4	TSP0380	183	568612	83846605	0.956271	0.995762	364.785	0.011161	0.943065	0.934156
S532	S532.L02	10	9	2	4	TSP0197	173.8	1340546	197690611	0.957648	0.996442	873.47	0.013393	0.951074	0.938041
S532	S532.L02	11	9	2	4	TSP0293	174	539550	79561896	0.957791	0.995848	349.041	0.015625	0.946629	0.930067
S533	S533.L02	10	9	2	4	TSP0205	255.4	847474	124930994	0.953653	0.994245	549.171	0.011161	0.93503	0.925248
S533	S533.L02	11	9	2	4	TSP0301	255	781440	115198588	0.954471	0.994428	505.471	0.015625	0.942513	0.929488
S534	S534.L02	7	8	2	4	TSP0124	280.3	2542658	374858569	0.953961	0.995353	1662.13	0.011161	0.957871	0.949755
S534	S534.L01	7	4	1	2	TSP0220	280.3	1425838	209625868	0.94448	0.990502	915.779	0.011161	0.952891	0.939733
S535	S535.L02	10	9	2	4	TSP0252	202.5	626876	92433561	0.956473	0.995511	408.388	0.015625	0.940874	0.926949
S535	S535.L02	11	9	2	4	TSP0348	203	752964	111050690	0.957369	0.996531	490.531	0.015625	0.94041	0.926183
S536	S536.L01	1	1	1	1	TSP0001	100.8	584724	86035134	0.950716	0.994052	367.089	0.013393	0.930442	0.919243
S536	S536.L02	1	6	2	1	TSP0001	100.8	838924	123731305	0.958118	0.996381	534.344	0.013393	0.936099	0.920963
S537	S537.L01	1	1	1	1	TSP0009	251.9	686080	100916519	0.94774	0.992447	437.216	0.011161	0.936981	0.921373
S537	S537.L02	1	6	2	1	TSP0009	251.9	3375914	497845434	0.956906	0.996011	2210.06	0.011161	0.95111	0.940838
S538	S538.L01	1	1	1	1	TSP0017	159.4	389282	57221955	0.942854	0.990074	246.166	0.011161	0.93641	0.917533
S538	S538.L02	1	6	2	1	TSP0017	159.4	1082596	159607645	0.954536	0.994818	692.559	0.011161	0.940393	0.927742
S539	S539.L01	1	1	1	1	TSP0025	248.9	15122	2218862	0.93612	0.975731	9.40164	0.087054	0.409653	0.040115
S539	S539.L02	1	6	2	1	TSP0025	248.9	2311514	340879174	0.957931	0.996015	1498.04	0.013393	0.949907	0.940259
S540	S540.L01	1	1	1	1	TSP0033	233.1	3042	440118	0.843494	0.896778	1.64426	0.165179	0.000802	0
S540	S540.L02	1	6	2	1	TSP0033	233.1	2074620	305939373	0.956928	0.995652	1352.95	0.011161	0.952134	0.941738
S541	S541.L01	1	1	1	1	TSP0041	90.23	236704	34812379	0.948717	0.992467	150.113	0.013393	0.921996	0.899431
S541	S541.L02	1	6	2	1	TSP0041	90.23	795996	117387947	0.95746	0.995964	511.11	0.013393	0.937666	0.925399
S542	S542.L01	1	1	1	1	TSP0049	149.3	25984	3818442	0.941493	0.985414	16.3091	0.029018	0.639709	0.14268
S542	S542.L02	1	6	2	1	TSP0049	149.3	2321254	342361394	0.957564	0.996797	1474.94	0.011161	0.95102	0.93796
S543	S543.L01	1	1	1	1	TSP0057	160.1	496588	72999801	0.943852	0.989645	310.725	0.013393	0.931422	0.915154
S543	S543.L02	1	6	2	1	TSP0057	160.1	1847900	272423833	0.955105	0.994675	1195.13	0.011161	0.941613	0.932972
S544	S544.L01	1	1	1	1	TSP0073	126	676260	99492705	0.948609	0.993106	426.553	0.011161	0.937283	0.920437
S544	S544.L02	1	6	2	1	TSP0073	126	669448	98722883	0.956399	0.996089	429.554	0.015625	0.939885	0.916803
S545	S545.L01	1	1	1	1	TSP0081	295.6	1782182	262194175	0.948959	0.993055	1138.16	0.013393	0.941141	0.92972
S545	S545.L02	1	6	2	1	TSP0081	295.6	2927304	431690764	0.9567	0.995832	1890.88	0.011161	0.942931	0.931635
S546	S546.L01	1	1	1	1	TSP0089	149.3	741014	108983925	0.947451	0.991405	453.374	0.020089	0.928918	0.913382
S546	S546.L02	1	6	2	1	TSP0089	149.3	2493894	367784211	0.956206	0.995956	1557.74	0.011161	0.943519	0.930629
S547	S547.L01	1	1	1	1	TSP0034	207.3	1163108	171018065	0.944461	0.990895	749.317	0.011161	0.951038	0.941666
S547	S547.L02	1	6	2	1	TSP0034	207.3	2042106	301080001	0.95536	0.99487	1339.98	0.011161	0.9538	0.94286
S548	S548.L01	1	1	1	1	TSP0042	205.6	8166	1182136	0.841924	0.906564	4.37352	0.03125	0.075866	0.000232
S548	S548.L02	1	6	2	1	TSP0042	205.6	2789882	411438928	0.956947	0.996225	1790.91	0.011161	0.957212	0.946165
S549	S549.L01	1	1	1	1	TSP0050	128.9	332644	48910825	0.945158	0.990416	209.988	0.013393	0.937087	0.913408
S549	S549.L02	1	6	2	1	TSP0050	128.9	1733308	255539037	0.955918	0.99512	1124.38	0.011161	0.951974	0.93976
S550	S550.L01	1	1	1	1	TSP0058	229.3	787088	115771589	0.945661	0.992958	508.216	0.011161	0.947796	0.929738
S550	S550.L02	1	6	2	1	TSP0058	229.3	2731988	402831072	0.954316	0.99572	1792.87	0.011161	0.956535	0.944009
S551	S551.L01	1	1	1	1	TSP0074	252.9	644698	94791286	0.94503	0.990172	399.771	0.011161	0.94376	0.927769
S551	S551.L02	1	6	2	1	TSP0074	252.9	2290872	337750900	0.955633	0.99474	1469.1	0.011161	0.953372	0.941827
S552	S552.L01	1	1	1	1	TSP0002	115.3	585608	86148229	0.948985	0.993323	370.773	0.011161	0.94556	0.930923
S552	S552.L02	1	6	2	1	TSP0002	115.3	1120442	165219770	0.956218	0.996057	715.08	0.011161	0.948018	0.938058
S553	S553.L01	1	1	1	1	TSP0010	81.34	3786	551044	0.872077	0.932382	2.14652	0.120536	0.005256	0
S553	S553.L02	1	6	2	1	TSP0010	81.34	1048722	154660160	0.957432	0.996474	673.41	0.011161	0.949764	0.937604
S553	S553.L01	9	5	1	3	TSP0281	132.5	566586	83382613	0.950358	0.994204	354.237	0.017857	0.912535	0.895208
S553	S553.L02	10	9	2	4	TSP0286	132.5	1479426	218163902	0.956397	0.996126	955.06	0.011161	0.951208	0.941016
S554	S554.L01	1	1	1	1	TSP0018	178.4	717982	105629357	0.950262	0.993374	455.192	0.011161	0.946477	0.93405
S554	S554.L02	1	6	2	1	TSP0018	178.4	1777620	262158985	0.957918	0.995976	1143.42	0.011161	0.954156	0.940464
S555	S555.L01	1	1	1	1	TSP0026	139.1	1311208	192880950	0.948533	0.993169	830.767	0.011161	0.950994	0.942326
S555	S555.L02	1	6	2	1	TSP0026	139.1	1642970	242287059	0.95675	0.99602	1053.7	0.011161	0.952428	0.943974
S556	S556.L01	1	1	1	1	TSP0065	248.4	872356	128324096	0.948855	0.992394	545.526	0.015625	0.937488	0.92548
S556	S556.L02	1	6	2	1	TSP0065	248.4	2797762	412609224	0.95802	0.995719	1804.26	0.013393	0.945845	0.938584
S557	S557.L01	1	1	1	1	TSP0043	231.4	1853686	272715151	0.948287	0.994063	1199.35	0.011161	0.958361	0.947181
S557	S557.L02	1	6	2	1	TSP0043	231.4	3643104	537251888	0.956169	0.996599	2394.49	0.008929	0.963893	0.956784
S558	S558.L01	1	1	1	1	TSP0020	144.7	693402	102011950	0.949626	0.993232	451.578	0.011161	0.946067	0.938397
S558	S558.L02	1	6	2	1	TSP0020	144.7	345838	50992308	0.956664	0.995457	225.423	0.011161	0.942486	0.923671
S559	S559.L01	1	1	1	1	TSP0029	121.4	515598	75804787	0.943319	0.990202	333.471	0.011161	0.944891	0.930103
S559	S559.L02	1	6	2	1	TSP0029	121.4	788926	116304784	0.954366	0.994709	518.896	0.011161	0.949096	0.941488
S561	S561.L01	1	1	1	1	TSP0082	224.2	44230	6499733	0.938738	0.985372	26.7361	0.024554	0.788447	0.377324
S561	S561.L02	1	6	2	1	TSP0082	224.2	2003668	295463091	0.956127	0.995802	1276.62	0.011161	0.952945	0.942468
S562	S562.L01	1	1	1	1	TSP0090	194.6	737624	108467364	0.94604	0.991459	460.212	0.011161	0.943341	0.935609
S562	S562.L02	1	6	2	1	TSP0090	194.6	2318970	341943369	0.956121	0.995723	1494.29	0.011161	0.9516	0.942735
S563	S563.L01	1	1	1	1	TSP0003	217.5	6084	888453	0.890231	0.95332	3.58553	0.044643	0.045853	0
S563	S563.L02	1	6	2	1	TSP0003	217.5	4627022	682385642	0.957724	0.996638	3060.69	0.008929	0.962441	0.954976
S564	S564.L01	1	1	1	1	TSP0011	243.9	1566076	230418811	0.950775	0.993722	1017.17	0.011161	0.954379	0.943119
S564	S564.L02	1	6	2	1	TSP0011	243.9	2747460	405205963	0.958411	0.996062	1807.47	0.011161	0.954219	0.950726
S565	S565.L01	1	1	1	1	TSP0019	142.8	412220	60637568	0.948001	0.992635	257.197	0.011161	0.941078	0.923359
S565	S565.L02	1	6	2	1	TSP0019	142.8	1114202	164304811	0.956958	0.995803	714.033	0.011161	0.947769	0.939065
S566	S566.L01	1	1	1	1	TSP0027	256.8	1236500	181803187	0.944228	0.990645	783.07	0.011161	0.950406	0.940597
S566	S566.L02	1	6	2	1	TSP0027	256.8	2921318	430639300	0.954537	0.994437	1901.77	0.011161	0.959297	0.951626
S567	S567.L01	1	1	1	1	TSP0035	118.9	1051038	154528128	0.944526	0.991009	664.305	0.011161	0.951671	0.94017
S567	S567.L02	1	6	2	1	TSP0035	118.9	957800	141194978	0.954551	0.994649	616.459	0.011161	0.951404	0.939867
S568	S568.L01	1	1	1	1	TSP0051	249.7	1110590	163350507	0.94812	0.992944	722.594	0.011161	0.949265	0.939858
S568	S568.L02	1	6	2	1	TSP0051	249.7	2593198	382405313	0.956831	0.995767	1723.83	0.008929	0.955154	0.946548
S569	S569.L01	1	1	1	1	TSP0059	148.3	398648	58630496	0.9483	0.993077	256.358	0.013393	0.939822	0.915279
S569	S569.L02	1	6	2	1	TSP0059	148.3	1367778	201712598	0.956837	0.996426	899.37	0.011161	0.954005	0.945417
S570	S570.L01	1	1	1	1	TSP0067	131.4	1080146	158889464	0.949796	0.993231	700.604	0.011161	0.949212	0.936491
S570	S570.L02	1	6	2	1	TSP0067	131.4	2675426	394550026	0.957489	0.996513	1769.62	0.011161	0.958922	0.945266
S571	S571.L01	1	1	1	1	TSP0075	233.6	978416	143870747	0.945406	0.99158	629.004	0.013393	0.950673	0.938317
S571	S571.L02	1	6	2	1	TSP0075	233.6	1771316	261181511	0.95543	0.995453	1160.43	0.013393	0.954673	0.944455
S572	S572.L01	1	1	1	1	TSP0083	232.5	1216704	178922184	0.946354	0.992004	772.979	0.013393	0.953052	0.942629
S572	S572.L02	1	6	2	1	TSP0083	232.5	2585000	381128024	0.955148	0.995335	1664.25	0.011161	0.956187	0.948036
S573	S573.L01	1	1	1	1	TSP0091	175.8	1834998	269986548	0.950739	0.993892	1183	0.011161	0.952927	0.944678
S573	S573.L02	1	6	2	1	TSP0091	175.8	4578008	675162642	0.957797	0.996486	2984.31	0.011161	0.958682	0.949444
S574	S574.L01	1	1	1	1	TSP0004	196.3	3156	457735	0.853806	0.923004	1.79508	0.174107	0.001996	0
S574	S574.L02	1	6	2	1	TSP0004	196.3	2632450	388176394	0.956298	0.996012	1752.29	0.011161	0.957346	0.949078
S575	S575.L01	1	1	1	1	TSP0012	120.7	331686	48782926	0.947962	0.992617	207.743	0.013393	0.940197	0.921952
S575	S575.L02	1	6	2	1	TSP0012	120.7	1190198	175502348	0.956496	0.995833	766.572	0.011161	0.953551	0.939511
S576	S576.L01	1	1	1	1	TSP0028	99.06	733714	107959921	0.952277	0.9943	469.908	0.011161	0.947279	0.936482
S576	S576.L02	1	6	2	1	TSP0028	99.06	436902	64426054	0.958141	0.996377	281.406	0.013393	0.945836	0.93486
S577	S577.L01	1	1	1	1	TSP0036	206.6	1662624	244617089	0.94949	0.993932	1067.97	0.011161	0.958762	0.945987
S577	S577.L02	1	6	2	1	TSP0036	206.6	3107770	458331539	0.957283	0.996562	2024.75	0.008929	0.961025	0.952383
S578	S578.L01	1	1	1	1	TSP0044	252.9	3080112	453139912	0.949278	0.993665	2024.17	0.011161	0.960357	0.952098
S578	S578.L02	1	6	2	1	TSP0044	252.9	4014020	591968437	0.956813	0.996394	2646.43	0.011161	0.962557	0.957711
S579	S579.L01	1	1	1	1	TSP0052	170.7	498098	73233614	0.943205	0.990309	322.792	0.013393	0.943733	0.92564
S579	S579.L02	1	6	2	1	TSP0052	170.7	1651730	243525455	0.95527	0.995023	1102.59	0.011161	0.952873	0.944918
S580	S580.L01	1	1	1	1	TSP0060	85.73	271130	39848352	0.942098	0.989142	173.099	0.013393	0.930825	0.908224
S580	S580.L02	1	6	2	1	TSP0060	85.73	655234	96598677	0.954651	0.994585	423.749	0.013393	0.948428	0.933194
S581	S581.L01	1	1	1	1	TSP0068	131.5	591240	86972146	0.949792	0.993564	379.206	0.013393	0.943555	0.927903
S581	S581.L02	1	6	2	1	TSP0068	131.5	1796292	264908840	0.957093	0.996543	1175.54	0.011161	0.955118	0.94507
S582	S582.L01	1	1	1	1	TSP0076	128.2	575750	84696688	0.948927	0.99266	361.229	0.013393	0.941764	0.925088
S582	S582.L02	1	6	2	1	TSP0076	128.2	1593052	234908857	0.95722	0.99576	1016.06	0.011161	0.955983	0.943395
S583	S583.L01	1	1	1	1	TSP0084	145.1	1210128	178009891	0.948483	0.993255	778.725	0.011161	0.949693	0.936152
S583	S583.L02	1	6	2	1	TSP0084	145.1	1874822	276480126	0.956801	0.996256	1216.71	0.011161	0.956909	0.943065
S584	S584.L01	1	1	1	1	TSP0092	246.2	1363944	200506771	0.943063	0.990284	876.211	0.011161	0.950183	0.942326
S584	S584.L02	1	6	2	1	TSP0092	246.2	2817264	415309758	0.954047	0.994687	1836.73	0.011161	0.958415	0.945337
S585	S585.L01	1	1	1	1	TSP0005	204.8	2013640	296168199	0.947252	0.992779	1273.97	0.011161	0.950905	0.947537
S585	S585.L02	1	6	2	1	TSP0005	204.8	2676494	394669155	0.956385	0.996008	1741.53	0.008929	0.959991	0.950798
S586	S586.L01	1	1	1	1	TSP0013	291.1	32010	4700912	0.936368	0.984755	20.4403	0.024554	0.707922	0.242581
S586	S586.L02	1	6	2	1	TSP0013	291.1	3708398	546905137	0.95774	0.995979	2453.94	0.011161	0.961328	0.957702
S587	S587.L01	1	1	1	1	TSP0021	210.1	2000666	294379039	0.951478	0.994175	1282.31	0.011161	0.955528	0.944651
S587	S587.L02	1	6	2	1	TSP0021	210.1	3638478	536619586	0.958231	0.99668	2374.55	0.011161	0.96155	0.954753
S588	S588.L01	1	1	1	1	TSP0037	225.5	1140192	167716956	0.948037	0.993306	724.555	0.013393	0.952704	0.941007
S588	S588.L02	1	6	2	1	TSP0037	225.5	3379748	498419349	0.956482	0.996425	2196.82	0.011161	0.962236	0.951992
S589	S589.L01	1	1	1	1	TSP0045	145.8	1300180	191145330	0.944035	0.990873	825.776	0.011161	0.954637	0.943805
S589	S589.L02	1	6	2	1	TSP0045	145.8	1049108	154622706	0.952554	0.994402	673.689	0.011161	0.954032	0.944731
S590	S590.L01	1	1	1	1	TSP0053	107.8	512562	75397423	0.948992	0.993285	332.506	0.013393	0.941212	0.921996
S590	S590.L02	1	6	2	1	TSP0053	107.8	802166	118292019	0.956942	0.995962	527.45	0.011161	0.951689	0.937061
S591	S591.L01	1	1	1	1	TSP0061	169.8	1250080	183875635	0.947928	0.992732	822.678	0.011161	0.951083	0.940954
S591	S591.L02	1	6	2	1	TSP0061	169.8	697804	102896496	0.955595	0.995721	462.091	0.011161	0.951172	0.938834
S592	S592.L01	1	1	1	1	TSP0069	285.6	2913556	428699520	0.951103	0.994488	1903.77	0.011161	0.955644	0.949577
S592	S592.L02	1	6	2	1	TSP0069	285.6	4577718	675137579	0.957804	0.996675	3012.86	0.011161	0.963439	0.95674
S593	S593.L01	1	1	1	1	TSP0077	138.5	1030778	151614701	0.947862	0.992737	667.321	0.011161	0.947555	0.932508
S593	S593.L02	1	6	2	1	TSP0077	138.5	991990	146277514	0.956933	0.995935	645.649	0.013393	0.952277	0.942718
S594	S594.L01	1	1	1	1	TSP0085	106.4	457714	67317663	0.948326	0.992458	296.866	0.013393	0.94164	0.917872
S594	S594.L02	1	6	2	1	TSP0085	106.4	1102912	162635228	0.95736	0.995935	728.147	0.011161	0.955323	0.943778
S595	S595.L01	1	1	1	1	TSP0093	150.5	1087802	160016763	0.948482	0.993556	701.079	0.011161	0.950326	0.941542
S595	S595.L02	1	6	2	1	TSP0093	150.5	1230658	181497456	0.956703	0.996566	795.565	0.011161	0.956651	0.943938
S596	S596.L01	1	1	1	1	TSP0006	145	982944	144593845	0.950726	0.99324	637.319	0.011161	0.951947	0.937854
S596	S596.L02	1	6	2	1	TSP0006	145	1837234	270966442	0.957766	0.996576	1206.24	0.011161	0.956963	0.946504
S597	S597.L01	1	1	1	1	TSP0014	134.8	1562188	229809203	0.949426	0.993569	1012.17	0.011161	0.95282	0.942923
S597	S597.L02	1	6	2	1	TSP0014	134.8	1358668	200356395	0.957439	0.996175	890.668	0.011161	0.95478	0.947831
S598	S598.L01	1	1	1	1	TSP0022	120.6	1298106	190890278	0.946712	0.991747	837.54	0.011161	0.955359	0.943448
S598	S598.L02	1	6	2	1	TSP0022	120.6	581548	85733105	0.955564	0.994852	376.594	0.011161	0.947315	0.935422
S599	S599.L01	1	1	1	1	TSP0030	202.5	1108614	163081906	0.949512	0.993446	709.11	0.011161	0.952107	0.940669
S599	S599.L02	1	6	2	1	TSP0030	202.5	2482380	366068964	0.956918	0.996128	1613.79	0.008929	0.960579	0.95298
S600	S600.L01	1	1	1	1	TSP0038	115.4	734758	108031463	0.945788	0.991066	469.346	0.013393	0.949221	0.937845
S600	S600.L02	1	6	2	1	TSP0038	115.4	1555522	229323321	0.955767	0.99504	1009.95	0.011161	0.9556	0.945444
S601	S601.L01	1	1	1	1	TSP0046	253.4	902142	132700756	0.947361	0.99292	585.546	0.011161	0.950709	0.939724
S601	S601.L02	1	6	2	1	TSP0046	253.4	1815150	267646006	0.956341	0.995752	1194.58	0.011161	0.959475	0.947706
S602	S602.L01	1	1	1	1	TSP0054	162.9	1583336	232787329	0.944608	0.991068	1005.85	0.011161	0.950335	0.944134
S602	S602.L02	1	6	2	1	TSP0054	162.9	1342556	197914373	0.954347	0.994723	861.819	0.008929	0.953043	0.944989
S603	S603.L01	1	1	1	1	TSP0070	188.9	1825360	268460500	0.947924	0.992337	1189.97	0.011161	0.954147	0.945702
S603	S603.L02	1	6	2	1	TSP0070	188.9	3075846	453536225	0.956964	0.995716	2033.96	0.011161	0.963885	0.950994
S604	S604.L01	1	1	1	1	TSP0078	206.6	1078774	158703269	0.948301	0.993829	699.599	0.011161	0.950076	0.940366
S604	S604.L02	1	6	2	1	TSP0078	206.6	2550014	376057004	0.955982	0.996516	1681.51	0.008929	0.960615	0.95274
S605	S605.L01	1	1	1	1	TSP0086	221.2	38888	5705170	0.933665	0.977885	24.395	0.022321	0.749178	0.322821
S605	S605.L02	1	6	2	1	TSP0086	221.2	2721268	401309895	0.957211	0.996255	1791.32	0.008929	0.962165	0.951662
S606	S606.L01	1	1	1	1	TSP0094	222.7	76564	11256252	0.941857	0.988663	48.7735	0.020089	0.892812	0.685143
S606	S606.L02	1	6	2	1	TSP0094	222.7	1160974	171168813	0.955058	0.995259	753.72	0.011161	0.952499	0.943894
S607	S607.L01	1	1	1	1	TSP0015	227.4	25112	3690039	0.942471	0.984748	16.0326	0.037946	0.597589	0.172925
S607	S607.L02	1	6	2	1	TSP0015	227.4	2344956	345781494	0.956592	0.995795	1547.94	0.011161	0.957568	0.944633
S608	S608.L01	1	1	1	1	TSP0023	163.2	596672	87732483	0.944783	0.990581	383.445	0.011161	0.944437	0.934326
S608	S608.L02	1	6	2	1	TSP0023	163.2	624276	92028070	0.954678	0.994502	405.352	0.011161	0.946967	0.936303
S609	S609.L01	1	1	1	1	TSP0031	176.2	1259030	185207362	0.948791	0.993179	797.656	0.011161	0.950147	0.943404
S609	S609.L02	1	6	2	1	TSP0031	176.2	1369450	201939764	0.956784	0.9959	885.182	0.008929	0.954334	0.944758
S611	S611.L01	1	1	1	1	TSP0047	260.9	7964	1162330	0.884103	0.953792	4.62636	0.042411	0.090298	0
S611	S611.L02	1	6	2	1	TSP0047	260.9	1992402	293832954	0.956865	0.996427	1298.06	0.011161	0.956473	0.946361
S612	S612.L01	1	1	1	1	TSP0055	139.7	1564078	230117250	0.949977	0.993991	1008.45	0.008929	0.95151	0.944277
S612	S612.L02	1	6	2	1	TSP0055	139.7	2140610	315678260	0.957128	0.996495	1399.08	0.008929	0.959038	0.948865
S613	S613.L01	1	1	1	1	TSP0063	240.5	1300860	191335671	0.947009	0.992809	831.878	0.011161	0.947252	0.933381
S613	S613.L02	1	6	2	1	TSP0063	240.5	2162518	318886529	0.955894	0.995677	1418.59	0.011161	0.952927	0.945372
S614	S614.L01	1	1	1	1	TSP0087	261.2	1769092	260284016	0.949351	0.994061	1157.44	0.011161	0.955359	0.945114
S614	S614.L02	1	6	2	1	TSP0087	261.2	2467728	363900840	0.956344	0.996365	1630.82	0.011161	0.960179	0.953461
S615	S615.L01	1	1	1	1	TSP0095	133.7	1091400	160565234	0.949374	0.99421	703.329	0.013393	0.950744	0.94082
S615	S615.L02	1	6	2	1	TSP0095	133.7	1472114	217088755	0.955697	0.996589	966.604	0.011161	0.953132	0.945889
S616	S616.L01	1	1	1	1	TSP0008	241.2	11832	1726104	0.881311	0.95022	6.99526	0.035714	0.262314	0.000535
S616	S616.L02	1	6	2	1	TSP0008	241.2	3164	462521	0.895726	0.955752	1.80153	0.319196	0.056757	0
S617	S617.L01	1	1	1	1	TSP0016	123.3	526944	77513403	0.949601	0.992965	336.139	0.011161	0.944945	0.929266
S617	S617.L02	1	6	2	1	TSP0016	123.3	986506	145464998	0.956635	0.99605	635.86	0.011161	0.951537	0.940963
S618	S618.L01	1	1	1	1	TSP0024	170.8	790656	116308291	0.94812	0.993159	499.86	0.011161	0.943742	0.934611
S618	S618.L02	1	6	2	1	TSP0024	170.8	1010874	149067570	0.956505	0.995897	648.168	0.011161	0.954566	0.936606
S619	S619.L01	1	1	1	1	TSP0032	114.5	150040	22065157	0.947358	0.991889	94.1917	0.015625	0.929221	0.882219
S619	S619.L02	1	6	2	1	TSP0032	114.5	172738	25469297	0.955138	0.9949	110.159	0.013393	0.932134	0.881827
S619	S619.L01	9	5	1	3	TSP0194	104.1	1600004	235421638	0.950483	0.994219	1013.39	0.011161	0.950878	0.93617
S619	S619.L02	10	9	2	4	TSP0199	104.1	1381854	203668111	0.95123	0.994518	897.438	0.011161	0.951038	0.941675
S620	S620.L01	1	1	1	1	TSP0040	144.1	559562	82257836	0.943163	0.99016	352.086	0.011161	0.947065	0.928615
S620	S620.L02	1	6	2	1	TSP0040	144.1	820026	120878250	0.953897	0.994547	526.991	0.011161	0.946629	0.935172
S621	S621.L01	1	1	1	1	TSP0048	296.1	1834006	269812869	0.94829	0.99373	1168.11	0.011161	0.955323	0.947412
S621	S621.L02	1	6	2	1	TSP0048	296.1	2569346	378896397	0.955535	0.996387	1658.3	0.011161	0.955787	0.950753
S622	S622.L01	1	1	1	1	TSP0056	84.15	329122	48381101	0.943708	0.990031	206.898	0.011161	0.937435	0.914362
S622	S622.L02	1	6	2	1	TSP0056	84.15	806320	118872655	0.955301	0.994577	517.598	0.011161	0.951528	0.94009
S623	S623.L01	1	1	1	1	TSP0064	152.3	762032	112045817	0.945435	0.991242	485.057	0.011161	0.947938	0.938736
S623	S623.L02	1	6	2	1	TSP0064	152.3	1107694	163295420	0.954468	0.99511	717.249	0.008929	0.952624	0.941506
S624	S624.L01	1	1	1	1	TSP0072	287.7	1389172	204196377	0.942723	0.989914	881.984	0.011161	0.948553	0.941283
S624	S624.L02	1	6	2	1	TSP0072	287.7	2257596	332770965	0.952796	0.994725	1463.18	0.011161	0.957346	0.945337
S625	S625.L01	1	1	1	1	TSP0080	285.9	1789674	263326736	0.950688	0.994297	1153.03	0.011161	0.95298	0.943297
S625	S625.L02	1	6	2	1	TSP0080	285.9	2950254	435136494	0.958197	0.996746	1929.53	0.011161	0.956161	0.949506
S626	S626.L01	2	1	1	1	TSP0105	86.9	135102	19869734	0.946249	0.992095	85.9101	0.017857	0.920161	0.855636
S626	S626.L02	2	6	2	1	TSP0105	86.9	191262	28198412	0.954097	0.994704	122.6	0.020089	0.919662	0.892651
S626	S626.L01	9	5	1	3	TSP0202	118.9	1017666	149720738	0.949534	0.993289	654.581	0.011161	0.945943	0.926032
S626	S626.L02	10	9	2	4	TSP0207	118.9	790102	116494236	0.954871	0.995365	510.766	0.013393	0.946424	0.93429
S627	S627.L01	2	1	1	1	TSP0113	212.3	1828368	268919110	0.94592	0.992532	1181.61	0.011161	0.947519	0.940455
S627	S627.L02	2	6	2	1	TSP0113	212.3	1571214	231672421	0.954874	0.995737	1022.81	0.013393	0.950931	0.936303
S628	S628.L01	2	1	1	1	TSP0145	211.4	1287896	189372867	0.945946	0.990959	820.239	0.013393	0.947493	0.934361
S628	S628.L02	2	6	2	1	TSP0145	211.4	1528490	225346426	0.955752	0.99464	982.264	0.013393	0.947689	0.933542
S629	S629.L01	2	1	1	1	TSP0169	204.9	1852200	272568606	0.953026	0.994833	1195.21	0.013393	0.953176	0.938041
S629	S629.L02	2	6	2	1	TSP0169	204.9	1545044	227897066	0.959174	0.996717	1005.35	0.013393	0.942905	0.92874
S630	S630.L01	2	1	1	1	TSP0161	222.8	1669328	245369046	0.943723	0.989592	1064.34	0.013393	0.949764	0.94017
S630	S630.L02	2	6	2	1	TSP0161	222.8	2581922	380559099	0.954156	0.993914	1669.66	0.011161	0.954557	0.943796
S631	S631.L01	2	1	1	1	TSP0121	118.3	715934	105298415	0.94717	0.992726	458.581	0.011161	0.945791	0.929203
S631	S631.L02	2	6	2	1	TSP0121	118.3	1261292	185987219	0.955572	0.996059	817.357	0.011161	0.945239	0.934994
S632	S632.L01	2	1	1	1	TSP0129	251.9	3723564	547818293	0.950047	0.993931	2407.74	0.011161	0.960553	0.95045
S632	S632.L02	2	6	2	1	TSP0129	251.9	3286320	484633978	0.957105	0.996416	2112.86	0.011161	0.958673	0.945132
S633	S633.L01	2	1	1	1	TSP0153	213.7	2097208	308381576	0.944614	0.991246	1344.82	0.015625	0.949221	0.941515
S633	S633.L02	2	6	2	1	TSP0153	213.7	3165602	466731006	0.954842	0.995058	2046.94	0.011161	0.951992	0.942201
S634	S634.L01	2	1	1	1	TSP0177	279.8	2115380	311154696	0.946768	0.992691	1348.97	0.013393	0.949034	0.93747
S634	S634.L02	2	6	2	1	TSP0177	279.8	2831184	417454503	0.95531	0.995656	1816.58	0.013393	0.954842	0.937693
S635	S635.L01	2	1	1	1	TSP0185	232.1	1105824	162546383	0.944114	0.989182	701.408	0.011161	0.93935	0.93078
S635	S635.L02	2	6	2	1	TSP0185	232.1	4706782	693919226	0.955411	0.994799	3069.92	0.011161	0.953363	0.945159
S636	S636.L01	2	1	1	1	TSP0106	183.3	1322794	194477681	0.944806	0.990759	847.006	0.008929	0.946646	0.938165
S636	S636.L02	2	6	2	1	TSP0106	183.3	841218	123988151	0.953581	0.994087	539.971	0.011161	0.945533	0.931119
S637	S637.L01	2	1	1	1	TSP0114	256	2276642	334924044	0.950027	0.994061	1475.48	0.011161	0.955493	0.945764
S637	S637.L02	2	6	2	1	TSP0114	256	4036600	595285719	0.956888	0.996591	2642.62	0.011161	0.961123	0.950922
S638	S638.L01	2	1	1	1	TSP0146	140.1	1997698	293863852	0.949187	0.993488	1282.09	0.011161	0.951038	0.944018
S638	S638.L02	2	6	2	1	TSP0146	140.1	1780710	262597637	0.956846	0.996018	1143.86	0.011161	0.95062	0.939306
S640	S640.L01	2	1	1	1	TSP0162	285	1905022	280103267	0.945144	0.991417	1213.97	0.011161	0.950985	0.940054
S640	S640.L02	2	6	2	1	TSP0162	285	2710302	399510304	0.953389	0.99465	1740.54	0.011161	0.953141	0.942397
S641	S641.L01	2	1	1	1	TSP0170	236.2	1654422	243423400	0.951053	0.993856	1037.63	0.011161	0.95111	0.937079
S641	S641.L02	2	6	2	1	TSP0170	236.2	3408164	502677878	0.958458	0.996577	2196.02	0.011161	0.955199	0.945613
S642	S642.L01	2	1	1	1	TSP0178	218.4	994348	146208853	0.944751	0.991282	635.248	0.013393	0.945168	0.932642
S642	S642.L02	2	6	2	1	TSP0178	218.4	2049916	302233801	0.954733	0.995394	1330.54	0.013393	0.949453	0.939582
S643	S643.L01	2	1	1	1	TSP0186	264.2	2505656	368412773	0.945737	0.990867	1624.3	0.011161	0.955038	0.943404
S643	S643.L02	2	6	2	1	TSP0186	264.2	3973170	585754751	0.955174	0.994802	2610.49	0.011161	0.955386	0.947804
S644	S644.L01	2	1	1	1	TSP0099	223.7	1754334	258061487	0.947539	0.993126	1123.83	0.011161	0.954771	0.943831
S644	S644.L02	2	6	2	1	TSP0099	223.7	2532438	373427547	0.956089	0.996052	1656.18	0.011161	0.95984	0.947813
S645	S645.L01	8	4	1	2	TSP0312	112.6	877744	129139626	0.948588	0.993579	560.115	0.013393	0.948508	0.929123
S645	S645.L01	8	5	1	3	TSP0312	112.6	1032446	151923566	0.949501	0.994205	668.379	0.013393	0.941613	0.927814
S646	S646.L01	8	4	1	2	TSP0320	201.7	1562282	229811831	0.947742	0.993061	987.498	0.011161	0.948107	0.940597
S646	S646.L01	8	5	1	3	TSP0320	201.7	1411446	207641199	0.947851	0.993317	893.925	0.013393	0.943092	0.926442
S647	S647.L01	8	4	1	2	TSP0328	281.1	2568716	377671044	0.943657	0.990836	1627.27	0.013393	0.957488	0.945675
S647	S647.L01	8	5	1	3	TSP0328	281.1	1788128	262915894	0.943491	0.990687	1128.29	0.011161	0.948054	0.931324
S648	S648.L01	8	4	1	2	TSP0336	185.4	1727114	253900365	0.943608	0.990329	1109.36	0.011161	0.950468	0.94058
S648	S648.L01	8	5	1	3	TSP0336	185.4	1912074	281154949	0.944576	0.991014	1230.92	0.011161	0.949978	0.933399
S649	S649.L01	8	4	1	2	TSP0344	175.9	1005542	147840861	0.944692	0.990299	641.32	0.013393	0.941301	0.927012
S649	S649.L01	8	5	1	3	TSP0344	175.9	1391786	204648686	0.945718	0.99078	894.974	0.013393	0.938468	0.925747
S650	S650.L01	8	4	1	2	TSP0352	177.6	637900	93781261	0.944569	0.990694	399.123	0.011161	0.941221	0.925684
S650	S650.L01	8	5	1	3	TSP0352	177.6	933494	137290661	0.946465	0.99207	594.816	0.013393	0.941747	0.926923
S651	S651.L01	8	4	1	2	TSP0360	127.1	1473288	216745353	0.949561	0.993958	945.065	0.011161	0.953889	0.940758
S651	S651.L01	8	5	1	3	TSP0360	127.1	1718196	252802012	0.949894	0.994115	1101.69	0.011161	0.950637	0.939635
S652	S652.L01	8	4	1	2	TSP0368	157	585258	86036426	0.942755	0.990189	371.482	0.011161	0.934638	0.917818
S652	S652.L01	8	5	1	3	TSP0368	157	677796	99646775	0.942687	0.990313	430.898	0.013393	0.931787	0.916375
S653	S653.L01	8	4	1	2	TSP0376	147.8	1001986	147422263	0.95062	0.994246	632.434	0.013393	0.94588	0.928856
S653	S653.L01	8	5	1	3	TSP0376	147.8	1335048	196455464	0.950902	0.994529	845.436	0.011161	0.942753	0.929257
S654	S654.L01	9	5	1	3	TSP0193	117.9	1746550	256980290	0.949442	0.993982	1091.3	0.011161	0.936535	0.923885
S654	S654.L02	10	9	2	4	TSP0198	117.9	2685694	395959810	0.954522	0.995369	1750.7	0.011161	0.955261	0.953836
S655	S655.L01	9	5	1	3	TSP0201	109.8	2399904	353053063	0.946134	0.993035	1536.8	0.011161	0.947484	0.933444
S655	S655.L02	10	9	2	4	TSP0206	109.8	2100732	309793034	0.956683	0.995898	1372.84	0.013393	0.957132	0.949711
S656	S656.L01	9	5	1	3	TSP0209	220.5	3597572	529317064	0.948385	0.993617	2314.27	0.011161	0.953221	0.942192
S656	S656.L02	10	9	2	4	TSP0214	220.5	1890788	278785894	0.955134	0.995712	1220.22	0.008929	0.957301	0.944642
S657	S657.L01	9	5	1	3	TSP0217	214.3	1627600	239356644	0.945318	0.991212	1041.1	0.011161	0.948036	0.932232
S657	S657.L02	10	9	2	4	TSP0222	214.3	1332296	196452702	0.956679	0.99542	872.431	0.011161	0.948375	0.940268
S658	S658.L01	9	5	1	3	TSP0225	111.9	2613426	384514831	0.949634	0.993954	1697.88	0.011161	0.953764	0.940473
S658	S658.L02	10	9	2	4	TSP0230	111.9	1629590	240329802	0.957462	0.996667	1064.29	0.008929	0.953176	0.943225
S659	S659.L01	9	5	1	3	TSP0233	101.2	1006638	148066365	0.94478	0.992969	647.693	0.011161	0.938762	0.923172
S659	S659.L02	10	9	2	4	TSP0238	101.2	1891050	278827431	0.954873	0.995928	1236.48	0.011161	0.954887	0.945435
S660	S660.L01	9	5	1	3	TSP0241	123.8	2246900	330600423	0.949627	0.994018	1442.61	0.011161	0.947172	0.929604
S660	S660.L02	10	9	2	4	TSP0246	123.8	1784810	263141038	0.955343	0.994589	1138.43	0.029018	0.613313	0.544378
S661	S661.L01	9	5	1	3	TSP0249	232.8	4588750	675260915	0.951229	0.99437	2965.69	0.011161	0.953657	0.946058
S661	S661.L02	10	9	2	4	TSP0254	232.8	3458106	509861310	0.956054	0.995103	2242.44	0.011161	0.955199	0.94849
S662	S662.L01	2	1	1	1	TSP0101	111.9	1477500	217353653	0.949255	0.993733	936.324	0.011161	0.950513	0.939653
S662	S662.L02	2	6	2	1	TSP0101	111.9	2290284	337751821	0.957041	0.996366	1478.08	0.011161	0.959564	0.947706
S663	S663.L01	2	1	1	1	TSP0125	103.3	1917026	282032355	0.949275	0.993295	1240.02	0.011161	0.955617	0.945951
S663	S663.L02	2	6	2	1	TSP0125	103.3	1004962	148190075	0.956175	0.995535	652.19	0.011161	0.947065	0.937943
S665	S665.L01	2	1	1	1	TSP0141	159.3	3374782	496581927	0.952003	0.99441	2198.49	0.011161	0.957648	0.947386
S665	S665.L02	2	6	2	1	TSP0141	159.3	1626746	239903839	0.957837	0.996362	1058.33	0.011161	0.955724	0.942441
S666	S666.L01	2	1	1	1	TSP0133	206.2	1939396	285380728	0.952306	0.994717	1271.94	0.011161	0.953551	0.945141
S666	S666.L02	2	6	2	1	TSP0133	206.2	1976288	291459643	0.958089	0.996562	1302.24	0.011161	0.958014	0.947528
S667	S667.L01	2	1	1	1	TSP0149	101	1069386	157224124	0.944679	0.990414	688.323	0.011161	0.938566	0.909996
S667	S667.L02	2	6	2	1	TSP0149	101	685310	101034463	0.954883	0.994708	455.762	0.011161	0.94825	0.934067
S668	S668.L01	2	1	1	1	TSP0165	122.3	1904522	280151786	0.947496	0.993191	1228.86	0.011161	0.949319	0.93919
S668	S668.L02	2	6	2	1	TSP0165	122.3	1181740	174256632	0.955514	0.995818	766.092	0.013393	0.952954	0.940633
S669	S669.L01	2	1	1	1	TSP0173	266.9	2360362	347211516	0.947935	0.99301	1529.67	0.011161	0.951332	0.940036
S669	S669.L02	2	6	2	1	TSP0173	266.9	1321000	194799188	0.955962	0.995917	862.759	0.011161	0.953533	0.940829
S670	S670.L01	2	1	1	1	TSP0181	157.9	1868754	274948180	0.949867	0.994221	1206.06	0.011161	0.952909	0.939163
S670	S670.L02	2	6	2	1	TSP0181	157.9	2321346	342345768	0.956676	0.996581	1518.53	0.011161	0.959038	0.949542
S671	S671.L01	2	1	1	1	TSP0189	110.6	1193778	175538135	0.94572	0.991447	772.559	0.013393	0.943831	0.932722
S671	S671.L02	2	6	2	1	TSP0189	110.6	1590504	234476106	0.954729	0.995264	1039.55	0.013393	0.951608	0.942539
S672	S672.L01	2	1	1	1	TSP0102	176.1	2163922	318201347	0.947474	0.991623	1375.47	0.011161	0.95796	0.94449
S672	S672.L02	2	6	2	1	TSP0102	176.1	1506644	222111471	0.956035	0.994877	962.178	0.008929	0.951715	0.942183
S673	S673.L01	2	1	1	1	TSP0110	150	1052042	154677665	0.944852	0.990696	671.456	0.011161	0.946825	0.937052
S673	S673.L02	2	6	2	1	TSP0110	150	391888	57765759	0.953546	0.994322	252.124	0.013393	0.943662	0.928767
S675	S675.L01	2	1	1	1	TSP0126	270.9	1678952	246901697	0.946384	0.991598	1102.72	0.011161	0.952072	0.942566
S675	S675.L02	2	6	2	1	TSP0126	270.9	2234008	329365535	0.956087	0.995262	1488.21	0.011161	0.959929	0.948312
S677	S677.L01	2	1	1	1	TSP0142	190.7	2515202	370061945	0.95077	0.993968	1652.33	0.011161	0.957132	0.946664
S677	S677.L02	2	6	2	1	TSP0142	190.7	4461462	657970766	0.957694	0.996636	2969.39	0.011161	0.962593	0.953898
S678	S678.L01	2	1	1	1	TSP0150	147.9	1302710	191572964	0.945667	0.991855	851.75	0.011161	0.948802	0.939787
S678	S678.L02	2	6	2	1	TSP0150	147.9	1235416	182121687	0.954817	0.994788	815.937	0.011161	0.954557	0.945043
S679	S679.L01	2	1	1	1	TSP0166	176.6	1959890	288287217	0.94715	0.992481	1283.96	0.011161	0.953657	0.940642
S679	S679.L02	2	6	2	1	TSP0166	176.6	1465578	216100976	0.95571	0.995598	963.988	0.011161	0.956473	0.941426
S680	S680.L01	2	1	1	1	TSP0190	122.5	1631138	239829380	0.944545	0.991417	1014.72	0.011161	0.950335	0.940018
S680	S680.L02	2	6	2	1	TSP0190	122.5	2956220	435789922	0.954258	0.994623	1876.88	0.011161	0.961007	0.951083
S681	S681.L01	2	1	1	1	TSP0103	179.2	1671374	245748771	0.945339	0.991052	1076.47	0.011161	0.952882	0.940188
S681	S681.L02	2	6	2	1	TSP0103	179.2	1013660	149424977	0.955176	0.994662	661.656	0.011161	0.948651	0.936482
S682	S682.L01	2	1	1	1	TSP0111	124.8	1180502	173676363	0.949112	0.99357	766.883	0.011161	0.948606	0.938548
S682	S682.L02	2	6	2	1	TSP0111	124.8	963924	142147842	0.956951	0.995861	632.088	0.011161	0.952606	0.936223
S683	S683.L01	2	1	1	1	TSP0119	225.1	2541080	373861326	0.950495	0.994121	1648.94	0.011161	0.95739	0.946629
S683	S683.L02	2	6	2	1	TSP0119	225.1	2613400	385419273	0.957959	0.996518	1712.09	0.008929	0.958343	0.949007
S684	S684.L01	2	1	1	1	TSP0127	240	2985636	439251628	0.949291	0.994035	1936.75	0.011161	0.954593	0.947573
S684	S684.L02	2	6	2	1	TSP0127	240	2128866	313942236	0.956759	0.996496	1387.84	0.011161	0.956873	0.945337
S685	S685.L01	2	1	1	1	TSP0135	279.9	2524870	371332058	0.946413	0.992621	1587.94	0.011161	0.959484	0.950023
S685	S685.L02	2	6	2	1	TSP0135	279.9	2003428	295377128	0.955107	0.995486	1260.42	0.011161	0.956196	0.946646
S686	S686.L01	2	1	1	1	TSP0143	281.1	2308824	339601801	0.948164	0.992816	1485.32	0.011161	0.955332	0.945533
S686	S686.L02	2	6	2	1	TSP0143	281.1	1929272	284502118	0.957064	0.995938	1249.83	0.011161	0.952909	0.946415
S687	S687.L01	2	1	1	1	TSP0151	97.18	766246	112657241	0.945753	0.990932	492.992	0.011161	0.947466	0.933595
S687	S687.L02	2	6	2	1	TSP0151	97.18	793976	117047399	0.95481	0.994774	517.554	0.011161	0.950183	0.937952
S689	S689.L01	2	1	1	1	TSP0167	110.5	750154	110344547	0.94823	0.992976	481.59	0.013393	0.944954	0.934335
S689	S689.L02	2	6	2	1	TSP0167	110.5	932024	137432299	0.956622	0.995881	604.228	0.011161	0.951386	0.942807
S690	S690.L01	2	1	1	1	TSP0175	190.3	1590656	233887618	0.945114	0.991283	1016.51	0.011161	0.950629	0.940695
S690	S690.L02	2	6	2	1	TSP0175	190.3	1116256	164572655	0.954388	0.995087	721.364	0.011161	0.955911	0.93935
S691	S691.L01	2	1	1	1	TSP0191	257.2	1895332	278678993	0.945466	0.991393	1224.62	0.011161	0.951225	0.943724
S691	S691.L02	2	6	2	1	TSP0191	257.2	1578162	232676131	0.955446	0.995101	1031.59	0.011161	0.957007	0.94009
S692	S692.L01	2	1	1	1	TSP0104	99.44	878700	129275849	0.948439	0.993509	567.633	0.013393	0.931885	0.91878
S692	S692.L02	2	6	2	1	TSP0104	99.44	836466	123356093	0.956044	0.995964	540.894	0.011161	0.935618	0.921266
S693	S693.L01	2	1	1	1	TSP0112	163.3	541794	79680425	0.946536	0.991478	342.931	0.015625	0.93576	0.917961
S693	S693.L02	2	6	2	1	TSP0112	163.3	1084928	159977402	0.956819	0.995615	700.003	0.011161	0.943742	0.92833
S694	S694.L01	2	1	1	1	TSP0120	114.7	970168	142618760	0.944068	0.990254	606.805	0.013393	0.942005	0.922762
S694	S694.L02	2	6	2	1	TSP0120	114.7	598694	88212758	0.952694	0.99293	377.6	0.015625	0.938816	0.922655
S696	S696.L01	2	1	1	1	TSP0136	128.6	1207606	177664076	0.949256	0.993428	772.992	0.011161	0.949559	0.937925
S696	S696.L02	2	6	2	1	TSP0136	128.6	572240	84383536	0.956918	0.995902	369.721	0.011161	0.938566	0.924143
S697	S697.L01	2	1	1	1	TSP0144	99.1	874222	128600397	0.949004	0.993191	558.649	0.011161	0.94531	0.927377
S697	S697.L02	2	6	2	1	TSP0144	99.1	489560	72194507	0.956796	0.995486	315.979	0.013393	0.938718	0.923137
S699	S699.L01	2	1	1	1	TSP0160	104.8	858272	126267883	0.950221	0.994139	550.408	0.015625	0.943707	0.931831
S699	S699.L02	2	6	2	1	TSP0160	104.8	1350450	199170546	0.958118	0.99648	870.279	0.011161	0.955689	0.94213
S700	S700.L01	2	1	1	1	TSP0168	135.7	970818	142818502	0.948959	0.993511	620.066	0.011161	0.945524	0.931315
S700	S700.L02	2	6	2	1	TSP0168	135.7	280474	41357265	0.956445	0.995843	180.662	0.013393	0.931894	0.911199
S701	S701.L01	2	1	1	1	TSP0176	115.1	1218472	179278113	0.95089	0.993873	773.665	0.013393	0.948268	0.931217
S701	S701.L02	2	6	2	1	TSP0176	115.1	534296	78796831	0.957229	0.995821	340.796	0.013393	0.936393	0.922442
S702	S702.L01	2	1	1	1	TSP0184	91.78	909296	133728088	0.946347	0.992418	581.66	0.011161	0.935404	0.924134
S702	S702.L02	2	6	2	1	TSP0184	91.78	445716	65723739	0.956209	0.995306	287.063	0.017857	0.930557	0.915279
S703	S703.L01	3	2	1	1	TSP0193	269.3	1190634	175166556	0.949498	0.993797	749.545	0.011161	0.941292	0.927689
S703	S703.L02	11	9	2	4	TSP0294	269.3	521584	76905858	0.955708	0.995755	336.189	0.011161	0.944891	0.930112
S704	S704.L01	3	2	1	1	TSP0201	65.87	592006	87042297	0.943048	0.99109	368.249	0.011161	0.935805	0.917061
S704	S704.L02	11	9	2	4	TSP0302	65.87	660900	97444648	0.953887	0.995462	421.494	0.011161	0.946727	0.933061
S706	S706.L01	3	2	1	1	TSP0217	169.2	938424	137978157	0.94438	0.990346	610.045	0.013393	0.941818	0.931573
S706	S706.L02	11	9	2	4	TSP0318	169.2	1938326	285713648	0.954289	0.994426	1283.09	0.011161	0.957061	0.946513
S708	S708.L01	3	2	1	1	TSP0233	210.5	695474	102281103	0.944426	0.992395	441.408	0.015625	0.946245	0.925515
S708	S708.L02	11	9	2	4	TSP0334	210.5	2367498	349086417	0.955538	0.995623	1542.72	0.011161	0.956562	0.948161
S709	S709.L01	3	2	1	1	TSP0241	292.3	1828558	269025855	0.949087	0.993694	1183.44	0.011161	0.948116	0.932286
S709	S709.L02	11	9	2	4	TSP0342	292.3	1076	151549	0.613254	0.801115	0.313681	0.546875	6.2e-05	0
S711	S711.L01	3	2	1	1	TSP0257	194.3	941244	138473378	0.948729	0.993499	611.462	0.011161	0.947377	0.928749
S711	S711.L02	11	9	2	4	TSP0358	194.3	1201824	177197195	0.95467	0.995246	797.188	0.011161	0.952455	0.938575
S712	S712.L01	3	2	1	1	TSP0265	82.83	1217242	179048654	0.946949	0.993077	781.765	0.015625	0.944268	0.927306
S712	S712.L02	11	9	2	4	TSP0366	82.83	506374	74632134	0.953137	0.994149	324.113	0.013393	0.943466	0.930219
S713	S713.L01	3	2	1	1	TSP0273	179.6	1304680	191983341	0.951537	0.994401	822.079	0.013393	0.94213	0.929595
S713	S713.L02	11	9	2	4	TSP0374	179.6	1903676	280681462	0.955266	0.995683	1236.24	0.011161	0.954441	0.944419
S714	S714.L01	3	2	1	1	TSP0281	132.2	826488	121597202	0.950183	0.993782	525.377	0.011161	0.93413	0.916909
S714	S714.L02	11	9	2	4	TSP0382	132.2	792082	116793027	0.955885	0.996224	512.113	0.011161	0.947813	0.935555
S715	S715.L01	3	2	1	1	TSP0202	132.4	1012558	148944463	0.948915	0.993074	653.956	0.011161	0.949729	0.939056
S715	S715.L02	11	9	2	4	TSP0303	132.4	488828	72074444	0.95531	0.995882	312.598	0.013393	0.944954	0.930326
S716	S716.L01	3	2	1	1	TSP0210	117.6	1219462	179390484	0.949797	0.993529	788.559	0.011161	0.95339	0.940009
S716	S716.L02	11	9	2	4	TSP0311	117.6	554292	81705074	0.954083	0.994912	355.149	0.013393	0.945052	0.932562
S717	S717.L01	3	2	1	1	TSP0218	281.7	1225410	180220842	0.946711	0.991827	801.108	0.011161	0.950744	0.939822
S717	S717.L02	11	9	2	4	TSP0319	281.7	1544726	227760514	0.955653	0.995695	1011.42	0.011161	0.954771	0.945292
S718	S718.L01	3	2	1	1	TSP0226	92.85	530796	78077255	0.94991	0.993084	344.096	0.011161	0.944499	0.934789
S718	S718.L02	11	9	2	4	TSP0327	92.85	1688206	248851022	0.953433	0.994643	1108.37	0.011161	0.954361	0.947029
S719	S719.L01	3	2	1	1	TSP0250	207.6	941150	138392024	0.946931	0.991738	602.455	0.011161	0.94817	0.937372
S719	S719.L02	11	9	2	4	TSP0351	207.6	1206816	177898721	0.954043	0.994568	778.313	0.011161	0.949408	0.940713
S720	S720.L01	3	2	1	1	TSP0258	223	1770832	260498168	0.948809	0.992951	1144.97	0.011161	0.952063	0.944882
S720	S720.L02	11	9	2	4	TSP0359	223	2365842	348864239	0.955831	0.995847	1552.9	0.011161	0.954049	0.943119
S721	S721.L01	3	2	1	1	TSP0266	98.01	425392	62551013	0.945267	0.991236	273.172	0.015625	0.934798	0.921079
S721	S721.L02	11	9	2	4	TSP0367	98.01	292142	43079257	0.956262	0.995759	187.999	0.015625	0.929934	0.911395
S722	S722.L01	3	2	1	1	TSP0274	153.7	1773236	260730016	0.945093	0.991197	1124.07	0.011161	0.950121	0.943617
S722	S722.L02	11	9	2	4	TSP0375	153.7	1447576	213468432	0.956719	0.996257	919.312	0.011161	0.951493	0.941257
S723	S723.L01	3	2	1	1	TSP0282	148.6	951024	139838214	0.945031	0.990674	609.019	0.011161	0.945943	0.933275
S723	S723.L02	11	9	2	4	TSP0383	148.6	1392356	205309708	0.955548	0.995763	909.648	0.011161	0.95143	0.939217
S724	S724.L01	3	2	1	1	TSP0195	125.4	1592948	234216406	0.944895	0.991143	1017.09	0.011161	0.950914	0.940597
S724	S724.L02	11	9	2	4	TSP0296	125.4	2187090	322551218	0.957634	0.996043	1387.6	0.013393	0.9489	0.934326
S725	S725.L01	3	2	1	1	TSP0203	75.98	1013980	149099483	0.946019	0.991298	651.329	0.011161	0.949907	0.940214
S725	S725.L02	11	9	2	4	TSP0304	75.98	1523686	224664533	0.954958	0.995521	974.505	0.011161	0.948713	0.940036
S726	S726.L01	3	2	1	1	TSP0211	119.8	813362	119601120	0.94595	0.991341	519.943	0.013393	0.947163	0.935074
S726	S726.L02	11	9	2	4	TSP0312	119.8	875688	129134034	0.956145	0.996479	560.51	0.013393	0.940072	0.926557
S727	S727.L01	3	2	1	1	TSP0219	49.92	568854	83677543	0.949529	0.993135	369.479	0.013393	0.943796	0.93723
S727	S727.L02	11	9	2	4	TSP0320	49.92	197646	29139911	0.953746	0.995148	126.255	0.017857	0.929515	0.889186
S728	S728.L01	3	2	1	1	TSP0227	290.5	3412158	502036919	0.951059	0.994194	2222.5	0.011161	0.959778	0.954201
S728	S728.L02	11	9	2	4	TSP0328	290.5	4249898	626455067	0.953184	0.994568	2737.77	0.011161	0.962308	0.952036
S729	S729.L01	3	2	1	1	TSP0235	203.8	1652456	242971933	0.945457	0.991456	1081.87	0.011161	0.954308	0.943225
S729	S729.L02	11	9	2	4	TSP0336	203.8	4313954	635906538	0.95283	0.994719	2820.83	0.011161	0.961444	0.950682
S730	S730.L01	3	2	1	1	TSP0243	161.4	1869294	274782118	0.942928	0.990232	1198.53	0.011161	0.954851	0.947635
S730	S730.L02	11	9	2	4	TSP0344	161.4	904	130132	0.739173	0.900442	0.402037	0.535714	0.00016	0
S731	S731.L01	3	2	1	1	TSP0251	103.9	836890	123115500	0.94829	0.993592	536.727	0.011161	0.945248	0.93764
S731	S731.L02	11	9	2	4	TSP0352	103.9	1159714	170985472	0.954705	0.995364	742.739	0.011161	0.948776	0.933168
S732	S732.L01	3	2	1	1	TSP0259	97.12	612748	90139681	0.949793	0.993743	394.909	0.011161	0.939903	0.929818
S732	S732.L02	11	9	2	4	TSP0360	97.12	1119780	165130441	0.956231	0.996294	723.516	0.011161	0.94988	0.937613
S733	S733.L01	3	2	1	1	TSP0267	169.2	1142934	168116608	0.948487	0.993063	747.646	0.011161	0.951368	0.937239
S733	S733.L02	11	9	2	4	TSP0368	169.2	1571798	231709972	0.95317	0.99459	1020.22	0.011161	0.94931	0.937862
S734	S734.L01	3	2	1	1	TSP0275	99.26	502576	73935608	0.949468	0.993549	321.615	0.011161	0.945943	0.92809
S734	S734.L02	11	9	2	4	TSP0376	99.26	1533074	226094733	0.956988	0.996617	973.639	0.015625	0.944838	0.930655
S735	S735.L01	3	2	1	1	TSP0204	110.7	1004144	147636445	0.94369	0.9907	654.413	0.011161	0.950798	0.936517
S735	S735.L01	9	5	1	3	TSP0204	110.7	767230	112824552	0.943914	0.991214	495.71	0.011161	0.947706	0.92482
S736	S736.L01	3	2	1	1	TSP0196	145.1	727986	107037745	0.945616	0.991248	466.12	0.011161	0.948713	0.937747
S736	S736.L01	9	5	1	3	TSP0196	145.1	1070426	157426429	0.946499	0.991854	686.532	0.011161	0.949328	0.936107
S737	S737.L01	3	2	1	1	TSP0283	187.3	1083702	159394944	0.947559	0.992369	700.353	0.011161	0.949426	0.939787
S737	S737.L02	11	9	2	4	TSP0384	187.3	1038932	153117180	0.953536	0.993575	655.223	0.013393	0.939288	0.919635
S738	S738.L01	3	2	1	1	TSP0220	280.9	1572166	231132551	0.944465	0.990404	1011.84	0.011161	0.958201	0.947992
S738	S738.L01	9	5	1	3	TSP0220	280.9	1561400	229585966	0.944785	0.990757	1006.56	0.011161	0.95315	0.940473
S739	S739.L01	3	2	1	1	TSP0228	137.5	1101480	162000835	0.947629	0.992451	714.31	0.011161	0.954379	0.943564
S739	S739.L01	9	5	1	3	TSP0228	137.5	1186782	174580027	0.948671	0.993194	769.829	0.011161	0.950878	0.936776
S740	S740.L01	3	2	1	1	TSP0212	130.4	947984	139445578	0.947991	0.992706	611.6	0.011161	0.950201	0.940339
S740	S740.L01	9	5	1	3	TSP0212	130.4	1063926	156515189	0.948159	0.992882	684.156	0.011161	0.948802	0.9369
S741	S741.L01	3	2	1	1	TSP0244	115.3	421582	61981994	0.943537	0.990927	266.954	0.011161	0.943724	0.92164
S741	S741.L01	9	5	1	3	TSP0244	115.3	451888	66464657	0.94518	0.991892	286.562	0.011161	0.935983	0.91609
S742	S742.L01	3	2	1	1	TSP0252	83.86	357438	52582487	0.948636	0.992941	232.851	0.015625	0.939724	0.926272
S742	S742.L01	9	5	1	3	TSP0252	83.86	437308	64339049	0.949333	0.993586	286.139	0.015625	0.93143	0.917907
S743	S743.L01	3	2	1	1	TSP0268	104.9	476456	70077202	0.947938	0.992373	301.782	0.011161	0.941159	0.927903
S743	S743.L01	9	5	1	3	TSP0268	104.9	720506	105996234	0.948848	0.993239	461.542	0.011161	0.944918	0.924589
S744	S744.L01	3	2	1	1	TSP0284	197	1015118	149325335	0.948503	0.992833	651.446	0.011161	0.94817	0.937105
S744	S744.L01	9	5	1	3	TSP0284	197	993028	146088558	0.949165	0.992993	638.554	0.011161	0.946566	0.929747
S745	S745.L01	3	2	1	1	TSP0276	207.4	2113960	311065566	0.951349	0.994596	1366.82	0.011161	0.957043	0.948865
S745	S745.L01	9	5	1	3	TSP0276	207.4	2101498	309234477	0.951185	0.994626	1358.5	0.011161	0.956107	0.944802
S746	S746.L01	3	2	1	1	TSP0197	144	1049296	154353413	0.95069	0.993748	677.157	0.013393	0.952134	0.940713
S746	S746.L01	9	5	1	3	TSP0197	144	1507316	221784064	0.950979	0.99432	979.603	0.011161	0.950735	0.936455
S747	S747.L01	3	2	1	1	TSP0205	168.7	1427544	209866629	0.94418	0.990435	928.641	0.011161	0.952294	0.940419
S747	S747.L01	9	5	1	3	TSP0205	168.7	1466820	215668813	0.944839	0.990931	957.483	0.011161	0.949907	0.935724
S748	S748.L01	3	2	1	1	TSP0213	103.4	1066266	156860192	0.950517	0.993578	689.776	0.011161	0.954682	0.942994
S748	S748.L01	9	5	1	3	TSP0213	103.4	1149750	169163443	0.951219	0.9942	747.165	0.011161	0.950905	0.935965
S749	S749.L01	3	2	1	1	TSP0221	101.3	795376	117004028	0.948733	0.992825	513.879	0.011161	0.947404	0.933631
S749	S749.L01	9	5	1	3	TSP0221	101.3	961226	141420404	0.949162	0.993207	621.122	0.011161	0.946673	0.92915
S750	S750.L01	3	2	1	1	TSP0229	206.6	1786252	262654443	0.946178	0.991232	1154.44	0.011161	0.954976	0.946513
S750	S750.L01	9	5	1	3	TSP0229	206.6	1562612	229782825	0.946444	0.991244	1011.9	0.011161	0.950851	0.939742
S751	S751.L01	3	2	1	1	TSP0237	149.2	830310	122132108	0.948943	0.992981	537.627	0.013393	0.949871	0.936731
S751	S751.L01	9	5	1	3	TSP0237	149.2	1095874	161239147	0.949852	0.993865	711.131	0.011161	0.948375	0.932018
S752	S752.L01	3	2	1	1	TSP0253	73.07	730140	107407381	0.947977	0.992569	467.254	0.011161	0.94629	0.936232
S752	S752.L01	9	5	1	3	TSP0253	73.07	731724	107643240	0.948415	0.992883	473.397	0.013393	0.94327	0.92703
S753	S753.L01	3	2	1	1	TSP0245	204.2	3077826	452892308	0.951867	0.994468	2020.53	0.006696	0.95788	0.949506
S753	S753.L01	9	5	1	3	TSP0245	204.2	1432994	210865247	0.951668	0.994357	935.983	0.011161	0.948624	0.928687
S754	S754.L01	3	2	1	1	TSP0261	224.2	1951812	287215687	0.951621	0.994559	1270.59	0.011161	0.954914	0.950174
S754	S754.L01	9	5	1	3	TSP0261	224.2	1886926	277675918	0.951587	0.994609	1227.16	0.011161	0.956036	0.941827
S755	S755.L01	3	2	1	1	TSP0269	177.1	755594	111147623	0.947259	0.992383	492.985	0.013393	0.945657	0.931787
S755	S755.L01	9	5	1	3	TSP0269	177.1	761268	111980357	0.947614	0.99244	497.157	0.015625	0.941907	0.916553
S756	S756.L01	3	2	1	1	TSP0277	223.9	1632978	240280615	0.950938	0.99449	1075.82	0.011161	0.957755	0.944891
S756	S756.L01	9	5	1	3	TSP0277	223.9	1287414	189449979	0.950796	0.994539	842.72	0.011161	0.949631	0.935769
S757	S757.L01	3	2	1	1	TSP0222	194.1	592338	87134384	0.949065	0.992302	385.649	0.013393	0.944597	0.929916
S757	S757.L01	9	5	1	3	TSP0222	194.1	759174	111673714	0.948726	0.992455	493.668	0.011161	0.94262	0.926834
S758	S758.L01	3	2	1	1	TSP0285	264.9	2222596	326952194	0.94916	0.993472	1451.27	0.011161	0.959243	0.947804
S758	S758.L01	9	5	1	3	TSP0285	264.9	1824432	268428161	0.949419	0.993858	1190.39	0.008929	0.951484	0.93935
S759	S759.L01	3	2	1	1	TSP0214	126.8	1439938	211813239	0.946934	0.992696	921.324	0.011161	0.955858	0.946486
S759	S759.L01	9	5	1	3	TSP0214	126.8	1143044	168146658	0.94705	0.992761	728.851	0.013393	0.951617	0.935466
S760	S760.L01	3	2	1	1	TSP0206	247.6	1162884	171036500	0.948269	0.9924	739.861	0.011161	0.948811	0.937515
S760	S760.L01	9	5	1	3	TSP0206	247.6	1525546	224395780	0.948557	0.992446	971.588	0.011161	0.952927	0.93992
S761	S761.L01	3	2	1	1	TSP0198	181.9	683210	100455122	0.944298	0.991544	439.517	0.013393	0.947297	0.932793
S761	S761.L01	9	5	1	3	TSP0198	181.9	907768	133520890	0.944678	0.992324	586.701	0.011161	0.948018	0.928259
S762	S762.L01	3	2	1	1	TSP0230	273.9	2836990	417457978	0.951981	0.994599	1836.06	0.011161	0.962397	0.95127
S762	S762.L01	9	5	1	3	TSP0230	273.9	1900190	279622878	0.951744	0.994703	1231.95	0.008929	0.956036	0.94123
S763	S763.L01	3	2	1	1	TSP0238	294.7	2249922	330898878	0.945812	0.992657	1448.38	0.011161	0.955314	0.945907
S763	S763.L01	9	5	1	3	TSP0238	294.7	1713832	252107002	0.945916	0.992941	1101.38	0.011161	0.952286	0.940642
S764	S764.L01	3	2	1	1	TSP0254	258.8	1488850	218932362	0.946543	0.991328	964.929	0.011161	0.953248	0.943172
S764	S764.L01	9	5	1	3	TSP0254	258.8	1183440	174025549	0.946173	0.991141	765.683	0.011161	0.949025	0.930851
S766	S766.L01	3	2	1	1	TSP0270	144.5	770844	113323467	0.941627	0.990486	499.312	0.013393	0.951216	0.934932
S766	S766.L01	9	5	1	3	TSP0270	144.5	871230	128102292	0.943947	0.991072	565.394	0.015625	0.943911	0.926575
S767	S767.L01	3	2	1	1	TSP0278	269.3	1494046	219662520	0.94452	0.99096	966.766	0.013393	0.950887	0.941328
S767	S767.L01	9	5	1	3	TSP0278	269.3	1436606	211251361	0.945009	0.991261	930.803	0.013393	0.948535	0.931983
S768	S768.L01	3	2	1	1	TSP0286	266.9	1469786	216211653	0.948767	0.993722	949.073	0.011161	0.953853	0.940767
S768	S768.L01	9	5	1	3	TSP0286	266.9	1317618	193856658	0.948866	0.993617	853.665	0.011161	0.954664	0.936499
S769	S769.L01	3	2	1	1	TSP0199	91.84	276202	40607826	0.94326	0.989964	176.267	0.013393	0.931974	0.907502
S769	S769.L01	9	5	1	3	TSP0199	91.84	400878	58942786	0.944416	0.990433	257.312	0.013393	0.931626	0.91078
S770	S770.L01	3	2	1	1	TSP0207	91.95	426350	62699592	0.945084	0.991099	271.654	0.011161	0.942878	0.927796
S770	S770.L01	9	5	1	3	TSP0207	91.95	869208	127853448	0.94708	0.992498	556.069	0.013393	0.948214	0.929658
S771	S771.L01	3	2	1	1	TSP0215	284.3	1255302	184579642	0.944964	0.991459	791.498	0.008929	0.952989	0.942343
S771	S771.L01	9	5	1	3	TSP0215	284.3	1186586	174490098	0.945101	0.991333	754.37	0.011161	0.951608	0.938789
S772	S772.L01	3	2	1	1	TSP0223	66.72	3929480	578116413	0.949038	0.994114	2563.06	0.008929	0.963145	0.952909
S772	S772.L01	9	5	1	3	TSP0223	66.72	3258852	479481215	0.948707	0.9943	2122.84	0.008929	0.958602	0.953265
S773	S773.L01	3	2	1	1	TSP0231	100.8	811666	119430746	0.951227	0.993779	518.102	0.011161	0.95184	0.938085
S773	S773.L01	9	5	1	3	TSP0231	100.8	743270	109376843	0.951709	0.994395	474.177	0.011161	0.943965	0.925506
S774	S774.L01	3	2	1	1	TSP0239	94.69	1583780	233023979	0.950449	0.994348	1031.28	0.011161	0.956481	0.947315
S774	S774.L01	9	5	1	3	TSP0239	94.69	1494094	219842546	0.951377	0.994476	971.591	0.011161	0.955154	0.941827
S775	S775.L01	3	2	1	1	TSP0247	68.62	734680	108036582	0.945778	0.991448	473.918	0.011161	0.949328	0.934397
S775	S775.L01	9	5	1	3	TSP0247	68.62	756340	111222749	0.945448	0.991241	487.951	0.011161	0.943341	0.925328
S776	S776.L01	3	2	1	1	TSP0255	36	660172	97062399	0.945426	0.990593	421.217	0.013393	0.948927	0.93364
S776	S776.L01	9	5	1	3	TSP0255	36	914854	134532495	0.946065	0.99121	588.748	0.011161	0.943911	0.928535
S777	S777.L01	3	2	1	1	TSP0263	143.3	957042	140780314	0.948999	0.993565	628.048	0.011161	0.953684	0.93813
S777	S777.L01	9	5	1	3	TSP0263	143.3	945200	139068102	0.949955	0.993965	618.757	0.011161	0.947092	0.933194
S778	S778.L01	3	2	1	1	TSP0271	96.32	524774	77174139	0.946047	0.991347	337.364	0.011161	0.945301	0.931974
S778	S778.L01	9	5	1	3	TSP0271	96.32	466682	68644273	0.946619	0.99219	300.594	0.011161	0.934842	0.923137
S779	S779.L01	3	2	1	1	TSP0279	113.2	500260	73557062	0.945178	0.990877	322.503	0.011161	0.942878	0.92507
S779	S779.L01	9	5	1	3	TSP0279	113.2	537072	78969834	0.944643	0.990474	346.814	0.013393	0.93984	0.921613
S780	S780.L01	3	2	1	1	TSP0287	160.9	797668	117300803	0.945138	0.99202	518.214	0.011161	0.952063	0.939101
S780	S780.L01	9	5	1	3	TSP0287	160.9	918362	135069620	0.946641	0.992621	598.617	0.011161	0.950789	0.932401
S781	S781.L01	3	2	1	1	TSP0200	130	890818	130975763	0.944348	0.990823	562.47	0.011161	0.949426	0.935083
S781	S781.L01	9	5	1	3	TSP0200	130	1193758	175535005	0.944661	0.990869	755.615	0.011161	0.946842	0.93258
S782	S782.L01	3	2	1	1	TSP0208	184	1447824	212946170	0.946491	0.992565	924.45	0.011161	0.951831	0.938896
S782	S782.L01	9	5	1	3	TSP0208	184	1318038	193883425	0.946822	0.992804	842.8	0.011161	0.948286	0.930459
S783	S783.L01	3	2	1	1	TSP0216	178.6	1264794	186044736	0.947542	0.993155	813.794	0.011161	0.95062	0.942655
S783	S783.L01	9	5	1	3	TSP0216	178.6	1099062	161691667	0.948079	0.993361	706.727	0.011161	0.949729	0.930878
S784	S784.L01	3	2	1	1	TSP0224	209.7	1305180	191958292	0.946344	0.992075	830.769	0.011161	0.952936	0.944713
S784	S784.L01	9	5	1	3	TSP0224	209.7	1683212	247633664	0.947597	0.993508	1075.22	0.011161	0.956419	0.941453
S785	S785.L01	3	2	1	1	TSP0232	187.9	703146	103367521	0.944198	0.990373	446.686	0.011161	0.945105	0.933337
S785	S785.L01	9	5	1	3	TSP0232	187.9	829744	122012437	0.944569	0.990754	527.586	0.011161	0.943992	0.925408
S786	S786.L01	3	2	1	1	TSP0240	84.16	451644	66438152	0.948676	0.993267	291.893	0.011161	0.941176	0.924143
S786	S786.L01	9	5	1	3	TSP0240	84.16	480312	70673059	0.949654	0.994104	310.386	0.015625	0.941684	0.919279
S787	S787.L01	3	2	1	1	TSP0248	101.4	341312	50180282	0.944842	0.990572	220.002	0.013393	0.934121	0.916918
S787	S787.L01	9	5	1	3	TSP0248	101.4	490094	72076960	0.946086	0.991451	315.76	0.011161	0.936259	0.91886
S788	S788.L01	3	2	1	1	TSP0256	65.78	365614	53778422	0.94899	0.993397	233.84	0.013393	0.937061	0.918353
S788	S788.L01	9	5	1	3	TSP0256	65.78	401080	59003485	0.949774	0.993428	256.139	0.013393	0.932615	0.914914
S789	S789.L01	3	2	1	1	TSP0264	292.6	2128640	313112660	0.94851	0.992979	1382.2	0.011161	0.956749	0.948294
S789	S789.L01	9	5	1	3	TSP0264	292.6	1802730	265194803	0.94864	0.993241	1173.74	0.011161	0.953613	0.941845
S790	S790.L01	3	2	1	1	TSP0272	95.04	491406	72263284	0.946394	0.991178	317.925	0.011161	0.943163	0.928099
S790	S790.L01	9	5	1	3	TSP0272	95.04	440974	64857779	0.947254	0.991922	285.775	0.011161	0.934967	0.914834
S791	S791.L01	3	2	1	1	TSP0280	197.1	1282972	188745019	0.948832	0.994044	831.141	0.013393	0.950914	0.937729
S791	S791.L01	9	5	1	3	TSP0280	197.1	1088366	160126464	0.948701	0.993873	699.732	0.011161	0.944241	0.928134
S792	S792.L02	4	7	2	1	TSP0193	151.2	1959632	288994237	0.957061	0.996155	1251.87	0.011161	0.946557	0.935938
S792	S792.L01	4	2	1	1	TSP0289	151.2	1303772	191781901	0.947794	0.993226	838.748	0.011161	0.952036	0.937818
S793	S793.L02	4	7	2	1	TSP0201	130.1	611210	90106879	0.953241	0.994868	388.296	0.013393	0.937524	0.924223
S793	S793.L01	4	2	1	1	TSP0297	130.1	701634	103163106	0.945451	0.990478	444.692	0.011161	0.941604	0.934825
S794	S794.L02	4	7	2	1	TSP0209	50.38	218670	32240530	0.954197	0.99502	137.45	0.020089	0.926771	0.897506
S794	S794.L01	4	2	1	1	TSP0305	50.38	282560	41567977	0.949293	0.993138	180.451	0.013393	0.938415	0.906121
S795	S795.L02	4	7	2	1	TSP0217	262.6	3143388	463239471	0.953627	0.993359	2039.53	0.011161	0.959403	0.948704
S795	S795.L01	4	2	1	1	TSP0313	262.6	2550252	374936924	0.944991	0.990447	1664.81	0.011161	0.957497	0.949524
S796	S796.L02	4	7	2	1	TSP0225	196.5	872650	128678398	0.955761	0.995755	557.412	0.011161	0.949551	0.937604
S796	S796.L01	4	2	1	1	TSP0321	196.5	1389724	204419405	0.947809	0.992883	886.632	0.011161	0.951466	0.943047
S797	S797.L02	4	7	2	1	TSP0233	146	975214	143782719	0.953616	0.995559	618.28	0.013393	0.944268	0.931707
S797	S797.L01	4	2	1	1	TSP0329	146	1110978	163447943	0.949454	0.994168	714.426	0.011161	0.947724	0.938023
S798	S798.L02	4	7	2	1	TSP0241	187.2	1483622	218786027	0.956717	0.996201	956.422	0.013393	0.948072	0.93756
S798	S798.L01	4	2	1	1	TSP0337	187.2	1170394	172187928	0.94987	0.99379	750.242	0.011161	0.949132	0.936624
S799	S799.L02	4	7	2	1	TSP0257	178.2	1035430	152688936	0.956767	0.99581	642.752	0.013393	0.940303	0.928072
S799	S799.L01	4	2	1	1	TSP0353	178.2	1517324	223188279	0.947178	0.99252	950.682	0.011161	0.949845	0.938023
S800	S800.L01	1	1	1	1	TSP0062	130.1	580990	85464929	0.948526	0.993241	374.276	0.011161	0.944437	0.927805
S800	S800.L02	1	6	2	1	TSP0062	130.1	845450	124669134	0.957012	0.996116	554.416	0.011161	0.954922	0.942744
S801	S801.L01	1	1	1	1	TSP0007	176.1	1355344	199287702	0.944345	0.991187	866.395	0.008929	0.957604	0.944384
S801	S801.L02	1	6	2	1	TSP0007	176.1	1864780	274864961	0.953628	0.994479	1208.77	0.011161	0.959225	0.952081
S802	S802.L01	1	1	1	1	TSP0088	150.2	669484	98443376	0.944979	0.991592	429.247	0.011161	0.944143	0.930807
S802	S802.L02	1	6	2	1	TSP0088	150.2	1282090	189020780	0.954279	0.995263	843.193	0.008929	0.954032	0.940802
S803	S803.L01	1	1	1	1	TSP0071	254	1105802	162548267	0.942677	0.990282	707.683	0.011161	0.946361	0.938237
S803	S803.L02	1	6	2	1	TSP0071	254	2643854	389698285	0.952163	0.994349	1723.47	0.011161	0.960152	0.946789
S804	S804.L01	1	1	1	1	TSP0079	133.7	477116	70166324	0.947551	0.992497	307.935	0.011161	0.943992	0.925141
S804	S804.L02	1	6	2	1	TSP0079	133.7	768446	113311292	0.956206	0.995957	502.689	0.011161	0.953577	0.943796
S805	S805.L01	2	1	1	1	TSP0097	135.4	1746060	256903036	0.951294	0.994424	1106.27	0.011161	0.951894	0.940891
S805	S805.L02	2	6	2	1	TSP0097	135.4	1059300	156228284	0.95731	0.996542	672.406	0.013393	0.943225	0.928063
S806	S806.L01	2	1	1	1	TSP0137	117.5	1632706	240242761	0.951168	0.994494	1059.73	0.013393	0.949185	0.939225
S806	S806.L02	2	6	2	1	TSP0137	117.5	212134	31281491	0.956924	0.996059	137.26	0.020089	0.915814	0.884304
S807	S807.L01	2	1	1	1	TSP0098	93.33	356654	52469496	0.950574	0.993761	230.126	0.013393	0.938646	0.918059
S807	S807.L02	2	6	2	1	TSP0098	93.33	584924	86264307	0.958206	0.996398	382.967	0.015625	0.941996	0.922843
S808	S808.L01	2	1	1	1	TSP0122	132.1	1008870	148391687	0.947934	0.992599	640.08	0.013393	0.946415	0.939065
S808	S808.L02	2	6	2	1	TSP0122	132.1	896400	132178517	0.956522	0.995754	577.276	0.011161	0.946522	0.933248
S809	S809.L01	2	1	1	1	TSP0130	171.3	1435176	211110743	0.947972	0.993359	918.846	0.013393	0.949257	0.94205
S809	S809.L02	2	6	2	1	TSP0130	171.3	1745946	257477482	0.956931	0.996012	1134.05	0.011161	0.95184	0.943234
S810	S810.L01	2	1	1	1	TSP0138	109.3	1530292	225096879	0.947246	0.993097	996.02	0.011161	0.949978	0.938949
S810	S810.L02	2	6	2	1	TSP0138	109.3	379434	55941178	0.954821	0.995622	247.349	0.013393	0.933141	0.913863
S811	S811.L01	9	5	1	3	TSP0257	111.3	527646	77627969	0.948295	0.992938	335.352	0.015625	0.928232	0.915422
S811	S811.L02	10	9	2	4	TSP0262	111.3	948512	139872259	0.955918	0.995863	613.27	0.011161	0.947751	0.932758
S812	S812.L01	9	5	1	3	TSP0265	141.5	1052284	154802489	0.947489	0.993386	680.768	0.015625	0.933871	0.918362
S812	S812.L02	10	9	2	4	TSP0270	141.5	1272290	187549672	0.952731	0.994885	830.307	0.011161	0.950842	0.939368
S813	S813.L01	9	5	1	3	TSP0273	60.47	458024	67405776	0.950901	0.994354	290.409	0.020089	0.915671	0.897408
S813	S813.L02	10	9	2	4	TSP0278	60.47	291574	42981708	0.953306	0.994612	188.945	0.015625	0.933123	0.904687
S814	S814.L01	2	1	1	1	TSP0109	137.6	1347206	198102970	0.945549	0.991171	859.515	0.011161	0.949542	0.939733
S814	S814.L02	2	6	2	1	TSP0109	137.6	1137766	167748482	0.955291	0.994988	732.656	0.011161	0.948535	0.93813
S815	S815.L01	2	1	1	1	TSP0157	175.2	2609710	383986867	0.950478	0.994446	1690.68	0.011161	0.954415	0.944802
S815	S815.L02	2	6	2	1	TSP0157	175.2	1496566	220709688	0.957376	0.996637	974.536	0.011161	0.954673	0.941159
S816	S816.L01	2	1	1	1	TSP0158	147.1	1358852	199918085	0.950538	0.994289	888.111	0.011161	0.948989	0.938361
S816	S816.L02	2	6	2	1	TSP0158	147.1	1126954	166185577	0.957073	0.996132	740.271	0.011161	0.95037	0.940188
S817	S817.L01	2	1	1	1	TSP0174	112.1	1104080	162405829	0.947251	0.992388	716.424	0.011161	0.946931	0.937488
S817	S817.L02	2	6	2	1	TSP0174	112.1	803260	118451138	0.955494	0.995668	524.723	0.011161	0.950548	0.937114
S818	S818.L01	2	1	1	1	TSP0182	152	1394464	205111174	0.946714	0.992721	903.928	0.011161	0.946486	0.936651
S818	S818.L02	2	6	2	1	TSP0182	152	1010052	148925629	0.955046	0.995471	662.281	0.011161	0.949577	0.938299

## Sheet: S3 (Likely) Pathogenic Variants
Supplementary Table S3 - Pathogenic and likely pathogenic variants in the LCCG cohort
CHR	POS	REF	ALT	Gene	Pathogenicity Class	N carriers	General Diagnosis Group	Diagnosis Subgroup	Family history	Type	Effect	HGVS coding DNA reference	HGVS protein reference	gnomAD max AF*	Variant AF Classification
5	223624	C	T	SDHA	Pathogenic	2	Hpeatic_tumor, Wilms'_tumor	Hepatoblastoma, Wilms'_tumor	2, 2	SNV	stop_gained	NM_004168.3:c.91C>T	NP_004159.2:p.Arg31Ter	0.000518	uncommon
5	112176675	C	A	APC	Pathogenic	1	Lymphoma	NHL	1	SNV	stop_gained	NM_000038.5:c.5384C>A	NP_000029.2:p.Ser1795Ter	0	rare
7	6037018	TAGGGGG	TCTTCACACACA	PMS2	Pathogenic	1	CNS_tumor	Astrocytoma	1	indel	frameshift_variant	NM_000535.6:c.736_741delCCCCCTinsTGTGTGTGAAG	NP_000526.2:p.Pro246CysfsTer3	0.000133	uncommon
7	6038831	G	A	PMS2	Pathogenic	1	Leukemia	AML	2	SNV	stop_gained	NM_000535.6:c.613C>T	NP_000526.2:p.Gln205Ter	6.48e-05	rare
9	98209616	T	TG	PTCH1	Likely pathogenic	1	Neuroblastoma	Neuroblastoma	2	insertion	frameshift_variant	NM_000264.3:c.3921dup	NP_000255.2:p.Arg1308GlnfsTer17	3.61e-05	rare
13	32928997	G	A	BRCA2	Pathogenic	1	CNS_tumor	Astrocytoma	1	SNV	splice_acceptor_variant	NM_000059.3:c.7008-1G>A		0	rare
13	32971110	ACC	A	BRCA2	Pathogenic	3	Leukemia, Wilms'_tumor, CNS_tumor	ALL, Wilms'_tumor, Astrocytoma	1, 2, 2	deletion	frameshift_variant	NM_000059.3:c.9580_9581del	NP_000050.2:p.Pro3194AsnfsTer2	8.79e-06	rare
13	48947629	G	A	RB1	Pathogenic	3	Retinoblastoma	Retinoblastoma	1, 1, 1	SNV	splice_donor_variant	NM_000321.2:c.1215+1G>A		0	rare
16	23647356	ATC	A	PALB2	Pathogenic	1	Leukemia	AML	na	deletion	frameshift_variant	NM_024675.3:c.509_510del	NP_078951.2:p.Arg170IlefsTer14	7.03e-05	rare
17	7576853	C	T	TP53	Likely pathogenic	1	Carcinoma	Adrenocortical_tumor	1	SNV	splice_region_variant	NM_000546.5:c.993G>A	NP_000537.3:p.Gln331=	0	rare
17	7577538	C	T	TP53	Pathogenic	1	Leukemia	ALL	na	SNV	missense_variant	NM_000546.5:c.743G>A	NP_000537.3:p.Arg248Gln	2.64e-05	rare
17	7578263	G	A	TP53	Pathogenic	1	Soft-tissue_sarcoma	Rhabdomyosarcoma_Embryonal	1	SNV	stop_gained	NM_000546.5:c.586C>T	NP_000537.3:p.Arg196Ter	8.79e-06	rare
17	7578271	T	G	TP53	Likely pathogenic	1	Soft-tissue_sarcoma	non-Rhabdomyosarcoma	2	SNV	missense_variant	NM_000546.5:c.578A>C	NP_000537.3:p.His193Pro	0	rare
17	7579349	A	G	TP53	Likely pathogenic	1	Bone_tumor	Osteosarcoma	na	SNV	missense_variant	NM_000546.5:c.338T>C	NP_000537.3:p.Phe113Ser	0	rare
17	7579356	GA	G	TP53	Likely pathogenic	1	Bone_tumor	Osteosarcoma	2	deletion	frameshift_variant	NM_000546.5:c.330del	NP_000537.3:p.Leu111TrpfsTer12	0	rare
17	29527461	C	T	NF1	Pathogenic	1	Other	Neurofibromatosis	2	SNV	stop_gained	NM_000267.3:c.910C>T	NP_000258.1:p.Arg304Ter	8.79e-06	rare
17	29541542	A	G	NF1	Pathogenic	1	Neuroblastoma	Neuroblastoma	1	SNV	missense_variant	NM_000267.3:c.1466A>G	NP_000258.1:p.Tyr489Cys	6.18e-05	rare
17	29550581	ATAAGG	A	NF1	Likely pathogenic	1	CNS_tumor	Opticusglioma	1	deletion	splice_donor_variant	NM_000267.3:c.1845+1_1845+5del		0	rare
17	29553492	C	T	NF1	Pathogenic	1	CNS_tumor	Brain_tumor_unpsecified	2	SNV	stop_gained	NM_000267.3:c.2041C>T	NP_000258.1:p.Arg681Ter	2.9e-05	rare
17	29554546	G	A	NF1	Likely pathogenic	1	CNS_tumor	Astrocytoma	2	SNV	stop_gained	NM_000267.3:c.2331G>A	NP_000258.1:p.Trp777Ter	0	rare
17	29557276	A	G	NF1	Likely pathogenic	1	CNS_tumor	Opticusglioma	2	SNV	splice_acceptor_variant	NM_000267.3:c.2991-2A>G		0	rare
17	29559858	TACTC	T	NF1	Pathogenic	1	Soft-tissue_sarcoma	Rhabdomyosarcoma_Unspecified	na	deletion	frameshift_variant	NM_000267.3:c.3457_3460del	NP_000258.1:p.Leu1153MetfsTer4	0	rare
17	29576111	C	T	NF1	Pathogenic	1	CNS_tumor	Opticusglioma	3	SNV	stop_gained	NM_000267.3:c.4084C>T	NP_000258.1:p.Arg1362Ter	0	rare
17	41201198	C	T	BRCA1	Pathogenic	1	Neuroblastoma	Neuroblastoma	na	SNV	stop_gained	NM_007294.3:c.5346G>A	NP_009225.1:p.Trp1782Ter	0	rare
17	41258504	A	C	BRCA1	Pathogenic	1	Lymphoma	NHL	na	SNV	missense_variant	NM_007294.3:c.181T>G	NP_009225.1:p.Cys61Gly	6.17e-05	rare
*gnomAD max AF is determined as the highest value of between "gnomAD genomes max AF" and "gnomAD exomes non-cancer max AF". Detailed AF information is displayed in supplementary table S10

## Sheet: S4 Pathogenicity classification
Supplementary Table S4 - Comments to pathogenicity classifications
Gene	HGVS coding DNA reference	Pathogenicity class	Pathogenicity classification comment	ClinVar allele ID
SDHA	NM_004168.3:c.91C>T	Pathogenic	Stop gain variant in exon 2 of 15, before the FAD-binding domain, predicted to cause NMD in all three RefSeq transcripts. Reported in multiple individuals with gastrointestinal stromal tumors, paragangliomas, pheochromocytomas, Carney triad and non-PGL tumors (PMID: 21505157, 22955521, 23174939, 21752896, 23666964, 25494863, 26259135). One of the most frequently reported SDHA variants in pheochro…	[152315]
APC	NM_000038.5:c.5384C>A	Pathogenic	Stop gain variant removing the last 1049 amino acids of the APC protein (not predicted to cause NMD). This removes the Basic Domain, EB1 and HDLG binding sites. Several truncating variants downstream of this variant have been classified as pathogenic in the LOVD APC database and in ClinVar inclusing one stop gain causing termination at the same amino acid. Absent or very rare in gnomAD (AF < 1/10…
PMS2	NM_000535.6:c.736_741delinsTGTGTGTGAAG	Pathogenic	Classified as pathogenic by ClinGen approved Variant Curation Expert Panel (Insight).	[96841]
PMS2	NM_000535.6:c.613C>T	Pathogenic	Stop gain variant in exon 6 of 15, predicted to cause NMD in major transcripts (LRG/Refseq). Absent or very rare in gnomAD (AF < 1/100,000 in exomes and genomes combined).
PTCH1	NM_000264.3:c.3921dup	Likely pathogenic	Frameshift deletion of 1 nucleotide in exon 23 of 24 at amino acid 1308 out of 1448, predicted to cause NMD (stop ca 420 nt before last exon-exon junction). Not predicted to affect splicing. The only downstream truncating variant in the databases (c.4180C>T, p.Arg1394*) is classified as uncertain significance by Invitae in ClinVar and likely pathogenic in the LOVD PTCH1 database (VKGL data sharin…
BRCA2	NM_000059.3:c.7008-1G>A	Pathogenic	Variant disrupts canonical splice acceptor and cause skipping of exon 13 and NMD. Not predicted to alter production of (naturally occurring) in-frame RNA isoforms that may rescue gene functionality. Danish founder mutation reported in multiple breast cancer families (PMID: 18465347, 26833046, 29446198). Classified as pathogenic based on multifactorial likelihood model.	[186452]
BRCA2	NM_000059.3:c.9580_9581del	Pathogenic	Classified as pathogenic by ClinGen approved Variant Curation Expert Panel (Enigma).	[46805]
RB1	NM_000321.2:c.1215+1G>A	Pathogenic	Variant disrupts splice donor after exon 12. Functional assay confirms that this variant causes exon 12 skipping and a premature stop in exon 13 (PMID: 2601691). Reported in several individuals with retinoblastoma (PMID: 2601691, 27582626, 26396485). Absent or very rare in gnomAD (AF < 1/100,000 in exomes and genomes combined).	[132342]
PALB2	NM_024675.3:c.509_510del	Pathogenic	Frameshift deletion of 2 nucleotides disrupting C-terminal domain (182 amino acids) with WD40 repeats necessary for BRCA2 binding. Recurrent pathogenic variant in Eastern Europe (PMID:20122277, 20412113, 21285249, 21165770, 20582465, 24061862). Association with BC shown (PMID: 24061862). Other variants that remove the C-terminal domain of show reduced BRCA2 binding and defective doublestranded br…	[132267]
TP53	NM_000546.5:c.993G>A	Likely pathogenic	Synonymous variant at conserved position predicted to disrupt splicing, cause skipping of exon 9 leading to NMD. Identified in patient with adrenocortical carcinoma at age 6, as well as the patient's mother, diagnosed with BC at 37 plus in-vitro expression of only the wild-type allele (PMID: 22653678). Seen in one more swedish family before. Absent or very rare in gnomAD (AF < 1/100,000 in exomes…	[420639]
TP53	NM_000546.5:c.743G>A	Pathogenic	Missense variant in DNA binding domain, at conserved position, predicted to affect protein function (AGVGD class: C35, BayesDel: 0.4738, PP3), not predicted to affect splicing. Functional studies show abolished DNA-binding and transcriptional transactivation activities with severe, possible dominant-negative, effects (PMID: 21343334, 17606709, 20128691, 16861262, 12826609). Reported in several Li…	[27395]
TP53	NM_000546.5:c.586C>T	Pathogenic	Stop gain variant predicted to cause NMD. Functional studies show abolished DNA binding and transcriptional activation (PMID: 20128691). Found in several Li-Fraumeni patients, de novo in one individual (PMID: 7978053, 11479205, 15381368, 17567834, 19468865, 23894400, 23580068, 28573494). Absent or very rare in gnomAD (AF < 1/100,000 in exomes and genomes combined).	[52758]
TP53	NM_000546.5:c.578A>C	Likely pathogenic	Missense variant in DNA binding domain, at conserved position, predicted to affect protein function ( AGVGD class: C65, BayesDel: 0.5922, PP3_M), not predicted to affect splicing. Functional studies show abolished DNA-binding and transcriptional transactivation activities (PMID: 12826609, 27297285, 29979965, 28472496). Absent or very rare in gnomAD (AF < 1/100,000 in exomes and genomes combined).	[363491]
TP53	NM_000546.5:c.338T>C	Likely pathogenic	Missense variant in DNA binding domain, at conserved position, predicted to affect protein function (AGVGD class: C65, BayesDel: 0.5651, PP3_M), not predicted to affect splicing. Functional studies show abolished transcriptional transactivation activities (PMID: 12826609, 27297285, 29979965). Absent or very rare in gnomAD (AF < 1/100,000 in exomes and genomes combined).
TP53	NM_000546.5:c.330del	Likely pathogenic	Frameshift deletion of 1 nucleotide in DNA binding domain predicted to cause NMD and disrupt gene function. Absent or very rare in gnomAD (AF < 1/100,000 in exomes and genomes combined).
NF1	NM_000267.3:c.910C>T	Pathogenic	Stop gain variant upstream of the Ras-GAP domain, predicted to cause NMD of both major transcripts (LRG/Refseq). Reported in several patients with Neurofibromatosis type 1 (PMID: 9463322, 10712197, 23668869, 16786508, 23913538, 10862084). Functional studies show that this variant causes increased expression of a naturally occuring transcript lacking exon 9 (in LRG_214t1 and LRG_214t2, exon 7 in p…	[184531]
NF1	NM_000267.3:c.1466A>G	Pathogenic	Missense variant at conserved position affecting both major transcripts (LRG/RefSeq) upstream of the Ras-GAP domain, predicted effect on protein function inconclusive (BayesDel: 0.0422346, Revel:0.402). Functional studies show the variant creates a new splice donor site, causes skipping of the last 62 nt of exon 13 (exon 10b in publications) altering the reading frame and damaging protein functio…	[15393]
NF1	NM_000267.3:c.1845+1_1845+5del	Likely pathogenic	Deletion of 5 nucleotides predicted to disrupt splice donor (replaces donor GT with CA), cause read-through of exon 16 (LRG_214t1, LRG_214t2) and truncation upstream of the Ras-GAP domain. Absent or very rare in gnomAD (AF < 1/100,000 in exomes and genomes combined).	[425103]
NF1	NM_000267.3:c.2041C>T	Pathogenic	Stop gain variant upstream of the Ras-GAP domain, predicted to cause NMD of both major transcripts (LRG/Refseq). Reported in patients with Neurofibromatosis type 1 (PMID: 10607834, 23404336, 25324867, 25325900). Functional studies show damaging effect (PMID: 26908603, 27482814). Absent or very rare in gnomAD (AF < 1/100,000 in exomes and genomes combined).	[186247]
NF1	NM_000267.3:c.2331G>A	Likely pathogenic	Stop gain variant upstream of the Ras-GAP domain, predicted to cause NMD of both major transcripts (LRG/Refseq). Absent or very rare in gnomAD (AF < 1/100,000 in exomes and genomes combined).	[433247]
NF1	NM_000267.3:c.2991-2A>G	Likely pathogenic	Splice acceptor variant predicted to cause in-frame skipping of exon 23 (LRG_214t1, LRG_214t2, exon 18 in publications) in the Ras-GAP domain. Reported in at least 1 patient with Neurofibromatosis type 1 (PMID:18546366). Other variants affecting the same canonical splice acceptor and predicted to cause exon 23 skipping have been reported in several individuals with neurofibromatosis type 1, inclu…
NF1	NM_000267.3:c.3457_3460del	Pathogenic	Frameshift deletion of 4 nucleotides affecting both major transcripts (LRG/RefSeq) leading to truncation upstream of the Ras-GAP domain disrupting gene function. Reported in patients with Neurofibromatosis type 1 (PMID: 9003501, 21838856). Absent or very rare in gnomAD (AF < 1/100,000 in exomes and genomes combined).	[184625]
NF1	NM_000267.3:c.4084C>T	Pathogenic	Stop gain variant in the Ras-GAP domain, predicted to cause NMD of both major transcripts (LRG/Refseq). Reported in several individuals with Neurofibromatosis type 1 (PMID:10543400, 12112660, 10712197, 24789688). Absent or very rare in gnomAD (AF < 1/100,000 in exomes and genomes combined). GeneDX reports confirmed de novo in an affected individual at GeneDx in ClinVar.	[15383]
BRCA1	NM_007294.3:c.5346G>A	Pathogenic	Classified as pathogenic by ClinGen approved Variant Curation Expert Panel (Enigma).	[46214]
BRCA1	NM_007294.3:c.181T>G	Pathogenic	Classified as pathogenic by ClinGen approved Variant Curation Expert Panel (Enigma).	[32700]

## Sheet: S5 Gene Mutation Prevalence 
Supplementary Table S5 - Comparison of prevalence of (likely) pathogenic variants between pediatric cancer cohorts in total and per gene
Comparison	NonCarriers 1A	Carriers 1B	NonCarriers 2C	Carriers 2D	ORE	p_valueE	FDR Adjusted p-valueE	% Carriers 1	% Carriers 2
LCCG_vs_Zhang_total	760	30	1030	90	2.213	<0.001	0.001	0.0379747	0.0803571
LCCG_vs_Zhang_total_ex_TP53F	766	24	1078	42	1.243	0.447	0.536	0.0303797	0.0375
LCCG_vs_Zhang_ALK	790	0	1119	1	Inf	1	1	0	0.000892857
LCCG_vs_Zhang_APC	789	1	1114	6	4.247	0.251	1	0.00126582	0.00535714
LCCG_vs_Zhang_BRCA1	788	2	1119	1	0.352	0.573	1	0.00253165	0.000892857
LCCG_vs_Zhang_BRCA2	786	4	1114	6	1.058	1	1	0.00506329	0.00535714
LCCG_vs_Zhang_CDH1	790	0	1119	1	Inf	1	1	0	0.000892857
LCCG_vs_Zhang_KRAS	790	0	1119	1	Inf	1	1	0	0.000892857
LCCG_vs_Zhang_MSH2	790	0	1119	1	Inf	1	1	0	0.000892857
LCCG_vs_Zhang_MSH6	790	0	1119	1	Inf	1	1	0	0.000892857
LCCG_vs_Zhang_NF1	782	8	1116	4	0.351	0.084	0.686	0.0101266	0.00357143
LCCG_vs_Zhang_NF2	790	0	1118	2	Inf	0.515	1	0	0.00178571
LCCG_vs_Zhang_NRAS	790	0	1119	1	Inf	1	1	0	0.000892857
LCCG_vs_Zhang_PALB2	789	1	1119	1	0.705	1	1	0.00126582	0.000892857
LCCG_vs_Zhang_PMS2	788	2	1117	3	1.058	1	1	0.00253165	0.00267857
LCCG_vs_Zhang_PTCH1	789	1	1119	1	0.705	1	1	0.00126582	0.000892857
LCCG_vs_Zhang_RB1	787	3	1117	3	0.705	0.696	1	0.00379747	0.00267857
LCCG_vs_Zhang_RET	790	0	1118	2	Inf	0.515	1	0	0.00178571
LCCG_vs_Zhang_RUNX1	790	0	1117	3	Inf	0.272	1	0	0.00267857
LCCG_vs_Zhang_SDHA	788	2	1119	1	0.352	0.573	1	0.00253165	0.000892857
LCCG_vs_Zhang_SDHB	790	0	1119	1	Inf	1	1	0	0.000892857
LCCG_vs_Zhang_TP53	784	6	1072	48	5.847	<0.001	<0.001	0.00759494	0.0428571
LCCG_vs_Zhang_TP53_ex_ACTG	785	5	1099	21	2.998	0.026	0.42	0.00632911	0.01875
LCCG_vs_Zhang_VHL	790	0	1118	2	Inf	0.514	1	0	0.00178571
LCCG_vs_Grobner_total	760	30	853	61	1.811	0.009	0.028	0.0379747	0.0667396
LCCG_vs_Grobner_total_ex_TP53F	766	24	877	37	1.346	0.297	0.445	0.0303797	0.0404814
LCCG_vs_Grobner_ALK	790	0	913	1	Inf	1	1	0	0.00109409
LCCG_vs_Grobner_APC	789	1	912	2	1.73	1	1	0.00126582	0.00218818
LCCG_vs_Grobner_BRCA1	788	2	914	0	0	0.215	1	0.00253165	0
LCCG_vs_Grobner_BRCA2	786	4	907	7	1.516	0.559	1	0.00506329	0.00765864
LCCG_vs_Grobner_CDH1	790	0	914	0	0	1	1	0	0
LCCG_vs_Grobner_KRAS	790	0	914	0	0	1	1	0	0
LCCG_vs_Grobner_MSH2	790	0	912	2	Inf	0.502	1	0	0.00218818
LCCG_vs_Grobner_MSH6	790	0	908	6	Inf	0.033	0.435	0	0.00656455
LCCG_vs_Grobner_NF1	782	8	908	6	0.646	0.434	1	0.0101266	0.00656455
LCCG_vs_Grobner_NF2	790	0	913	1	Inf	1	1	0	0.00109409
LCCG_vs_Grobner_NRAS	790	0	914	0	0	1	1	0	0
LCCG_vs_Grobner_PALB2	789	1	914	0	0	0.464	1	0.00126582	0
LCCG_vs_Grobner_PMS2	788	2	911	3	1.297	1	1	0.00253165	0.00328228
LCCG_vs_Grobner_PTCH1	789	1	913	1	0.864	1	1	0.00126582	0.00109409
LCCG_vs_Grobner_RB1	787	3	910	4	1.153	1	1	0.00379747	0.00437637
LCCG_vs_Grobner_RET	790	0	914	0	0	1	1	0	0
LCCG_vs_Grobner_RUNX1	790	0	914	0	0	1	1	0	0
LCCG_vs_Grobner_SDHA	788	2	913	1	0.432	0.6	1	0.00253165	0.00109409
LCCG_vs_Grobner_SDHB	790	0	913	1	Inf	1	1	0	0.00109409
LCCG_vs_Grobner_TP53	784	6	890	24	3.521	0.005	0.154	0.00759494	0.0262582
LCCG_vs_Grobner_TP53_ex_ACTG	785	5	894	20	3.51	0.008	0.174	0.00632911	0.0218818
LCCG_vs_Grobner_VHL	790	0	912	2	Inf	0.502	1	0	0.00218818
Zhang_vs_Grobner_total	1030	90	853	61	0.818	0.269	0.445	0.0803571	0.0667396
Zhang_vs_Grobner_total_ex_TP53F	1078	42	877	37	1.083	0.731	0.731	0.0375	0.0404814
Zhang_vs_Grobner_ALK	1119	1	913	1	1.226	1	1	0.000892857	0.00109409
Zhang_vs_Grobner_APC	1114	6	912	2	0.407	0.308	1	0.00535714	0.00218818
Zhang_vs_Grobner_BRCA1	1119	1	914	0	0	1	1	0.000892857	0
Zhang_vs_Grobner_BRCA2	1114	6	907	7	1.433	0.583	1	0.00535714	0.00765864
Zhang_vs_Grobner_CDH1	1119	1	914	0	0	1	1	0.000892857	0
Zhang_vs_Grobner_KRAS	1119	1	914	0	0	1	1	0.000892857	0
Zhang_vs_Grobner_MSH2	1119	1	912	2	2.453	0.591	1	0.000892857	0.00218818
Zhang_vs_Grobner_MSH6	1119	1	908	6	7.388	0.05	0.492	0.000892857	0.00656455
Zhang_vs_Grobner_NF1	1116	4	908	6	1.843	0.359	1	0.00357143	0.00656455
Zhang_vs_Grobner_NF2	1118	2	913	1	0.612	1	1	0.00178571	0.00109409
Zhang_vs_Grobner_NRAS	1119	1	914	0	0	1	1	0.000892857	0
Zhang_vs_Grobner_PALB2	1119	1	914	0	0	1	1	0.000892857	0
Zhang_vs_Grobner_PMS2	1117	3	911	3	1.226	1	1	0.00267857	0.00328228
Zhang_vs_Grobner_PTCH1	1119	1	913	1	1.226	1	1	0.000892857	0.00109409
Zhang_vs_Grobner_RB1	1117	3	910	4	1.636	0.708	1	0.00267857	0.00437637
Zhang_vs_Grobner_RET	1118	2	914	0	0	0.505	1	0.00178571	0
Zhang_vs_Grobner_RUNX1	1117	3	914	0	0	0.257	1	0.00267857	0
Zhang_vs_Grobner_SDHA	1119	1	913	1	1.226	1	1	0.000892857	0.00109409
Zhang_vs_Grobner_SDHB	1119	1	913	1	1.226	1	1	0.000892857	0.00109409
Zhang_vs_Grobner_TP53	1072	48	890	24	0.602	0.053	0.492	0.0428571	0.0262582
Zhang_vs_Grobner_VHL	1118	2	912	2	1.226	1	1	0.00178571	0.00218818
ANumber of patients without (likely) pathogenic mutation in the first cohort listed under Comparison in the first colomn. BNumber of patients with (likely) pathogenic mutation in the first cohort listed under Comparison in the first colomn. C&DSame as A&B however applied to the second cohort listed under comparison. EOdds ratios (OR), Fisher exact test p-values and FDR adjusted p-values for each …

## Sheet: S6 Tumour Type Mutations Comp.
Supplementary Table S6: Comparison of prevalence of (likely) pathogenic variants between pediatric cancer cohorts for different diagnoses
	LCCG cohort			Zhang et al. cohort			Gröbner et al. cohort			LCCG vs Zhang et al			LCCG vs Gröbner et al			Zhang et al. vs Gröbner et al
Diagnosis	N patients	N carriers	% carriers	N patients	N carriers	% carriers	N patients	N carriers	% carriers	Odds ratio	p-value	FDR adjusted p-value	Odds ratio	p-value	FDR adjusted p-value	Odds ratio	p-value	FDR adjusted p-value
Leukemia	262	4	0.0152672	588	24	0.0408163	101	5	0.049505	2.742	0.061	0.192	3.346	0.123	0.533	1.224	0.599	1
CNS_tumor	149	8	0.0536913	245	18	0.0734694	542	37	0.0682657	1.396	0.533	0.866	1.291	0.707	1	0.924	0.765	1
Lymphoma	133	2	0.0150376	0	0	0	15	1	0.0666667	NA	NA	NA	4.596	0.276	0.728	NA	NA	NA
Wilms'_tumor	59	2	0.0338983	0	0	0	51	0	0	NA	NA	NA	0	0.498	0.925	NA	NA	NA
Soft-tissue_sarcoma	56	3	0.0535714	43	3	0.0697674	21	3	0.142857	1.321	1	1	2.896	0.336	0.728	2.192	0.385	1
Neuroblastoma	36	3	0.0833333	100	4	0.04	59	3	0.0508475	0.461	0.381	0.708	0.593	0.67	1	1.284	0.711	1
Germ-cell_tumor	14	0	0	0	0	0	0	0	0	NA	NA	NA	NA	NA	NA	NA	NA	NA
Bone_tumor	58	2	0.0344828	85	11	0.129412	65	3	0.0461538	4.128	0.074	0.192	1.352	1	1	0.328	0.096	1
Retinoblastoma	5	3	0.6	15	2	0.133333	36	4	0.111111	0.12	0.073	0.192	0.092	0.028	0.182	0.816	1	1
Carcinomas	6	1	0.166667	39	28	0.717949	8	4	0.5	11.959	0.017	0.111	4.452	0.301	0.728	0.402	0.245	1
Hepatic_tumor	9	1	0.111111	0	0	0	16	1	0.0625	NA	NA	NA	0.548	1	1	NA	NA	NA
Other	3	1	0.333333	5	0	0	0	0	0	0	0.375	0.708	NA	NA	NA	NA	NA	NA
Total	790	30	0.0379747	1120	90	0.0803571	914	61	0.0667396	2.213	<0.001	<0.001	1.811	0.009	0.117	0.818	0.269	1
Number of patients and carriers of (likely) pathogenic variants in 22 cancer predisposition genes in three pediatric cancer patient study cohorts. The prevalence of (likely) pathogenic variant carriers was compared between cohorts using Fisher exact text. Odds ratios (OR), Fisher exact test p-values and FDR adjusted p-values are shown for each comparison.

## Sheet: S7 Sample Info
Supplementary Table S8 - Sample Information
Sample	No of libraries	PF_READS	PF_BASES	PCT_PF_Q30_BASES	PCT_PF_UQ_READS_ALIGNED	MEAN_TARGET_COVERAGE	ZERO_CVG_TARGETS_PCT	PCT_TARGET_BASES_10X	PCT_TARGET_BASES_30X
S001	2	3102712	457066420	0.954012	0.995348	2043.16	0.011161	0.960455	0.950299
S004	2	1898654	279354243	0.950883	0.994205	1219.85	0.011161	0.954566	0.945435
S005	2	1934736	284693628	0.95164	0.994299	1256.16	0.011161	0.951617	0.941693
S006	2	4648152	684814354	0.95106	0.994716	3007.1	0.008929	0.962468	0.95413
S007	2	2004298	294721192	0.94587	0.990826	1291.78	0.011161	0.952481	0.943493
S008	2	3064188	451522686	0.954542	0.995035	1973.46	0.011161	0.953862	0.944669
S009	2	2960802	436044029	0.951618	0.993811	1890.98	0.011161	0.960989	0.952713
S010	2	2924644	430723824	0.952582	0.994795	1866.48	0.011161	0.954299	0.945328
S011	2	2325848	342707436	0.953691	0.995119	1484.76	0.011161	0.947715	0.938263
S012	2	5392824	793968937	0.949985	0.992908	3505.5	0.011161	0.956945	0.947555
S013	2	1724478	254004068	0.952287	0.993993	1111.99	0.008929	0.956027	0.943769
S014	2	2631054	387537528	0.951805	0.993794	1692.02	0.013393	0.958165	0.951386
S015	2	2979244	438744942	0.952569	0.994329	1902.25	0.008929	0.96229	0.949444
S016	2	1332110	196046379	0.948196	0.992021	856.134	0.011161	0.951956	0.940499
S017	2	1433892	211165355	0.952071	0.99415	917.674	0.011161	0.958085	0.945595
S018	2	1259116	185335932	0.950382	0.993705	802.689	0.011161	0.954548	0.939555
S019	2	2321874	341889945	0.951926	0.994588	1515.46	0.011161	0.95894	0.947261
S020	2	4256358	626976569	0.954407	0.994768	2761.32	0.011161	0.960695	0.950539
S021	2	2659280	391509080	0.950855	0.993154	1698.29	0.011161	0.957524	0.943341
S022	2	1775226	261401825	0.950193	0.992848	1152.37	0.011161	0.951858	0.943519
S023	2	2614046	384827100	0.950018	0.993221	1684.11	0.011161	0.957328	0.943885
S024	2	1459922	214804781	0.946499	0.991766	930.846	0.008929	0.951029	0.941871
S025	2	1816810	267548083	0.952606	0.994178	1157.56	0.011161	0.958317	0.947395
S026	2	3984562	587042182	0.95236	0.993879	2561.37	0.008929	0.960125	0.949604
S027	2	5666844	834940457	0.954417	0.995405	3708.3	0.011161	0.966192	0.957782
S028	2	2035380	299606438	0.951448	0.993939	1329.93	0.011161	0.954691	0.944535
S029	2	2044822	300995392	0.950273	0.993438	1317.38	0.011161	0.955911	0.947154
S030	2	2679406	394542849	0.948943	0.9926	1740.75	0.011161	0.958495	0.947867
S031	2	2673168	393743474	0.951726	0.993908	1708.68	0.008929	0.958459	0.945782
S032	2	2518916	370991246	0.95313	0.994934	1625.03	0.011161	0.95845	0.949132
S033	2	3115660	458999145	0.953277	0.994901	2006.09	0.011161	0.959323	0.947056
S035	2	4644848	684129528	0.952526	0.99442	3015.08	0.011161	0.960624	0.952918
S036	2	5114406	753523364	0.953819	0.994821	3342.88	0.011161	0.964508	0.958887
S037	2	3605522	530937719	0.95043	0.993793	2336.25	0.011161	0.960927	0.951368
S038	2	2965128	436868712	0.954726	0.995248	1936.78	0.011161	0.959172	0.953755
S039	2	5146026	758247421	0.952958	0.993927	3373.64	0.011161	0.963101	0.954566
S040	2	2833078	417212074	0.952336	0.994867	1836.67	0.004464	0.960704	0.947983
S041	2	1953706	287432270	0.948982	0.993731	1267.87	0.011161	0.957738	0.946762
S042	2	1896642	279248632	0.951551	0.994318	1236.75	0.011161	0.955537	0.947127
S043	2	1546750	227839286	0.954103	0.994972	993.266	0.008929	0.953372	0.942762
S044	2	1024466	150852433	0.950693	0.993903	655.398	0.011161	0.94482	0.930459
S045	2	1538218	226671380	0.955028	0.995197	980.155	0.011161	0.95241	0.946495
S046	2	2179984	321298821	0.954753	0.995114	1410.43	0.011161	0.961239	0.94686
S047	2	1927038	283859751	0.952946	0.994884	1227.7	0.011161	0.955029	0.943003
S048	2	2109100	310496181	0.951023	0.993771	1368.94	0.008929	0.958085	0.947029
S049	2	4160656	612702668	0.953985	0.994955	2705.52	0.008929	0.962655	0.955858
S050	2	3261742	480093956	0.949361	0.992537	2100.09	0.008929	0.962058	0.949043
S051	2	4078824	600729539	0.952797	0.994171	2641.71	0.011161	0.962504	0.955911
S052	2	3018838	444482617	0.951577	0.993989	1964.14	0.008929	0.959956	0.949675
S053	2	3203602	471349425	0.947668	0.991953	2064.61	0.011161	0.961408	0.948927
S054	2	1046122	153972761	0.94999	0.993466	665.151	0.013393	0.949328	0.937845
S055	4	2160532	318206608	0.951842	0.994087	1400.16	0.011161	0.957265	0.948036
S056	2	1917014	282275463	0.950826	0.993284	1243.72	0.011161	0.955947	0.943609
S057	2	2281746	336207484	0.955432	0.995624	1465.76	0.011161	0.960152	0.949595
S058	2	2463970	362812604	0.952503	0.994391	1574.36	0.011161	0.960481	0.949328
S059	2	3654484	538198238	0.952217	0.994145	2338.68	0.011161	0.961951	0.950308
S060	2	2259696	332675709	0.95089	0.994317	1462.21	0.011161	0.958548	0.9476
S061	2	649562	95581684	0.947155	0.992144	409.016	0.011161	0.949408	0.93413
S062	2	2650194	390248039	0.950969	0.993888	1724.88	0.011161	0.959421	0.948989
S063	2	1157306	170424307	0.952428	0.994319	739.62	0.008929	0.954032	0.940731
S064	2	6756884	994831169	0.951078	0.993401	4377.22	0.011161	0.965827	0.957746
S065	2	380218	55994252	0.951124	0.993083	242.892	0.013393	0.93674	0.917257
S066	2	3945830	581472071	0.954725	0.995566	2536.33	0.011161	0.96082	0.951252
S067	4	2857230	420971749	0.951749	0.994594	1848.98	0.011161	0.962085	0.950735
S068	2	1331438	196022802	0.950133	0.992778	840.596	0.011161	0.955208	0.939626
S069	2	800150	117824015	0.949919	0.993085	507.963	0.008929	0.949034	0.933613
S070	2	1518680	223551343	0.947507	0.992184	979.781	0.008929	0.95502	0.940232
S071	2	1323486	194785059	0.949197	0.99267	867.293	0.011161	0.94947	0.93935
S072	2	2892520	425928349	0.95233	0.994584	1862.6	0.011161	0.959573	0.948018
S073	2	4006282	590006322	0.951782	0.994333	2629.22	0.013393	0.958646	0.951608
S074	2	2703534	397914861	0.950348	0.993915	1756.41	0.011161	0.959323	0.950522
S075	2	2899880	426937977	0.949691	0.992923	1863.87	0.011161	0.958976	0.947208
S076	2	7259594	1069440335	0.952884	0.995033	4766.61	0.011161	0.965942	0.959564
S077	2	2213744	325985457	0.951078	0.993359	1410.92	0.011161	0.959092	0.945729
S078	2	2309504	339990552	0.948555	0.992836	1505.5	0.011161	0.958798	0.947804
S079	2	2281438	335919626	0.950324	0.992625	1469.49	0.011161	0.955439	0.947359
S080	2	1211580	178375700	0.949659	0.992398	765.248	0.011161	0.9507	0.941613
S081	2	4347274	640215807	0.952024	0.994213	2831.08	0.011161	0.960446	0.953381
S082	2	959360	141272779	0.951635	0.993867	620.414	0.011161	0.949087	0.939787
S083	2	3490072	513928167	0.95219	0.99401	2223.86	0.008929	0.962245	0.950673
S084	2	3941360	580533724	0.950741	0.994479	2580.8	0.011161	0.961836	0.952054
S085	2	1952276	287465629	0.95233	0.99353	1239.21	0.011161	0.951573	0.940535
S086	2	754548	111092724	0.948879	0.9926	481.15	0.011161	0.943315	0.928018
S087	2	2998788	441402929	0.951291	0.994564	1929.96	0.011161	0.959591	0.946504
S088	2	1411596	207809799	0.949751	0.993368	899.87	0.011161	0.950076	0.940437
S089	2	2526304	371658365	0.945819	0.990998	1615.63	0.011161	0.956793	0.945355
S090	2	1808498	266150189	0.948124	0.99192	1165.73	0.011161	0.95511	0.943787
S091	2	2512736	370032709	0.951112	0.993185	1609.81	0.011161	0.953604	0.944357
S092	2	4057162	597569857	0.952745	0.994234	2638.77	0.011161	0.96286	0.950753
S093	2	2473212	364089900	0.951303	0.994307	1585.78	0.011161	0.954094	0.944767
S094	2	1339618	197136310	0.947404	0.991931	870.518	0.011161	0.94825	0.938201
S095	4	1437092	211676342	0.953591	0.994789	927.1	0.011161	0.952945	0.939243
S096	2	1429196	210573903	0.953764	0.99521	914.804	0.011161	0.952508	0.941176
S097	4	4167288	614004983	0.953401	0.994744	2743.44	0.008929	0.961069	0.951564
S098	2	3468142	510951058	0.953395	0.994612	2254.79	0.011161	0.958548	0.951074
S099	2	524470	77228999	0.951438	0.992724	331.783	0.015625	0.939519	0.928954
S100	2	882506	129971439	0.951835	0.993832	557.709	0.011161	0.946433	0.936045
S101	4	1346984	198420306	0.952827	0.994352	854.259	0.013393	0.94915	0.935092
S102	2	2378062	350397291	0.95499	0.995631	1540.26	0.011161	0.955012	0.942949
S103	2	2857402	420915225	0.952897	0.994001	1850.57	0.011161	0.954272	0.944776
S104	2	1507544	222036634	0.952498	0.99399	960.423	0.011161	0.949738	0.937034
S105	2	1217232	179231560	0.951636	0.994253	766.757	0.011161	0.942112	0.930067
S106	2	2489108	366460240	0.950536	0.993339	1586.89	0.011161	0.950905	0.941203
S107	2	2474492	364414745	0.951976	0.993927	1603.23	0.011161	0.959377	0.948437
S108	2	1642144	241847732	0.952041	0.993811	1049.53	0.011161	0.957791	0.943983
S109	2	845150	124468160	0.952566	0.994286	540.513	0.011161	0.949203	0.935867
S110	2	1807348	266134689	0.950912	0.993461	1151.9	0.008929	0.958183	0.945381
S111	2	2697320	397306526	0.951961	0.993957	1750.68	0.011161	0.960375	0.950637
S112	2	2769664	407955722	0.952974	0.99475	1771.33	0.011161	0.959145	0.951867
S113	2	918020	135202250	0.951626	0.993831	593.518	0.008929	0.95029	0.937649
S114	2	1440754	212220450	0.951968	0.994839	937.196	0.011161	0.953907	0.94229
S115	2	1514372	222974004	0.95013	0.992767	949.181	0.011161	0.94858	0.940526
S116	2	2265380	333769392	0.953283	0.994928	1437.73	0.011161	0.954388	0.94474
S117	2	1543606	227228526	0.949579	0.993468	991.007	0.008929	0.950263	0.940784
S118	2	2497804	367960664	0.954567	0.995459	1619.81	0.011161	0.959599	0.953194
S119	2	744450	109639846	0.952561	0.994438	483.323	0.011161	0.948277	0.936027
S120	2	3289272	484340684	0.951393	0.994035	2117.53	0.011161	0.960401	0.951234
S121	2	1876228	276285472	0.950655	0.993343	1200.87	0.011161	0.957631	0.951012
S122	2	1902032	280171251	0.952509	0.993989	1201.78	0.008929	0.957399	0.946174
S123	2	4043508	595503783	0.951959	0.994957	2602.68	0.008929	0.961506	0.9547
S124	2	979900	144277348	0.950293	0.99332	622.29	0.011161	0.94735	0.938352
S125	2	2549542	375463094	0.952411	0.99436	1635.45	0.011161	0.96017	0.948045
S126	2	1933254	284707187	0.952884	0.994656	1230.32	0.011161	0.95462	0.943671
S127	2	3331766	490555289	0.950848	0.993785	2139.71	0.008929	0.960383	0.952223
S128	2	1686650	248290408	0.94995	0.993505	1075.48	0.011161	0.953657	0.942967
S129	2	3342394	492112308	0.952267	0.994541	2138.53	0.013393	0.958228	0.948606
S130	2	2464030	363249664	0.955867	0.995966	1611.95	0.011161	0.95845	0.947359
S131	2	1584560	233345587	0.951394	0.99434	1027.9	0.011161	0.954094	0.942459
S132	2	2563700	377549081	0.953093	0.994795	1642.61	0.013393	0.95551	0.949087
S133	2	3259212	480059496	0.951902	0.994226	2125.09	0.011161	0.961818	0.955136
S134	2	1012976	149150831	0.951021	0.994381	645.579	0.011161	0.951715	0.938522
S135	2	1800806	265100160	0.950452	0.993799	1156.61	0.008929	0.959412	0.947804
S136	2	3720428	548195928	0.953712	0.99497	2435.02	0.008929	0.963831	0.955778
S137	2	3299376	485970843	0.952372	0.994091	2126	0.011161	0.963199	0.952277
S138	2	2063600	303848391	0.952404	0.994605	1328.44	0.011161	0.953203	0.941702
S139	2	946700	139398538	0.952057	0.993873	611.371	0.011161	0.950762	0.937747
S140	2	1531234	225474001	0.951475	0.994209	969.025	0.011161	0.953399	0.942914
S141	2	4107230	604827995	0.950954	0.993543	2661.23	0.011161	0.961533	0.953836
S142	2	2311388	340548743	0.953852	0.995283	1517.59	0.008929	0.962183	0.950174
S143	2	2427806	357494401	0.951741	0.99376	1572.31	0.011161	0.960722	0.953194
S144	2	2188244	322161666	0.952447	0.99426	1418.33	0.008929	0.959056	0.949346
S145	2	3001226	441810747	0.949345	0.992941	1917.55	0.011161	0.957203	0.950548
S146	2	3670554	540536895	0.952011	0.9944	2367.76	0.011161	0.9627	0.9547
S147	2	2155436	317342086	0.94955	0.993078	1376.22	0.011161	0.958147	0.949355
S148	2	2713586	400153808	0.956369	0.996272	1772.79	0.011161	0.959314	0.947644
S149	2	2042960	300792055	0.950338	0.993392	1313.85	0.011161	0.953845	0.945319
S150	2	3066906	451757031	0.954219	0.995303	2001.03	0.011161	0.959564	0.949987
S151	2	3469086	510744778	0.951484	0.994296	2231.89	0.011161	0.959787	0.949943
S152	2	1764708	259803002	0.95144	0.993529	1133.76	0.011161	0.952517	0.941372
S153	2	4367362	643137858	0.952	0.99494	2843.56	0.011161	0.961675	0.953515
S154	2	1422890	209484587	0.952154	0.994531	904.895	0.011161	0.958896	0.944615
S155	2	1369588	201607041	0.949882	0.993778	890.18	0.011161	0.95576	0.944116
S156	2	4101570	604391902	0.954733	0.995047	2621.97	0.011161	0.963822	0.950994
S157	2	4099574	603898539	0.953082	0.994367	2655.38	0.011161	0.962121	0.953114
S158	2	3780786	556972844	0.952145	0.994292	2415.8	0.011161	0.958539	0.94849
S159	2	3632572	535182404	0.953126	0.994806	2360.59	0.011161	0.96123	0.953675
S160	2	2197324	323635708	0.951538	0.993736	1426.85	0.011161	0.953836	0.943484
S161	2	2121272	312422246	0.952893	0.994644	1375.84	0.011161	0.959207	0.945123
S162	2	1400650	206191668	0.94962	0.992761	907.491	0.011161	0.952294	0.944482
S163	2	2696312	397187369	0.951998	0.994251	1751.6	0.011161	0.957185	0.949381
S164	2	4623058	680896840	0.952776	0.994948	3025.45	0.011161	0.960793	0.952419
S165	2	1147456	169018284	0.952503	0.994548	741.478	0.013393	0.952054	0.938495
S166	2	1783612	262610792	0.950804	0.993098	1147.63	0.011161	0.956597	0.944998
S168	2	1719592	253120525	0.949198	0.992433	1108.29	0.011161	0.955885	0.945515
S169	2	1157136	170382624	0.951233	0.99385	730.704	0.008929	0.954611	0.941319
S170	2	2240560	329631488	0.946404	0.991729	1447.11	0.011161	0.952829	0.949381
S171	2	1585994	233310426	0.948378	0.993354	1013.83	0.011161	0.956196	0.943849
S172	2	1606284	236485361	0.951334	0.993901	1039.96	0.011161	0.953729	0.942112
S173	2	1462466	215339199	0.950216	0.993407	945.844	0.011161	0.953791	0.942477
S174	2	2490900	366805614	0.950166	0.993347	1616.19	0.011161	0.957123	0.949257
S175	2	1653376	243440974	0.951473	0.994159	1065.06	0.013393	0.952588	0.939938
S176	2	1642878	241905793	0.951725	0.994697	1075.51	0.011161	0.95421	0.946967
S177	2	2006596	295659907	0.95401	0.995207	1284.18	0.011161	0.954682	0.945372
S178	2	3428476	504967371	0.954335	0.995109	2205.19	0.011161	0.952401	0.947199
S179	2	2289702	337232958	0.952423	0.994421	1446.03	0.011161	0.952098	0.946914
S180	2	1558754	229585013	0.952287	0.99463	998.552	0.011161	0.952312	0.939511
S181	2	1216126	179056693	0.951497	0.994065	770.388	0.011161	0.946433	0.937693
S182	2	2046586	301163534	0.947124	0.991564	1290.94	0.011161	0.959243	0.947119
S183	2	2420992	356501883	0.950112	0.993539	1525.72	0.011161	0.956205	0.945355
S184	2	2051592	302153116	0.9516	0.993457	1307.51	0.011161	0.954771	0.94368
S185	2	5289434	779126114	0.9514	0.994259	3382.9	0.008929	0.961907	0.951003
S186	2	3281750	483216051	0.951977	0.994505	2103.91	0.011161	0.95976	0.948116
S187	2	1592666	234539503	0.951443	0.994038	1013.74	0.011161	0.950361	0.942789
S188	4	4340350	639545552	0.9545	0.995259	2808.29	0.011161	0.960766	0.954138
S189	2	1459484	215049058	0.953244	0.994743	923.814	0.011161	0.950067	0.937702
S190	2	2879400	424458247	0.954204	0.994859	1855.74	0.011161	0.956722	0.945889
S191	2	4094140	603208258	0.95416	0.995097	2623.39	0.011161	0.96172	0.952802
S192	2	2235854	329324772	0.952898	0.994448	1427.76	0.011161	0.959787	0.946789
S193	2	2163006	318384016	0.949342	0.992536	1372.73	0.008929	0.953604	0.940784
S194	2	3980142	586325257	0.954412	0.995347	2573.67	0.008929	0.960713	0.954183
S195	2	3354200	494359749	0.954388	0.995286	2128.17	0.011161	0.955902	0.946513
S196	2	2483692	365840598	0.950845	0.993287	1610.39	0.011161	0.948624	0.940535
S197	2	1558290	229535860	0.952295	0.992961	1002.99	0.011161	0.951083	0.939279
S198	4	1299514	191451115	0.952269	0.994264	831.298	0.011161	0.948758	0.937105
S199	2	1604706	236254557	0.949796	0.993497	1004.95	0.011161	0.946914	0.937907
S200	2	2272756	334653781	0.950215	0.992794	1460.29	0.011161	0.949292	0.940856
S201	2	1596724	235257299	0.952982	0.995385	1018.2	0.011161	0.958914	0.945328
S202	2	1811930	266911002	0.952174	0.994246	1155.93	0.011161	0.957444	0.946406
S203	2	2904026	427912774	0.954747	0.995268	1867.79	0.011161	0.960473	0.952214
S204	2	1876756	276510231	0.953342	0.994803	1210.73	0.011161	0.959101	0.953622
S205	2	2249428	331354011	0.951988	0.994344	1446.06	0.011161	0.960375	0.953061
S206	2	2253626	331975460	0.952898	0.994274	1410.19	0.011161	0.960473	0.947831
S207	2	2378882	350406439	0.951345	0.994802	1550.59	0.011161	0.957942	0.950023
S208	2	3331414	491047391	0.954927	0.995424	2165.65	0.011161	0.961408	0.957167
S209	2	2754146	405880334	0.953775	0.995203	1789.31	0.011161	0.960464	0.948998
S210	2	3380826	498150772	0.953898	0.994742	2191.6	0.011161	0.957844	0.951314
S211	2	2766656	407667633	0.952979	0.994627	1771.76	0.011161	0.955163	0.946691
S212	2	3194018	470318581	0.950459	0.993259	2043.7	0.011161	0.960383	0.948072
S213	2	5462596	805095979	0.954876	0.995686	3521.53	0.008929	0.966254	0.959145
S214	2	4466052	657975639	0.953867	0.994837	2878.25	0.011161	0.963795	0.954557
S215	2	1694528	249554729	0.950609	0.993343	1098.73	0.011161	0.959109	0.948125
S216	2	5729796	844227922	0.953269	0.994398	3737.9	0.008929	0.964419	0.957025
S217	2	3743324	551681312	0.954341	0.995952	2446.98	0.011161	0.962415	0.955368
S218	2	4089436	602283162	0.951465	0.993761	2667.07	0.011161	0.959519	0.954602
S219	2	6710356	988534663	0.952652	0.994522	4364.49	0.008929	0.965203	0.959074
S220	2	2217726	326838544	0.95426	0.995113	1422.34	0.008929	0.958192	0.951564
S221	2	2955446	435472959	0.952906	0.994926	1960.55	0.011161	0.960303	0.951154
S222	2	813874	119846027	0.951252	0.994074	528.62	0.011161	0.953283	0.936909
S223	2	1942896	286208881	0.952831	0.994869	1253.72	0.011161	0.958263	0.94711
S225	2	3055986	450066137	0.95289	0.994975	1971.24	0.011161	0.960366	0.953363
S226	2	2211784	325848019	0.95284	0.994498	1434.81	0.008929	0.958424	0.949586
S227	2	4956402	730471061	0.95547	0.995259	3254.89	0.008929	0.965141	0.95829
S228	4	2634954	387790273	0.948678	0.99252	1693.86	0.008929	0.957399	0.949034
S229	2	6108994	900216374	0.953816	0.995592	3981.57	0.008929	0.965203	0.957479
S230	2	3796236	559018173	0.95115	0.994111	2500.54	0.008929	0.963323	0.952
S231	4	3421184	504020403	0.951594	0.994134	2219.73	0.011161	0.958949	0.948615
S232	2	1248754	183997526	0.95384	0.995484	799.409	0.011161	0.950459	0.944125
S233	2	1415246	208537093	0.953292	0.994565	907.742	0.011161	0.952107	0.943038
S234	2	2102288	309562638	0.951588	0.99478	1365.56	0.011161	0.960214	0.948188
S235	2	2213490	326012765	0.951653	0.994438	1424.46	0.011161	0.954878	0.95021
S237	2	2505968	369115293	0.952523	0.994814	1596.1	0.011161	0.962361	0.955457
S238	2	2373130	349549774	0.952245	0.993924	1514.53	0.008929	0.960918	0.951003
S239	2	3097234	456340978	0.953386	0.995227	1998.96	0.008929	0.96245	0.951885
S240	2	3298656	485994325	0.952865	0.994595	2179.31	0.011161	0.961488	0.957167
S241	2	1683300	248048756	0.954208	0.995689	1077.25	0.011161	0.957675	0.945684
S242	2	3748584	552166899	0.952341	0.994875	2416.34	0.011161	0.965069	0.955092
S243	2	3173890	467489157	0.951585	0.993885	2057.26	0.008929	0.960677	0.953096
S244	2	4578004	674403865	0.95361	0.995293	3024.88	0.011161	0.962326	0.957176
S245	2	3604358	530971676	0.952936	0.995213	2364.76	0.011161	0.959493	0.955412
S246	2	721346	106359636	0.955444	0.995506	469.139	0.008929	0.951635	0.939021
S247	2	1061134	156317155	0.953547	0.995215	696.752	0.008929	0.958085	0.942228
S248	4	883460	130098881	0.949666	0.9927	569.787	0.011161	0.950228	0.93829
S249	2	2703276	398171319	0.952681	0.994496	1750.5	0.011161	0.960383	0.950976
S250	2	2258444	332552544	0.950705	0.993487	1470.78	0.011161	0.961069	0.950735
S251	2	2782020	409781055	0.952025	0.99398	1787.6	0.011161	0.958905	0.951323
S252	2	4006960	590412853	0.953333	0.994271	2541.41	0.011161	0.960455	0.954468
S253	2	4169254	613990075	0.951246	0.993876	2682.27	0.008929	0.963849	0.953034
S254	2	3040054	448138428	0.95468	0.995641	1983.99	0.011161	0.962789	0.952428
S255	2	1352378	199195840	0.950872	0.993645	881.939	0.008929	0.955208	0.943368
S256	2	3968132	584368812	0.950486	0.994017	2567.56	0.008929	0.963564	0.9538
S257	2	3970980	585140782	0.953108	0.994178	2576.54	0.008929	0.959831	0.953435
S258	4	2946028	433723650	0.950104	0.993325	1891.94	0.011161	0.956954	0.947092
S259	2	3022390	445488531	0.955159	0.99551	1940.14	0.011161	0.958709	0.949871
S260	2	2179406	321003514	0.951983	0.994245	1409.1	0.011161	0.960508	0.951813
S261	2	1150234	169388316	0.950313	0.994013	743.638	0.011161	0.954664	0.945034
S262	2	2048754	301758221	0.952004	0.99465	1319.93	0.011161	0.960036	0.947876
S263	2	1841154	271220859	0.952838	0.994429	1171.14	0.013393	0.954878	0.942673
S264	20	28765342	4235910771	0.951642	0.994119	18604.4	0.011161	0.967109	0.962905
S265	2	2766046	407495054	0.952617	0.994922	1771.27	0.011161	0.961871	0.950798
S266	2	3305630	486794765	0.949932	0.993677	2145.12	0.011161	0.958513	0.948473
S267	2	1678374	247218941	0.952086	0.994222	1076.12	0.011161	0.955849	0.943279
S268	2	3026940	445866703	0.951749	0.994478	1937.78	0.011161	0.957577	0.943733
S269	2	3650172	537727708	0.951403	0.994564	2349.25	0.011161	0.960392	0.952499
S270	2	2022748	297814704	0.94988	0.993299	1311.11	0.011161	0.954967	0.946531
S271	2	1639218	241319961	0.949739	0.993588	1049.76	0.011161	0.954085	0.944651
S272	2	2290530	337424447	0.951491	0.994445	1472.99	0.011161	0.957194	0.948784
S273	2	933104	137609691	0.956916	0.996397	604.681	0.013393	0.943956	0.927368
S274	2	2582416	380555764	0.953754	0.995295	1675.94	0.011161	0.951092	0.938932
S275	2	1189302	175206611	0.952318	0.994153	760.25	0.013393	0.94735	0.931217
S276	2	3835716	565188927	0.955003	0.995546	2487.85	0.011161	0.958744	0.949239
S277	2	2614520	385148711	0.952415	0.99443	1684.74	0.011161	0.950335	0.940491
S278	2	4692428	691532051	0.953339	0.995583	3029.87	0.011161	0.958905	0.949274
S279	2	2207472	325201046	0.95267	0.994369	1408.03	0.011161	0.952179	0.942246
S280	2	1900448	280049774	0.953542	0.995161	1205.44	0.011161	0.949604	0.932535
S281	2	4258712	627265846	0.953297	0.994878	2721.68	0.011161	0.957568	0.949194
S282	2	1006604	148268203	0.950924	0.993989	647.929	0.011161	0.947582	0.936054
S283	2	2062642	303762971	0.953514	0.995123	1327.54	0.011161	0.954575	0.943992
S284	2	2901506	427136860	0.949835	0.993732	1829.3	0.011161	0.955118	0.93984
S285	2	2958108	435751741	0.95286	0.995354	1896.71	0.011161	0.957729	0.945355
S286	2	3152944	464570658	0.952492	0.994866	2063.41	0.011161	0.952865	0.947234
S287	2	3939176	580187613	0.951561	0.994482	2534.04	0.011161	0.957444	0.950005
S288	2	2121310	312341194	0.949922	0.993316	1361.11	0.011161	0.955635	0.946281
S289	2	3541262	521863681	0.953886	0.995342	2307.67	0.011161	0.961862	0.948054
S290	2	3009814	443465542	0.952972	0.995243	1932.82	0.011161	0.95829	0.94425
S291	2	3223536	474727185	0.952371	0.994002	2082.29	0.011161	0.94719	0.93241
S292	2	2449544	360724024	0.9513	0.994002	1584.04	0.011161	0.953702	0.945506
S293	2	3217648	474024927	0.952276	0.993848	2050.41	0.011161	0.951323	0.94131
S294	2	2429692	358022053	0.953826	0.99479	1588.66	0.011161	0.955475	0.946317
S295	2	3909098	575815329	0.95383	0.995057	2574.19	0.011161	0.96025	0.954584
S296	2	2480312	365749406	0.955773	0.996086	1624.92	0.011161	0.956446	0.94743
S297	2	3795382	559215165	0.954433	0.995487	2478.39	0.011161	0.961399	0.949141
S298	2	3228628	475805154	0.953955	0.995232	2102.69	0.008929	0.959101	0.946931
S299	2	3058976	450623125	0.951745	0.994128	1992.37	0.011161	0.955876	0.946254
S300	4	3418362	503610626	0.952997	0.99508	2217.46	0.011161	0.958771	0.953265
S301	2	1605052	236265424	0.948725	0.992884	1046.06	0.013393	0.953239	0.944802
S302	2	2449502	361152005	0.954738	0.995347	1594.55	0.011161	0.958504	0.950593
S303	2	3578734	527205532	0.952075	0.993832	2346.14	0.011161	0.960713	0.948624
S304	2	5238666	771873140	0.95325	0.994756	3464.46	0.011161	0.963769	0.955395
S305	4	1245258	183399482	0.951196	0.993116	798.183	0.011161	0.950824	0.939154
S306	2	1507598	222140850	0.953812	0.994798	972.792	0.015625	0.936464	0.924544
S307	2	3124910	460416529	0.953923	0.995235	2009.45	0.008929	0.959118	0.950914
S308	2	2130176	313666947	0.95155	0.993751	1358.02	0.011161	0.957853	0.947813
S309	2	2305560	339685213	0.952328	0.994381	1504.06	0.011161	0.95894	0.948847
S310	4	2723966	401327459	0.952899	0.994337	1750.62	0.011161	0.957809	0.949559
S311	2	3563230	524887297	0.954134	0.995391	2316.61	0.013393	0.960116	0.95372
S312	2	2943956	433779933	0.953324	0.994735	1924.43	0.011161	0.958245	0.948802
S313	2	3140566	462677876	0.954059	0.995109	2018.68	0.008929	0.957283	0.948989
S314	2	3866946	569700752	0.953223	0.994757	2496.87	0.008929	0.961622	0.954914
S315	2	982974	144719913	0.948608	0.991808	624.371	0.011161	0.949711	0.934914
S316	2	2650562	390453530	0.951905	0.994279	1700.39	0.011161	0.960018	0.949773
S317	2	1907418	280943059	0.952935	0.994561	1230.46	0.011161	0.954486	0.942842
S318	2	2429112	357874730	0.95315	0.994964	1589.54	0.011161	0.958949	0.950691
S319	2	619052	91191545	0.952131	0.994819	399.099	0.011161	0.946584	0.929702
S320	2	802460	118191949	0.951341	0.993962	523.745	0.011161	0.948348	0.93135
S321	2	3799694	559756515	0.952287	0.994449	2480.01	0.011161	0.962691	0.954058
S322	4	5732168	844423238	0.952428	0.994546	3652.04	0.008929	0.963742	0.957203
S323	2	3318532	488784659	0.951297	0.993912	2174.27	0.011161	0.958922	0.950352
S324	2	5215552	768640934	0.954539	0.995511	3328.56	0.008929	0.963813	0.957239
S325	2	10861226	1600875667	0.955483	0.996076	7192.08	0.008929	0.964945	0.962709
S326	2	5890536	868003195	0.952702	0.995319	3832.13	0.008929	0.962566	0.957248
S327	2	5477102	807227243	0.955873	0.996116	3593.95	0.011161	0.960829	0.952882
S328	2	2705604	398761879	0.953898	0.995406	1762.42	0.008929	0.959216	0.949034
S329	2	1879918	276931117	0.953458	0.99546	1220.29	0.011161	0.955306	0.946646
S330	2	5559282	819459456	0.955103	0.995927	3635.4	0.011161	0.958718	0.951181
S331	2	3658612	539385492	0.955845	0.996234	2397.57	0.011161	0.95919	0.953016
S333	2	2167580	319314249	0.952595	0.994899	1400.11	0.011161	0.95829	0.943796
S334	2	5506284	811277251	0.953883	0.995157	3579.59	0.011161	0.962824	0.955412
S335	2	9133160	1346316647	0.95634	0.995796	6005.22	0.008929	0.964909	0.958308
S336	2	4045906	596368504	0.955853	0.995987	2643.74	0.011161	0.958753	0.952152
S337	2	2812338	414271728	0.952999	0.994556	1826.81	0.011161	0.954602	0.94743
S338	2	2070418	305126690	0.954451	0.995505	1355.87	0.011161	0.958049	0.944882
S339	2	2840332	418438806	0.952183	0.994453	1840.22	0.011161	0.957105	0.951314
S340	2	865822	127547672	0.952143	0.994751	548.23	0.013393	0.949239	0.928295
S341	2	1553932	228888766	0.952193	0.994493	1006.11	0.011161	0.950014	0.940882
S342	2	3139814	462610155	0.951934	0.995674	2066.7	0.011161	0.961604	0.952481
S343	2	2292298	337684978	0.952052	0.994177	1473.17	0.011161	0.957542	0.944455
S344	2	1336438	196832976	0.951624	0.99342	864.25	0.011161	0.95217	0.934557
S345	2	1776300	261668404	0.951661	0.993944	1175.13	0.011161	0.957123	0.94449
S346	2	6647128	979126408	0.954055	0.995365	4331	0.008929	0.966183	0.958032
S347	2	1687262	248570763	0.9522	0.99459	1100.96	0.011161	0.955902	0.942557
S348	2	2509430	369640390	0.951829	0.993773	1642.93	0.011161	0.95633	0.947484
S349	2	663662	97789523	0.952907	0.993897	434.977	0.017857	0.9329	0.920678
S350	2	3247604	478487087	0.953095	0.994858	2096.18	0.013393	0.955475	0.949363
S351	2	3317018	488381451	0.949886	0.993598	2184.67	0.011161	0.96082	0.953675
S352	2	3551954	523294825	0.952197	0.994419	2314.44	0.011161	0.957301	0.949203
S353	2	3128370	460544319	0.950411	0.993932	2020.61	0.011161	0.961096	0.950851
S354	2	2076408	305772220	0.95001	0.993145	1339.42	0.011161	0.957479	0.942718
S355	2	1732896	255270274	0.952422	0.994415	1117.6	0.011161	0.956036	0.941034
S356	2	1657924	244215542	0.95204	0.994239	1066.09	0.011161	0.9516	0.939457
S357	2	2665282	392693461	0.952955	0.99507	1745.53	0.011161	0.956517	0.945702
S358	2	6284198	925959201	0.953977	0.995418	4099.67	0.011161	0.962851	0.95315
S359	2	2161186	318465778	0.954284	0.995302	1405.55	0.011161	0.956063	0.945533
S360	2	2790374	411061186	0.952152	0.993895	1797.61	0.011161	0.956375	0.945328
S361	2	4068584	599440215	0.953755	0.994582	2622.5	0.011161	0.96049	0.948134
S362	2	2764838	407349519	0.952708	0.994347	1800.36	0.011161	0.958147	0.948499
S363	2	1171706	172619449	0.953214	0.994733	764.365	0.011161	0.952847	0.936606
S364	2	1858666	273673779	0.950309	0.993782	1205.43	0.013393	0.954673	0.943404
S365	2	2216640	326578501	0.952297	0.994244	1397.45	0.011161	0.952588	0.938014
S366	2	1642856	241963546	0.951311	0.993988	1067.39	0.011161	0.953987	0.939715
S367	2	1159648	170868560	0.952645	0.994447	739.449	0.011161	0.945185	0.926629
S368	2	1223250	180182824	0.95165	0.994015	782.512	0.011161	0.941453	0.927796
S369	2	2086556	307289312	0.951211	0.993716	1356.33	0.011161	0.954192	0.939956
S370	4	1566094	230685503	0.9518	0.993544	1009.24	0.011161	0.953542	0.937301
S371	2	563772	82988518	0.948774	0.992469	365.553	0.013393	0.937087	0.922789
S372	2	3556648	523918207	0.953648	0.995369	2291.67	0.011161	0.958914	0.950914
S373	2	930920	137127108	0.952444	0.994114	594.837	0.011161	0.945533	0.929898
S374	2	766914	113030599	0.95541	0.995748	504.178	0.011161	0.942388	0.922629
S375	4	1485528	218766443	0.951727	0.99416	957.045	0.011161	0.954156	0.940597
S376	2	3407064	502128560	0.954936	0.995394	2203.64	0.011161	0.955332	0.946584
S377	4	1751104	257934222	0.952026	0.994203	1130.14	0.008929	0.952464	0.942923
S378	2	4221424	621681292	0.951736	0.994288	2758.59	0.011161	0.959849	0.952286
S379	2	1478000	217632473	0.949738	0.993133	950.45	0.011161	0.950032	0.943573
S380	2	1176060	173166661	0.949455	0.992564	735.199	0.011161	0.947876	0.940232
S381	2	3158190	465367198	0.954581	0.994905	2030.83	0.011161	0.956651	0.950023
S382	2	1458238	214684506	0.952515	0.994573	924.101	0.011161	0.951412	0.943288
S383	2	2663846	392244437	0.950603	0.992895	1664.69	0.011161	0.955813	0.944838
S384	2	2214414	325872888	0.947855	0.991822	1415.51	0.011161	0.95551	0.945301
S385	4	1733436	255352077	0.952322	0.994746	1110.7	0.011161	0.950896	0.942931
S386	2	8395484	1237132156	0.954989	0.995644	5515.74	0.011161	0.962664	0.957355
S387	4	6674924	983336096	0.953514	0.994766	4360.92	0.008929	0.962789	0.955733
S388	2	2828424	416495843	0.951637	0.994999	1833.56	0.011161	0.95437	0.947136
S389	2	6224328	917078933	0.952985	0.994063	4088.35	0.011161	0.962842	0.953203
S390	2	5353042	788552246	0.954067	0.995394	3486.71	0.008929	0.962326	0.952918
S391	2	1646552	242438002	0.948428	0.993084	1065.51	0.008929	0.95404	0.948312
S392	2	6970400	1027097505	0.952436	0.994446	4552.81	0.008929	0.963911	0.960205
S393	2	1295570	190758182	0.951507	0.993204	824.866	0.011161	0.948482	0.943065
S394	2	7752472	1142420831	0.953822	0.995647	5038.72	0.011161	0.964	0.956954
S395	2	2589210	381361206	0.951734	0.994663	1683.23	0.011161	0.957648	0.947297
S396	2	4046848	595708540	0.948937	0.992604	2630.4	0.011161	0.958985	0.949943
S397	2	3292770	484847091	0.952931	0.995111	2139.27	0.008929	0.957372	0.947778
S398	2	2896684	426127210	0.948825	0.993665	1848.72	0.011161	0.956998	0.94474
S399	2	2276780	334763319	0.945609	0.990735	1445.61	0.011161	0.95592	0.946272
S400	2	1275236	187629774	0.949996	0.993645	825.513	0.013393	0.953497	0.940125
S401	2	1362542	200291932	0.943127	0.98927	862.178	0.011161	0.951216	0.929301
S402	2	1463150	215211970	0.947226	0.99253	931.889	0.011161	0.952419	0.939742
S403	2	1925942	283373605	0.949692	0.994148	1221.83	0.011161	0.957898	0.946896
S404	2	2915760	429057408	0.950982	0.994312	1891.25	0.011161	0.957657	0.94637
S405	2	2489938	366237048	0.948357	0.992451	1570	0.011161	0.953399	0.942308
S406	2	2794306	411035538	0.947169	0.992789	1779.6	0.011161	0.956303	0.946593
S407	2	1694020	249228513	0.949966	0.993857	1057.73	0.011161	0.948972	0.932277
S408	2	2480896	364941098	0.947863	0.992947	1586.04	0.013393	0.948196	0.938139
S409	2	3546388	521393435	0.943523	0.990151	2232.08	0.011161	0.953951	0.942326
S410	2	2172738	319447827	0.944431	0.99068	1400.13	0.011161	0.954032	0.943145
S411	2	1996886	293575612	0.943454	0.990307	1287.88	0.011161	0.954424	0.949239
S412	2	3912730	575630377	0.949257	0.993287	2542.23	0.011161	0.958192	0.949426
S413	2	2562522	376776925	0.944887	0.990598	1631.46	0.011161	0.956918	0.947145
S415	2	1151856	169447498	0.948464	0.99299	737.574	0.011161	0.950245	0.937996
S416	2	1882004	276869730	0.947931	0.993494	1219.13	0.013393	0.953194	0.937533
S417	2	513606	75565070	0.949727	0.993696	330.008	0.013393	0.942388	0.921978
S418	2	1636824	240691257	0.945767	0.991158	1044.81	0.011161	0.953729	0.937105
S420	2	4637396	682201732	0.94758	0.993451	3022.37	0.011161	0.961577	0.955261
S421	2	4137948	608575165	0.945576	0.9918	2646.63	0.011161	0.954308	0.9498
S422	2	2214226	325811512	0.951321	0.994439	1420.13	0.011161	0.957034	0.945747
S423	2	2659640	391171775	0.94644	0.992523	1721.06	0.011161	0.956597	0.95094
S424	2	2539242	373386525	0.945457	0.991013	1656.07	0.011161	0.9609	0.949363
S425	2	1850622	272218248	0.948177	0.992994	1192.22	0.011161	0.956054	0.94221
S426	2	1563114	229922119	0.948982	0.993096	995.146	0.011161	0.955902	0.943573
S427	2	4126096	606941327	0.948341	0.993234	2641.29	0.008929	0.962023	0.954539
S428	2	1869722	274846543	0.942644	0.990053	1198.01	0.011161	0.954611	0.941613
S429	2	4313984	634340209	0.945715	0.991288	2784.99	0.011161	0.960526	0.950816
S430	2	3097956	455804951	0.949933	0.994119	2014.37	0.011161	0.954326	0.95021
S432	2	3376520	496691358	0.948589	0.99311	2183.18	0.013393	0.958236	0.950361
S433	2	1712066	251772744	0.945849	0.992208	1106.04	0.011161	0.952873	0.94156
S434	2	2099960	308994823	0.950733	0.994335	1354.91	0.011161	0.959163	0.948776
S435	2	3694494	543454414	0.947279	0.993315	2414.16	0.011161	0.959662	0.953185
S436	2	2386820	351190611	0.951087	0.994348	1532.21	0.011161	0.958272	0.951528
S438	2	3110978	457677958	0.948836	0.994029	2011.68	0.011161	0.959689	0.950406
S439	2	4242862	624251112	0.949115	0.994075	2750.62	0.011161	0.961515	0.953301
S440	2	1899372	279443268	0.950122	0.994081	1228.35	0.011161	0.952695	0.942148
S441	2	2089788	307495982	0.950908	0.994328	1320.97	0.011161	0.954798	0.944562
S442	2	1856796	273139183	0.948187	0.992995	1201.34	0.011161	0.957346	0.945711
S443	2	3135490	461196480	0.948705	0.992464	2023.18	0.011161	0.955697	0.946076
S444	2	2809400	413255048	0.947972	0.993086	1814.21	0.011161	0.960562	0.946976
S445	2	3957928	582158774	0.948112	0.992862	2577.93	0.011161	0.961301	0.950156
S446	2	2687472	395405360	0.951235	0.993796	1738.36	0.011161	0.957755	0.950281
S447	2	772376	113549115	0.944351	0.99018	492.731	0.011161	0.950112	0.934041
S449	2	1188544	174774850	0.945903	0.991174	765.413	0.011161	0.951813	0.941702
S450	2	2728322	401183979	0.944994	0.990953	1725.16	0.011161	0.958005	0.951653
S451	2	2341702	344462454	0.948294	0.99296	1532.55	0.008929	0.957248	0.951822
S452	2	2940274	432539810	0.948925	0.993839	1899.07	0.011161	0.959377	0.955074
S453	2	1950502	286798691	0.945397	0.99091	1241.72	0.011161	0.955546	0.942807
S454	2	2012514	296114652	0.951078	0.994225	1298.56	0.013393	0.955457	0.943493
S455	2	3605380	530477381	0.950736	0.994104	2341.95	0.011161	0.95992	0.953764
S456	2	2279650	335243381	0.946873	0.991559	1484.17	0.011161	0.958049	0.947119
S457	2	3531420	519523934	0.948723	0.993863	2281.3	0.011161	0.960731	0.950753
S458	2	3456468	508430335	0.94733	0.992694	2232.55	0.011161	0.961738	0.948517
S459	2	2296142	337687271	0.945626	0.992237	1469.04	0.011161	0.954967	0.944802
S460	2	2141060	315015639	0.951073	0.994117	1375.47	0.011161	0.95821	0.9498
S461	2	2006852	295040189	0.944571	0.990934	1255.76	0.011161	0.955795	0.94694
S462	2	516868	76012185	0.945605	0.992095	328.214	0.011161	0.942985	0.919716
S463	2	2187126	321686554	0.946587	0.992531	1410.57	0.011161	0.957408	0.944428
S464	2	2097356	308474320	0.947052	0.992555	1352	0.013393	0.952571	0.942664
S465	2	1970820	290014096	0.951418	0.994423	1291.36	0.013393	0.957907	0.946602
S466	2	2209732	324936093	0.944657	0.99107	1430.34	0.008929	0.956865	0.946094
S467	2	2105636	309594880	0.944544	0.990846	1363.22	0.011161	0.951118	0.943021
S468	2	1715936	252358589	0.94682	0.992356	1090.64	0.011161	0.956758	0.940918
S469	2	3317644	488081762	0.949221	0.99364	2142.96	0.008929	0.958575	0.952063
S470	2	2233242	328552401	0.949834	0.993964	1446.75	0.011161	0.956758	0.945711
S471	2	4416064	649658198	0.949092	0.993835	2847.84	0.011161	0.960553	0.953506
S472	2	4502128	662006826	0.94541	0.991428	2860.87	0.011161	0.960882	0.952918
S473	2	833026	122500472	0.945645	0.991614	535.448	0.011161	0.946753	0.934406
S474	2	2589844	380726723	0.943003	0.990196	1670.33	0.011161	0.956873	0.949818
S475	2	1635022	240351340	0.94179	0.989724	1034.2	0.011161	0.956437	0.946121
S476	2	1982584	291514831	0.944301	0.990315	1269.31	0.011161	0.950922	0.940856
S477	2	2936160	431795020	0.94597	0.99155	1878.49	0.011161	0.958548	0.951279
S478	2	858654	126278246	0.945089	0.99132	537.687	0.011161	0.94858	0.935493
S479	2	1221936	179743721	0.947721	0.992797	781.788	0.011161	0.94972	0.932393
S480	2	3059682	450134466	0.949517	0.993801	1964.07	0.008929	0.958664	0.950254
S482	2	1641464	241424494	0.945998	0.992348	1055.56	0.008929	0.953871	0.941595
S483	2	677070	99625381	0.950129	0.993327	416.814	0.011161	0.926629	0.916758
S484	2	2358092	346838047	0.946498	0.992356	1488.51	0.011161	0.953657	0.936321
S485	2	1366606	201510936	0.954948	0.996131	871.34	0.011161	0.952277	0.936936
S486	2	2150642	316998478	0.950353	0.994886	1354.62	0.011161	0.955368	0.945061
S487	2	1438596	212123496	0.955105	0.995952	918.885	0.011161	0.950254	0.941221
S488	2	1399438	206272874	0.953797	0.993773	896.353	0.013393	0.947439	0.932972
S489	2	1130084	166624820	0.955358	0.995626	729.358	0.011161	0.945292	0.934076
S490	2	2061070	303917120	0.954916	0.996027	1330.38	0.011161	0.957452	0.945194
S491	2	904164	133333836	0.956059	0.996277	581.778	0.017857	0.929702	0.919805
S492	2	1547244	228168847	0.95653	0.995859	985.06	0.011161	0.949524	0.934058
S493	2	825908	121779573	0.95547	0.995393	527.238	0.013393	0.934032	0.923039
S494	2	2614952	385624045	0.956078	0.996104	1709.61	0.011161	0.954771	0.940464
S495	2	1690050	249217671	0.956351	0.996102	1066.13	0.011161	0.948499	0.933889
S496	2	1996068	294283164	0.954982	0.995257	1281.35	0.013393	0.946032	0.93756
S497	2	648068	95560887	0.955979	0.995755	415.196	0.011161	0.944963	0.932891
S498	2	264658	39010003	0.953746	0.994215	170.358	0.017857	0.924277	0.90246
S499	2	1818252	268117080	0.956253	0.995819	1168.85	0.011161	0.952196	0.942531
S500	2	1498678	220925282	0.954539	0.994376	972.873	0.011161	0.947484	0.93233
S501	2	542864	80046038	0.955854	0.995268	350.262	0.013393	0.947386	0.929337
S502	2	3010382	443876701	0.955808	0.995622	1941.74	0.011161	0.959421	0.947582
S503	2	2156414	318005970	0.957118	0.996556	1394.68	0.011161	0.954406	0.941515
S504	2	1515998	223555184	0.957145	0.996062	976.697	0.011161	0.953729	0.942433
S505	2	3967626	585032953	0.955984	0.995511	2557.53	0.011161	0.960339	0.952009
S506	2	3121664	460171825	0.954198	0.994595	2024.85	0.013393	0.955172	0.946673
S507	2	2577478	380010435	0.95494	0.995256	1649.08	0.011161	0.957248	0.945738
S508	2	781742	115240236	0.954467	0.994758	497.447	0.011161	0.945524	0.927145
S509	2	946110	139487816	0.95554	0.995239	618.552	0.011161	0.949666	0.936063
S510	2	738476	108864224	0.954391	0.994261	475.664	0.011161	0.941845	0.927662
S511	2	1710340	252136171	0.953868	0.994782	1106.53	0.013393	0.951092	0.941399
S512	2	1313336	193657587	0.955823	0.995834	847.475	0.011161	0.954415	0.942014
S513	2	861050	126973446	0.956658	0.996063	547.636	0.013393	0.948829	0.93666
S514	2	3327384	490636030	0.955974	0.995728	2144.91	0.011161	0.958272	0.951983
S515	2	1194488	176031897	0.951206	0.993683	766.619	0.011161	0.95274	0.938397
S516	2	1321030	194785218	0.955367	0.995344	843.478	0.011161	0.951653	0.940018
S517	2	2206062	325338557	0.956874	0.996394	1428.44	0.008929	0.957622	0.943181
S518	2	1499682	221132378	0.955949	0.995816	983.108	0.011161	0.952045	0.942655
S519	2	2078170	306463091	0.956104	0.99634	1360.38	0.011161	0.957355	0.94629
S520	2	248660	36650425	0.952974	0.993187	157.191	0.013393	0.935065	0.910121
S522	2	2517612	371195676	0.953918	0.995395	1647.81	0.011161	0.955056	0.946406
S523	2	583598	86049887	0.955459	0.995591	373.767	0.013393	0.93854	0.93094
S524	2	2703334	398389247	0.95305	0.993955	1782.67	0.011161	0.960562	0.954076
S525	2	868090	128003654	0.955212	0.995874	564.221	0.011161	0.943217	0.928624
S526	2	689896	101722493	0.955067	0.995996	442.983	0.013393	0.944464	0.93445
S527	2	787548	116097900	0.95396	0.995158	504.907	0.013393	0.944232	0.935778
S528	2	2545442	375379771	0.957395	0.996144	1644.48	0.011161	0.95584	0.946602
S529	2	1485642	219072968	0.956775	0.995751	965.422	0.011161	0.953078	0.941292
S530	2	2265150	334056538	0.956835	0.996264	1469.11	0.011161	0.951297	0.946005
S531	2	1510994	222811477	0.956396	0.995832	973.353	0.011161	0.953934	0.939778
S532	2	1880096	277252507	0.957689	0.996272	1222.51	0.013393	0.954522	0.944063
S533	2	1628914	240129582	0.954045	0.994333	1054.64	0.011161	0.948321	0.935163
S534	2	3968496	584484437	0.95056	0.99361	2577.91	0.011161	0.961034	0.951715
S535	2	1379840	203484251	0.956962	0.996068	898.919	0.013393	0.946878	0.936571
S536	2	1423648	209766439	0.955082	0.995424	901.433	0.013393	0.941444	0.930629
S537	2	4061994	598761953	0.955361	0.995409	2647.28	0.011161	0.956187	0.944437
S538	2	1471878	216829600	0.951453	0.993563	938.724	0.011161	0.948375	0.933925
S539	2	2326636	343098036	0.95779	0.995883	1507.44	0.013393	0.949916	0.940393
S540	2	2077662	306379491	0.956765	0.995507	1354.59	0.011161	0.952134	0.941738
S541	2	1032700	152200326	0.955461	0.995162	661.224	0.011161	0.940776	0.927074
S542	2	2347238	346179836	0.957387	0.996671	1491.25	0.011161	0.951591	0.938005
S543	2	2344488	345423634	0.952727	0.99361	1505.86	0.011161	0.949087	0.936704
S544	2	1345708	198215588	0.952489	0.99459	856.108	0.011161	0.947217	0.931038
S545	2	4709486	693884939	0.953775	0.994781	3029.04	0.011161	0.946397	0.937747
S546	2	3234908	476768136	0.954205	0.994914	2011.11	0.011161	0.945907	0.933934
S547	2	3205214	472098066	0.951412	0.993428	2089.29	0.011161	0.9587	0.947261
S548	2	2798048	412621064	0.956617	0.995963	1795.28	0.011161	0.957212	0.946165
S549	2	2065952	304449862	0.95419	0.994362	1334.37	0.011161	0.952722	0.942415
S550	2	3519076	518602661	0.952384	0.995102	2301.08	0.011161	0.959136	0.950994
S551	2	2935570	432542186	0.95331	0.993737	1868.87	0.011161	0.957052	0.94515
S552	2	1706050	251367999	0.953739	0.995119	1085.85	0.011161	0.952579	0.942522
S553	4	3098520	456757719	0.955544	0.995814	1984.85	0.011161	0.955662	0.94939
S554	2	2495602	367788342	0.955719	0.995228	1598.61	0.011161	0.957069	0.94678
S555	2	2954178	435168009	0.953108	0.994755	1884.47	0.011161	0.958958	0.948927
S556	2	3670118	540933320	0.955846	0.994929	2349.79	0.013393	0.951261	0.940784
S557	2	5496790	809967039	0.953515	0.995744	3593.83	0.008929	0.964	0.957889
S558	2	1039240	153004258	0.951972	0.993973	677.002	0.008929	0.950254	0.941729
S559	2	1304524	192109571	0.950007	0.992928	852.367	0.011161	0.955225	0.945025
S561	2	2047898	301962824	0.955752	0.995577	1303.36	0.011161	0.952945	0.942531
S562	2	3056594	450410733	0.953693	0.994694	1954.5	0.011161	0.957114	0.94507
S563	2	4633106	683274095	0.957636	0.996582	3064.27	0.008929	0.962441	0.954976
S564	2	4313536	635624774	0.955643	0.995213	2824.64	0.011161	0.962691	0.952615
S565	2	1526422	224942379	0.954543	0.994948	971.229	0.011161	0.951617	0.943671
S566	2	4157818	612442487	0.951477	0.993309	2684.84	0.011161	0.960499	0.952838
S567	2	2008838	295723106	0.949312	0.992745	1280.76	0.011161	0.957452	0.948989
S568	2	3703788	545755820	0.954223	0.994921	2446.42	0.008929	0.959261	0.950245
S569	2	1766426	260343094	0.954915	0.99567	1155.73	0.011161	0.95535	0.946691
S570	2	3755572	553439490	0.95528	0.995569	2470.22	0.011161	0.961533	0.951083
S571	2	2749732	405052258	0.95187	0.994075	1789.44	0.013393	0.959804	0.947404
S572	2	3801704	560050208	0.952338	0.994269	2437.23	0.011161	0.956277	0.953319
S573	2	6413006	945149190	0.955781	0.995744	4167.31	0.011161	0.960187	0.952865
S574	2	2635606	388634129	0.956178	0.995925	1754.08	0.011161	0.957346	0.949078
S575	2	1521884	224285274	0.95464	0.995132	974.315	0.011161	0.953809	0.944419
S576	2	1170616	172385975	0.954469	0.995075	751.314	0.011161	0.953274	0.94368
S577	2	4770394	702948628	0.954572	0.995645	3092.72	0.008929	0.965087	0.95845
S578	2	7094132	1045108349	0.953546	0.995209	4670.6	0.011161	0.963983	0.96017
S579	2	2149828	316759069	0.952481	0.993931	1425.39	0.011161	0.955795	0.946655
S580	2	926364	136447029	0.950985	0.992992	596.848	0.011161	0.951279	0.936482
S581	2	2387532	351880986	0.955288	0.995806	1554.75	0.011161	0.956152	0.945248
S582	2	2168802	319605545	0.955022	0.994937	1377.28	0.011161	0.956027	0.945426
S583	2	3084950	454490017	0.953543	0.995079	1995.43	0.011161	0.960125	0.947947
S584	2	4181208	615816529	0.950471	0.993251	2712.94	0.011161	0.961871	0.950263
S585	2	4690134	690837354	0.95247	0.994621	3015.5	0.008929	0.965158	0.954352
S586	2	3740408	551606049	0.957558	0.995883	2474.38	0.011161	0.961328	0.957711
S587	2	5639144	830998625	0.955839	0.995791	3656.86	0.011161	0.963849	0.957987
S588	2	4519940	666136305	0.954356	0.995638	2921.38	0.011161	0.96376	0.955697
S589	2	2349288	345768036	0.947844	0.992449	1499.46	0.011161	0.961274	0.951386
S590	2	1314728	193689442	0.953848	0.994918	859.956	0.011161	0.954967	0.941773
S591	2	1947884	286772131	0.950679	0.993803	1284.77	0.011161	0.958789	0.947528
S592	2	7491274	1103837099	0.955201	0.995824	4916.63	0.011161	0.963983	0.958762
S593	2	2022768	297892215	0.952316	0.994305	1312.97	0.011161	0.955466	0.945969
S594	2	1560626	229952891	0.954715	0.994916	1025.01	0.011161	0.957595	0.949159
S595	2	2318460	341514219	0.952851	0.995154	1496.64	0.011161	0.959386	0.950602
S596	2	2820178	415560287	0.955317	0.995413	1843.56	0.011161	0.958896	0.953274
S597	2	2920856	430165598	0.953158	0.994781	1902.84	0.011161	0.96204	0.950067
S598	2	1879654	276623383	0.949455	0.992708	1214.13	0.011161	0.955804	0.948651
S599	2	3590994	529150870	0.954636	0.9953	2322.9	0.008929	0.9627	0.954236
S600	2	2290280	337354784	0.952571	0.993765	1479.3	0.011161	0.957746	0.946486
S601	2	2717292	400346762	0.953365	0.994812	1780.13	0.011161	0.963118	0.951635
S602	2	2925892	430701702	0.949083	0.992745	1867.67	0.008929	0.959573	0.949274
S603	2	4901206	721996725	0.953603	0.994457	3223.93	0.011161	0.965435	0.95576
S604	2	3628788	534760273	0.953702	0.995717	2381.11	0.008929	0.962005	0.954922
S605	2	2760156	407015065	0.956881	0.995996	1815.72	0.008929	0.962174	0.951662
S606	2	1237538	182425065	0.954244	0.994851	802.494	0.011161	0.952517	0.944214
S607	2	2370068	349471533	0.956443	0.995678	1563.97	0.011161	0.957568	0.946584
S608	2	1220948	179760553	0.949849	0.992586	788.797	0.011161	0.953355	0.94188
S609	2	2628480	387147126	0.95296	0.994596	1682.84	0.008929	0.959644	0.948428
S611	2	2000366	294995284	0.956579	0.996257	1302.68	0.011161	0.956526	0.946361
S612	2	3704688	545795510	0.954113	0.995438	2407.53	0.008929	0.960464	0.954432
S613	2	3463378	510222200	0.952562	0.9946	2250.46	0.011161	0.957257	0.948098
S614	2	4236820	624184856	0.953428	0.995403	2788.26	0.011161	0.963974	0.955127
S615	2	2563514	377653989	0.953008	0.995576	1669.93	0.011161	0.957631	0.950548
S617	2	1513450	222978401	0.95419	0.994976	972	0.011161	0.958254	0.946112
S618	2	1801530	265375861	0.95283	0.994695	1148.03	0.011161	0.958058	0.945034
S619	4	3304636	486624203	0.950898	0.994274	2115.18	0.011161	0.959448	0.949265
S620	2	1379588	203136086	0.94955	0.992767	879.077	0.011161	0.950914	0.940945
S621	2	4403352	648709266	0.952522	0.99528	2826.4	0.011161	0.960856	0.955706
S622	2	1135442	167253756	0.951948	0.993259	724.497	0.011161	0.953595	0.940125
S623	2	1869726	275341237	0.950792	0.993533	1202.31	0.008929	0.954985	0.950575
S624	2	3646768	536967342	0.948965	0.992893	2345.16	0.011161	0.958949	0.952054
S625	2	4739928	698463230	0.955366	0.995821	3082.56	0.011161	0.957515	0.953292
S626	4	2134132	314283120	0.951714	0.994109	1373.86	0.011161	0.952446	0.943145
S627	2	3399582	500591531	0.950064	0.994013	2204.43	0.011161	0.953907	0.945871
S628	2	2816386	414719293	0.951274	0.992957	1802.5	0.013393	0.952526	0.943689
S629	2	3397244	500465672	0.955826	0.99569	2200.55	0.013393	0.95813	0.945684
S630	2	4251250	625928145	0.950066	0.992217	2734	0.011161	0.95862	0.947715
S631	2	1977226	291285634	0.952535	0.994852	1275.94	0.011161	0.951252	0.942744
S632	2	7009884	1032452271	0.95336	0.995096	4520.6	0.011161	0.960722	0.954655
S633	2	5262810	775112582	0.950773	0.993539	3391.76	0.011161	0.954628	0.946931
S634	2	4946564	728609199	0.951662	0.994388	3165.55	0.013393	0.957836	0.945845
S635	2	5812606	856465609	0.953267	0.993731	3771.32	0.011161	0.954522	0.945194
S636	2	2164012	318465832	0.948222	0.992053	1386.98	0.008929	0.951608	0.944909
S637	2	6313242	930209763	0.954418	0.995679	4118.1	0.011161	0.962922	0.953257
S638	2	3778408	556461489	0.952801	0.99468	2425.95	0.011161	0.956241	0.948348
S640	2	4615324	679613571	0.94999	0.993315	2954.5	0.011161	0.9569	0.948954
S641	2	5062586	746101278	0.956042	0.995688	3233.65	0.011161	0.957568	0.950602
S642	2	3044264	448442654	0.951479	0.994051	1965.79	0.011161	0.951706	0.945747
S643	2	6478826	954167524	0.95153	0.99328	4234.79	0.011161	0.961078	0.951172
S644	2	4286772	631489034	0.952595	0.994855	2780.01	0.011161	0.962762	0.955653
S645	2	1910190	281063192	0.949082	0.993917	1228.49	0.011161	0.953711	0.939929
S646	2	2973728	437453030	0.947794	0.993183	1881.42	0.011161	0.950629	0.945043
S647	2	4356844	640586938	0.943589	0.990775	2755.56	0.011161	0.958985	0.948678
S648	2	3639188	535055314	0.944117	0.990689	2340.28	0.011161	0.956811	0.948419
S649	2	2397328	352489547	0.945288	0.990578	1536.29	0.011161	0.950156	0.934905
S650	2	1571394	231071922	0.945695	0.991511	993.939	0.008929	0.9516	0.936749
S651	2	3191484	469547365	0.94974	0.994043	2046.76	0.011161	0.955715	0.948606
S652	2	1263054	185683201	0.942719	0.990255	802.38	0.011161	0.94082	0.926148
S653	2	2337034	343877727	0.950781	0.994408	1477.87	0.011161	0.952544	0.939787
S654	2	4432244	652940100	0.952523	0.994823	2842	0.011161	0.957283	0.954824
S655	2	4500636	662846097	0.951064	0.994371	2909.65	0.011161	0.959439	0.952606
S656	2	5488360	808102958	0.950713	0.994339	3534.49	0.008929	0.959555	0.95192
S657	2	2959896	435809346	0.950439	0.993106	1913.53	0.011161	0.95731	0.946049
S658	2	4243016	624844633	0.952644	0.994996	2762.17	0.008929	0.958709	0.950807
S659	2	2897688	426893796	0.951372	0.9949	1884.17	0.011161	0.956526	0.94809
S660	2	4031710	593741461	0.95216	0.994271	2581.05	0.011161	0.949399	0.938032
S661	2	8046856	1185122225	0.953304	0.994685	5208.13	0.011161	0.961987	0.953622
S662	2	3767784	555105474	0.953993	0.995334	2414.4	0.011161	0.960339	0.950611
S663	2	2921988	430222430	0.951652	0.994066	1892.21	0.011161	0.961052	0.950379
S665	2	5001528	736485766	0.953904	0.995045	3256.82	0.011161	0.962771	0.950744
S666	2	3915684	576840371	0.955228	0.995648	2574.18	0.011161	0.962735	0.950842
S667	2	1754696	258258587	0.948671	0.992091	1144.09	0.011161	0.951804	0.939448
S668	2	3086262	454408418	0.950571	0.994197	1994.96	0.011161	0.956571	0.947555
S669	2	3681362	542010704	0.95082	0.994053	2392.43	0.011161	0.958753	0.948633
S670	2	4190100	617293948	0.953643	0.995529	2724.59	0.011161	0.962628	0.953818
S671	2	2784282	410014241	0.950872	0.993627	1812.11	0.011161	0.952036	0.947457
S672	2	3670566	540312818	0.950993	0.992959	2337.65	0.008929	0.960864	0.950139
S673	2	1443930	212443424	0.947216	0.99168	923.58	0.011161	0.95045	0.943502
S675	2	3912960	576267232	0.95193	0.99369	2590.93	0.011161	0.962504	0.952045
S677	2	6976664	1028032711	0.955202	0.995674	4621.72	0.011161	0.963974	0.959199
S678	2	2538126	373694651	0.950126	0.993282	1667.69	0.011161	0.959252	0.950637
S679	2	3425468	504388193	0.950817	0.993815	2247.95	0.011161	0.960579	0.952161
S680	2	4587358	675619302	0.95081	0.993483	2891.6	0.011161	0.961435	0.953666
S681	2	2685034	395173748	0.949059	0.992415	1738.13	0.011161	0.956455	0.945087
S682	2	2144426	315824205	0.95264	0.994599	1398.97	0.011161	0.95755	0.945364
S683	2	5154480	759280599	0.954284	0.995337	3361.03	0.008929	0.962521	0.955448
S684	2	5114502	753193864	0.952404	0.99506	3324.59	0.011161	0.963911	0.95233
S685	2	4528298	666709186	0.950265	0.993889	2848.36	0.011161	0.961934	0.955127
S686	2	4238096	624103919	0.952222	0.994237	2735.15	0.011161	0.959029	0.952072
S687	2	1560222	229704640	0.950368	0.992888	1010.55	0.011161	0.95429	0.944945
S689	2	1682178	247776846	0.952885	0.994586	1085.82	0.011161	0.955706	0.943564
S690	2	2706912	398460273	0.948944	0.992852	1737.87	0.011161	0.958637	0.949444
S691	2	3473494	511355124	0.950007	0.993078	2256.21	0.011161	0.960597	0.949221
S692	2	1715166	252631942	0.952152	0.994706	1108.53	0.011161	0.944624	0.929907
S693	2	1626722	239657827	0.9534	0.994237	1042.93	0.011161	0.948401	0.93633
S694	2	1568862	230831518	0.947364	0.991275	984.405	0.013393	0.946816	0.930958
S696	2	1779846	262047612	0.951724	0.994224	1142.71	0.011161	0.951911	0.9427
S697	2	1363782	200794904	0.951805	0.994014	874.628	0.011161	0.948847	0.936339
S699	2	2208722	325438429	0.955054	0.995571	1420.69	0.011161	0.955795	0.945916
S700	2	1251292	184175767	0.95064	0.994033	800.727	0.011161	0.95225	0.937034
S701	2	1752768	258074944	0.952826	0.994467	1114.46	0.013393	0.949809	0.939733
S702	2	1355012	199451827	0.949597	0.993368	868.723	0.011161	0.942094	0.929782
S703	2	1712218	252072414	0.951393	0.994394	1085.73	0.011161	0.950165	0.942121
S704	2	1252906	184486945	0.948773	0.993396	789.743	0.011161	0.950718	0.936482
S706	2	2876750	423691805	0.951062	0.993095	1893.13	0.011161	0.959706	0.950887
S708	2	3062972	451367520	0.95302	0.99489	1984.13	0.011161	0.95755	0.951635
S709	2	1829634	269177404	0.948898	0.993581	1183.76	0.011161	0.948116	0.932321
S711	2	2143068	315670573	0.952064	0.994479	1408.65	0.011161	0.95682	0.945827
S712	2	1723616	253680788	0.94877	0.993392	1105.88	0.013393	0.951314	0.943145
S713	2	3208356	472664803	0.953752	0.995162	2058.32	0.011161	0.958397	0.947279
S714	2	1618570	238390229	0.952976	0.994977	1037.49	0.008929	0.952508	0.941239
S715	2	1501386	221018907	0.951	0.993988	966.554	0.011161	0.954076	0.941283
S716	2	1773754	261095558	0.951138	0.993961	1143.71	0.011161	0.957444	0.944294
S717	2	2770136	407981356	0.951703	0.993984	1812.53	0.011161	0.958655	0.949702
S718	2	2219002	326928277	0.952592	0.99427	1452.47	0.011161	0.956179	0.949845
S719	2	2147966	316290745	0.950931	0.993328	1380.77	0.011161	0.955118	0.944018
S720	2	4136674	609362407	0.952829	0.994608	2697.87	0.011161	0.960722	0.951208
S721	2	717534	105630270	0.949751	0.993078	461.171	0.013393	0.944767	0.927876
S722	2	3220812	474198448	0.950327	0.993471	2043.38	0.011161	0.956348	0.949417
S723	2	2343380	345147922	0.951287	0.993698	1518.67	0.011161	0.954611	0.946887
S724	2	3780038	556767624	0.952275	0.993978	2404.69	0.011161	0.958397	0.947012
S725	2	2537666	373764016	0.951392	0.993833	1625.83	0.011161	0.957239	0.945996
S726	2	1689050	248735154	0.951243	0.994005	1080.45	0.011161	0.951003	0.943493
S727	2	766500	112817454	0.950618	0.993654	495.734	0.013393	0.946165	0.938976
S728	2	7662056	1128491986	0.952238	0.994401	4960.27	0.011161	0.965203	0.956544
S729	2	5966410	878878471	0.950792	0.993816	3902.7	0.011161	0.962815	0.954967
S730	2	1870198	274912250	0.942832	0.990189	1198.93	0.011161	0.954851	0.947635
S731	2	1996604	294100972	0.95202	0.994621	1279.47	0.011161	0.955983	0.944392
S732	2	1732528	255270122	0.953957	0.995392	1118.43	0.011161	0.959029	0.942433
S733	2	2714732	399826580	0.951201	0.993947	1767.86	0.011161	0.956722	0.945951
S734	2	2035650	300030341	0.955135	0.99586	1295.25	0.011161	0.952339	0.940107
S735	2	1771374	260460997	0.943787	0.990922	1150.12	0.011161	0.953444	0.946611
S736	2	1798412	264464174	0.946142	0.991609	1152.65	0.011161	0.957809	0.947617
S737	2	2122634	312512124	0.950487	0.992959	1355.58	0.011161	0.954548	0.94368
S738	2	3133566	460718517	0.944625	0.99058	2018.4	0.011161	0.960303	0.953943
S739	2	2288262	336580862	0.948169	0.992836	1484.14	0.011161	0.957898	0.949408
S740	2	2011910	295960767	0.94808	0.992799	1295.76	0.011161	0.953969	0.947671
S741	2	873470	128446651	0.944387	0.991426	553.516	0.011161	0.951216	0.933782
S742	2	794746	116921536	0.949019	0.993296	518.989	0.013393	0.948277	0.934174
S743	2	1196962	176073436	0.948486	0.992895	763.324	0.011161	0.951956	0.939377
S744	2	2008146	295413893	0.94883	0.992912	1290	0.011161	0.953515	0.942397
S745	2	4215458	620300043	0.951267	0.994611	2725.32	0.011161	0.963332	0.954192
S746	2	2556612	376137477	0.95086	0.994085	1656.76	0.011161	0.958272	0.949159
S747	2	2894364	425535442	0.944514	0.990686	1886.12	0.011161	0.958103	0.949159
S748	2	2216016	326023635	0.950881	0.993901	1436.94	0.011161	0.95878	0.947546
S749	2	1756602	258424432	0.948968	0.993034	1135	0.011161	0.953328	0.944223
S750	2	3348864	492437268	0.946302	0.991237	2166.34	0.011161	0.960526	0.948125
S751	2	1926184	283371255	0.94946	0.993484	1248.76	0.011161	0.953738	0.94441
S752	2	1461864	215050621	0.948196	0.992726	940.652	0.011161	0.953951	0.941515
S753	2	4510820	663757555	0.951804	0.994432	2956.52	0.006696	0.960624	0.953043
S754	2	3838738	564891605	0.951604	0.994583	2497.74	0.011161	0.960526	0.952856
S755	2	1516862	223127980	0.947438	0.992412	990.142	0.013393	0.948758	0.939546
S756	2	2920392	429730594	0.950875	0.994512	1918.54	0.011161	0.960526	0.950833
S757	2	1351512	198808098	0.948874	0.992388	879.317	0.011161	0.952651	0.940499
S758	2	4047028	595380355	0.949277	0.993646	2641.67	0.008929	0.95935	0.952633
S759	2	2582982	379959897	0.946985	0.992725	1650.17	0.011161	0.957951	0.951395
S760	2	2688430	395432280	0.948433	0.992426	1711.45	0.011161	0.956749	0.949747
S761	2	1590978	233976012	0.944515	0.991989	1026.22	0.011161	0.954931	0.943938
S762	2	4737180	697080856	0.951886	0.99464	3068.01	0.008929	0.962709	0.954076
S763	2	3963754	583005880	0.945857	0.99278	2549.75	0.011161	0.963929	0.954067
S764	2	2672290	392957911	0.946379	0.991245	1730.61	0.011161	0.959118	0.949622
S766	2	1642074	241425759	0.942858	0.990797	1064.71	0.013393	0.951573	0.943849
S767	2	2930652	430913881	0.94476	0.991108	1897.57	0.013393	0.954388	0.94637
S768	2	2787404	410068311	0.948814	0.993672	1802.74	0.011161	0.959475	0.950709
S769	2	677080	99550612	0.943945	0.990242	433.579	0.013393	0.9458	0.925533
S770	2	1295558	190553040	0.946423	0.992037	827.724	0.011161	0.953034	0.93862
S771	2	2441888	359069740	0.945031	0.991398	1545.87	0.008929	0.959403	0.947065
S772	2	7188332	1057597628	0.948888	0.994198	4685.9	0.006696	0.966165	0.958896
S773	2	1554936	228807589	0.951458	0.994074	992.279	0.011161	0.954816	0.946014
S774	2	3077874	452866525	0.9509	0.99441	2002.87	0.011161	0.960633	0.952063
S775	2	1491020	219259331	0.945611	0.991343	961.869	0.011161	0.955573	0.942139
S776	2	1575026	231594894	0.945797	0.990951	1009.97	0.011161	0.953568	0.940624
S777	2	1902242	279848416	0.949474	0.993764	1246.8	0.011161	0.960152	0.94711
S778	2	991456	145818412	0.946316	0.991743	637.958	0.011161	0.95045	0.938308
S779	2	1037332	152526896	0.944901	0.990668	669.317	0.011161	0.947083	0.938085
S780	2	1716030	252370423	0.945942	0.992342	1116.83	0.011161	0.956971	0.945568
S781	2	2084576	306510768	0.944527	0.990849	1318.08	0.011161	0.953907	0.943172
S782	2	2765862	406829595	0.946649	0.992679	1767.25	0.011161	0.959671	0.945168
S783	2	2363856	347736403	0.947792	0.99325	1520.52	0.011161	0.958183	0.947038
S784	2	2988392	439591956	0.94705	0.992882	1905.99	0.011161	0.959858	0.950584
S785	2	1532890	225379958	0.944399	0.990579	974.272	0.011161	0.953346	0.941711
S786	2	931956	137111211	0.94918	0.993698	602.28	0.011161	0.947323	0.934272
S787	2	831406	122257242	0.945575	0.99109	535.761	0.011161	0.946014	0.93086
S788	2	766694	112781907	0.9494	0.993413	489.979	0.011161	0.945061	0.931716
S789	2	3931370	578307463	0.948569	0.993099	2555.94	0.011161	0.962628	0.952303
S790	2	932380	137121063	0.946801	0.99153	603.7	0.011161	0.94923	0.934557
S791	2	2371338	348871483	0.948772	0.993966	1530.87	0.011161	0.955118	0.947074
S792	2	3263404	480776138	0.953365	0.994985	2090.62	0.011161	0.9569	0.945497
S793	2	1312844	193269985	0.949083	0.992522	832.988	0.011161	0.947796	0.939609
S794	2	501230	73808507	0.951435	0.993959	317.901	0.011161	0.942281	0.918843
S795	2	5693640	838176395	0.949764	0.992054	3704.33	0.011161	0.961542	0.956686
S796	2	2262374	333097803	0.950881	0.993991	1444.04	0.011161	0.959403	0.948107
S797	2	2086192	307230662	0.951402	0.994818	1332.71	0.011161	0.952392	0.94474
S798	2	2654016	390973955	0.953701	0.995138	1706.66	0.011161	0.953239	0.946219
S799	2	2552754	375877215	0.951073	0.993855	1593.43	0.011161	0.952241	0.943003
S800	2	1426440	210134063	0.953561	0.994945	928.691	0.011161	0.956268	0.947279
S801	2	3220124	474152663	0.949727	0.993093	2075.17	0.008929	0.963626	0.955314
S802	2	1951574	287464156	0.951094	0.994004	1272.44	0.008929	0.955546	0.94482
S803	2	3749656	552246552	0.949371	0.99315	2431.15	0.011161	0.962156	0.953372
S804	2	1245562	183477616	0.952896	0.994631	810.624	0.011161	0.956437	0.945675
S805	2	2805360	413131320	0.953569	0.995224	1778.68	0.011161	0.955671	0.944392
S806	2	1844840	271524252	0.951831	0.994674	1196.99	0.013393	0.950317	0.942246
S807	2	941578	138733803	0.955319	0.995399	613.093	0.011161	0.94629	0.937711
S808	2	1905270	280570204	0.95198	0.994083	1217.36	0.011161	0.952508	0.94327
S809	2	3181122	468588225	0.952895	0.994815	2052.9	0.011161	0.956535	0.947715
S810	2	1909726	281038057	0.948754	0.993599	1243.37	0.011161	0.951626	0.94009
S811	2	1476158	217500228	0.953198	0.994818	948.622	0.011161	0.95102	0.939805
S812	2	2324574	342352161	0.950361	0.994206	1511.07	0.011161	0.951457	0.944829
S813	2	749598	110387484	0.951837	0.994454	479.355	0.013393	0.941266	0.92564
S814	2	2484972	365851452	0.950016	0.992919	1592.17	0.011161	0.95723	0.946245
S815	2	4106276	604696555	0.952996	0.995244	2665.22	0.011161	0.961515	0.950958
S816	2	2485806	366103662	0.953504	0.995124	1628.38	0.008929	0.952882	0.948865
S817	2	1907340	280856967	0.950728	0.993769	1241.15	0.011161	0.957497	0.946718
S818	2	2404516	354036803	0.950219	0.993876	1566.21	0.011161	0.958566	0.945408
Excluded samples
S224	2	78514	11550543	0.939727	0.987837	50.1583	0.017857	0.884161	0.692698
S419	2	5956	865936	0.863044	0.929819	3.37105	0.158482	0.083411	0
S431	2	153272	22539320	0.944375	0.991531	97.7799	0.017857	0.918887	0.871636
S437	2	190442	27985450	0.940918	0.988642	121.686	0.011161	0.925096	0.88417
S448	2	73094	10737742	0.93762	0.985922	45.2908	0.015625	0.889141	0.659611
S521	2	106516	15687552	0.947121	0.990696	68.3048	0.015625	0.903253	0.782211
S616	2	14996	2188625	0.884358	0.951387	8.79679	0.029018	0.360086	0.016739

## Sheet: S8 Variant Statistics
	Supplementary Table S9 - Variant Statistics
Gene	Variants	Common variants (AF >= 0.01)	Uncommon variants (AF < 0.01 && >= 0.0001)	Rare variants (AF < 0.0001)	Private variants	SNVs	Non-SNVs	Missense variants	Synonymous variants	Frameshift variants	Inframe deletions	Stop gained variants	Splice donor variants	Splice acceptor variants	Splice region variants	Other consequence variants	Benign variants	Likely benign variants	Uncertain significance variants	Likely pathogenic variants	Pathogenic variants	Common Missense variants	Uncommon Missense variants	Rare Missense variants	Rare Benign variants	Rare Likely benign variants	Rare Uncertain significance variants	Rare Likely pathogenic variants	Rare Pathogenic variants	Uncommon Pathogenic variants
Total	1429	416	563	450	207	1329	100	372	257	9	3	10	3	3	47	725	465	590	349	8	17	72	166	134	2	221	204	8	15	2
ALK	107	44	40	23	12	104	3	22	26	0	0	0	0	0	2	57	44	39	24	0	0	5	11	6	0	11	12	0	0	0
APC	104	23	44	37	20	101	3	37	34	0	0	1	0	0	3	29	23	45	35	0	1	3	19	15	0	15	21	0	1	0
ATM	144	36	61	47	23	132	12	44	15	0	0	0	0	1	10	74	36	68	40	0	0	10	23	11	0	27	20	0	0	0
BRCA1	62	20	23	19	7	56	6	33	6	0	0	1	0	0	1	21	38	12	10	0	2	9	16	8	0	8	9	0	2	0
BRCA2	108	25	48	35	11	103	5	50	21	3	0	1	0	1	2	30	58	29	19	0	2	8	28	14	2	15	16	0	2	0
CDH1	55	16	23	16	4	51	4	10	16	0	0	0	0	0	2	27	18	28	9	0	0	0	4	6	0	9	7	0	0	0
KRAS	14	6	4	4	3	13	1	0	3	0	0	0	0	0	0	11	7	6	1	0	0	0	0	0	0	4	0	0	0	0
MSH2	55	16	19	20	11	52	3	16	9	0	0	0	0	0	4	26	16	18	21	0	0	4	5	7	0	7	13	0	0	0
MSH6	64	16	27	21	7	53	11	21	15	1	0	0	1	0	1	25	19	13	32	0	0	1	12	8	0	5	16	0	0	0
NF1	112	32	42	38	19	103	9	12	18	1	0	4	1	1	3	72	32	49	23	3	5	0	2	10	0	17	13	3	5	0
NF2	37	5	14	18	9	34	3	5	3	0	0	0	0	0	1	28	5	20	12	0	0	0	2	3	0	11	7	0	0	0
NRAS	10	0	7	3	2	8	2	0	0	0	0	0	0	0	0	10	1	4	5	0	0	0	0	0	0	1	2	0	0	0
PALB2	49	15	15	19	5	44	5	18	11	1	2	0	0	0	0	17	14	22	12	0	1	6	5	7	0	9	9	0	1	0
PMS2	77	35	22	20	9	70	7	23	12	1	0	1	0	0	3	37	30	23	22	0	2	13	5	5	0	8	11	0	1	1
PTCH1	117	24	56	37	21	109	8	26	17	1	0	0	0	0	3	70	24	63	29	1	0	2	16	8	0	20	16	1	0	0
RB1	52	13	22	17	9	49	3	9	5	0	0	0	1	0	1	36	13	29	9	0	1	0	5	4	0	12	4	0	1	0
RET	56	15	24	17	9	55	1	14	15	0	0	0	0	0	1	26	14	32	10	0	0	3	6	5	0	10	7	0	0	0
RUNX1	42	7	23	12	3	34	8	4	3	0	1	0	0	0	1	33	7	21	14	0	0	1	0	3	0	6	6	0	0	0
SDHA	69	35	20	14	1	68	1	12	18	0	0	1	0	0	4	34	34	24	10	0	1	3	3	6	0	6	8	0	0	1
SDHB	26	6	14	6	6	24	2	3	5	0	0	0	0	0	2	16	6	13	7	0	0	2	0	1	0	2	4	0	0	0
TP53	48	20	10	18	11	46	2	8	3	1	0	1	0	0	2	33	20	21	1	4	2	2	2	4	0	12	0	4	2	0
VHL	14	3	3	8	5	13	1	5	2	0	0	0	0	0	1	6	3	7	4	0	0	0	2	3	0	5	3	0	0	0

## Sheet: S9 Sample Variant Statistics
	Supplementary Table S10 - Sample Variant Statistics
Sample	Variants	Homozygous alt allele variants	Common variants (AF >= 0.01)	Uncommon variants (AF < 0.01 && >= 0.0001)	Rare variants (AF < 0.0001)	Private variants	SNVs	Non-SNVs	Missense variants	Synonymous variants	Frameshift variants	Inframe deletions	Stop gained variants	Splice donor variants	Splice acceptor variants	Splice region variants	Other consequence variants	Benign variants	Likely benign variants	Uncertain significance variants	Likely pathogenic variants	Pathogenic variants	ALK variants	APC variants	ATM variants	BRCA1 variants	BRCA2 variants	CDH1 variants	KRAS variants	MSH2 variants	MSH6 variants	NF1 variants	NF2 variants	NRAS variants	PALB2 variants	PMS2 variants	PTCH1 variants	RB1 variants	RET variants	RUNX1 variants	SDHA variants	SDHB variants	TP53 variants	VHL variants
Average:	118.351	49.1063	113.833	1.96456	2.55316	0.262025	110.832	7.51899	14.5709	28.7405	0.0139241	0.00379747	0.0392405	0.00886076	0.00379747	2.04684	72.9228	114.07	3.6519	0.591139	0.0101266	0.0278481	14.1873	7.32152	7.17089	7.59494	8.17722	2.32658	1.88608	2.03165	6.03291	12.2165	1.52658	0.0392405	1.88734	7.73165	5.5557	5.24684	7.11899	2.50506	7.46582	2.29241	5.44557	1.92025
S001	120	42	112	5	3	1	111	9	15	30	0	0	0	0	0	1	74	112	7	1	0	0	15	12	4	2	10	3	2	1	9	14	2	0	2	7	7	5	9	3	2	3	5	2
S004	139	55	137	0	2	0	130	9	16	35	0	0	0	0	0	3	85	137	2	0	0	0	14	10	8	12	6	1	1	0	4	12	2	0	2	12	6	6	7	2	23	3	5	2
S005	111	34	108	2	1	0	104	7	14	29	0	0	0	0	0	2	66	109	2	0	0	0	11	7	7	12	8	1	1	0	4	15	2	0	1	12	7	4	6	2	2	2	5	2
S006	128	40	125	1	2	0	120	8	15	32	0	0	0	0	0	2	79	125	3	0	0	0	17	8	7	3	6	2	1	3	4	11	1	0	2	10	6	4	7	2	24	2	5	2
S007	116	52	113	1	2	0	112	4	14	33	0	0	0	0	0	2	67	112	4	0	0	0	15	7	2	12	13	3	1	4	4	14	2	1	1	6	2	4	10	2	2	3	5	2
S008	122	48	117	3	2	0	115	7	16	27	0	0	1	0	0	2	76	117	3	1	0	1	18	8	7	3	6	2	1	5	7	13	2	1	7	8	7	4	7	2	4	2	5	2
S009	113	51	107	4	2	0	105	8	11	29	0	0	0	0	0	2	71	108	5	0	0	0	11	8	3	1	6	1	1	5	12	12	1	0	1	10	11	6	7	3	3	3	5	2
S010	133	57	129	1	3	1	124	9	16	29	0	0	0	0	0	4	84	129	3	1	0	0	13	10	11	3	6	3	1	1	4	14	1	0	3	9	2	6	10	3	23	2	5	2
S011	103	52	100	1	2	0	96	7	13	24	0	0	0	0	0	1	65	100	2	1	0	0	18	7	8	2	6	1	1	1	4	12	0	0	1	6	6	6	9	3	3	2	5	2
S012	123	51	118	3	2	0	113	10	18	30	0	0	0	0	0	1	74	117	4	2	0	0	10	7	10	13	8	3	3	5	5	11	1	0	2	6	6	5	11	3	4	2	5	2
S013	130	52	124	3	3	0	120	10	20	30	0	0	0	0	0	1	79	124	6	0	0	0	18	8	8	13	13	2	1	2	4	15	2	0	1	12	8	6	1	2	2	3	6	2
S014	110	52	104	2	4	1	104	6	13	25	0	0	0	0	0	3	69	105	3	2	0	0	10	2	9	4	7	1	1	2	9	15	1	0	1	11	9	4	9	3	3	3	5	1
S015	122	40	118	2	2	0	112	10	13	28	0	0	0	0	0	3	78	119	3	0	0	0	13	7	9	3	7	2	3	4	11	14	2	0	1	6	9	7	10	2	2	2	5	2
S016	89	44	86	1	2	0	81	8	16	19	0	0	0	0	0	1	53	87	2	0	0	0	13	1	7	12	9	1	1	0	0	12	1	0	1	11	2	4	0	3	2	2	5	2
S017	127	39	124	0	3	0	117	10	17	29	0	0	0	0	0	2	79	124	3	0	0	0	17	7	9	14	7	2	3	0	8	15	1	0	2	6	9	4	8	3	1	3	5	2
S018	118	59	114	1	3	0	111	7	14	28	0	0	0	0	0	1	75	114	3	1	0	0	13	7	10	1	15	4	3	2	6	13	1	0	1	9	7	4	4	2	3	2	8	2
S019	105	44	103	0	2	0	97	8	12	26	0	0	0	0	0	1	66	103	2	0	0	0	12	10	9	2	7	1	2	1	3	3	2	0	2	10	9	4	9	2	2	4	9	2
S020	114	39	111	1	2	0	110	4	16	32	0	0	0	0	0	3	63	111	3	0	0	0	16	11	2	14	5	4	1	3	7	14	2	0	1	7	2	4	5	3	3	2	5	2
S021	129	63	122	4	3	0	121	8	17	29	0	0	0	0	0	0	83	122	5	2	0	0	13	7	10	13	8	2	1	4	3	12	3	0	2	9	8	6	11	3	3	2	6	2
S022	122	36	118	2	2	0	114	8	15	30	0	0	0	0	0	1	76	118	4	0	0	0	14	7	9	12	7	5	1	2	4	15	2	0	1	8	8	4	7	3	3	2	5	2
S023	99	41	92	5	2	0	95	4	12	22	0	0	0	0	0	4	61	91	7	1	0	0	20	0	7	1	9	4	1	3	3	3	1	0	1	6	8	7	8	3	3	3	5	2
S024	113	62	105	2	6	1	106	7	16	26	0	0	0	0	0	2	69	105	4	4	0	0	15	9	8	2	7	3	1	4	7	12	2	0	2	8	2	8	8	2	3	2	5	2
S025	141	49	139	0	2	0	134	7	21	34	0	0	0	0	0	3	83	139	2	0	0	0	19	7	2	12	8	0	3	4	3	14	1	0	2	8	7	6	7	2	24	2	7	2
S026	108	54	104	2	2	0	102	6	11	24	0	0	0	0	0	4	69	104	3	1	0	0	8	8	9	1	9	1	2	5	4	12	1	0	1	9	6	6	8	3	3	2	7	2
S027	132	57	128	2	2	0	124	8	15	32	0	0	0	0	0	3	82	128	4	0	0	0	14	10	9	1	8	2	1	5	4	14	1	0	2	7	4	4	10	2	23	2	6	2
S028	141	42	138	0	3	0	130	11	18	35	0	0	0	0	0	2	86	137	3	1	0	0	14	7	8	14	8	1	2	0	8	14	1	0	2	7	7	6	4	3	23	2	8	2
S029	103	44	100	1	2	0	98	5	14	28	0	0	0	0	0	1	60	101	2	0	0	0	11	10	1	13	9	3	1	0	5	11	1	0	2	6	7	4	4	2	4	3	5	1
S030	130	47	126	2	2	0	123	7	19	31	0	0	0	0	0	3	77	128	2	0	0	0	19	10	9	12	16	3	1	4	4	3	1	0	1	9	9	5	8	3	2	3	5	2
S031	119	51	116	1	2	0	112	7	14	28	0	0	0	0	0	3	74	115	4	0	0	0	11	7	8	1	13	1	3	0	7	13	2	0	1	11	8	6	11	4	3	2	5	2
S032	154	50	148	2	4	0	142	12	19	40	0	0	0	0	0	3	92	148	5	1	0	0	18	7	8	13	10	3	3	0	8	15	2	0	2	9	3	6	6	3	25	3	8	2
S033	125	47	120	2	3	0	119	6	17	35	0	0	0	0	0	3	70	120	5	0	0	0	15	7	3	14	7	1	3	4	3	3	1	0	1	6	9	4	8	2	23	2	6	2
S035	104	29	98	1	5	1	100	4	12	20	0	0	0	0	0	3	69	98	5	1	0	0	11	9	7	3	7	2	3	4	5	9	2	0	3	6	9	6	9	2	1	2	0	3
S036	115	51	111	2	2	0	107	8	16	24	0	0	0	0	0	4	71	111	3	1	0	0	14	1	1	13	9	4	1	4	10	12	1	0	1	11	7	4	4	4	4	2	5	2
S037	122	43	118	2	2	0	116	6	14	30	0	0	0	0	0	1	77	118	3	1	0	0	20	10	9	2	10	1	3	4	7	14	1	0	1	8	4	6	6	2	3	2	6	2
S038	110	57	104	3	3	1	103	7	12	26	0	0	0	0	0	3	69	104	6	0	0	0	8	9	9	2	15	2	1	0	11	14	2	0	1	8	1	4	8	2	2	2	6	2
S039	95	56	92	1	2	0	92	3	12	24	0	0	0	0	0	2	57	92	3	0	0	0	14	7	1	2	8	2	1	0	4	12	1	0	3	7	2	6	10	3	3	2	5	2
S040	135	47	133	1	1	0	126	9	17	34	0	0	0	0	0	2	82	133	1	1	0	0	12	10	8	13	6	1	1	0	9	14	1	0	1	5	6	6	6	2	24	2	6	2
S041	115	46	110	3	2	0	107	8	17	26	0	0	0	0	0	3	69	109	5	1	0	0	12	10	8	12	10	3	1	4	4	13	2	0	1	7	9	6	1	2	0	2	5	2
S042	124	61	120	2	2	0	115	9	15	31	0	0	0	0	0	1	77	120	3	1	0	0	17	10	9	1	10	4	2	2	9	12	1	0	1	7	8	6	5	3	4	2	8	2
S043	119	46	115	0	4	0	110	9	17	29	0	0	0	0	0	0	73	115	3	1	0	0	14	7	7	16	8	3	1	1	4	14	1	0	1	8	7	4	6	3	3	2	6	2
S044	104	34	101	1	2	0	96	8	13	25	0	0	0	0	0	0	66	100	4	0	0	0	13	11	10	3	6	1	1	0	6	3	0	1	1	10	8	6	9	2	3	2	5	2
S045	118	58	112	1	5	3	107	11	15	28	0	0	0	0	0	1	74	112	4	2	0	0	17	7	8	2	5	1	1	0	9	12	3	0	4	9	7	7	8	2	3	5	6	2
S046	126	39	122	0	4	1	119	7	20	30	0	0	0	0	0	1	75	122	3	1	0	0	15	11	9	12	6	3	1	1	4	14	1	0	7	9	6	6	4	2	3	3	6	2
S047	119	46	117	0	2	0	112	7	13	26	0	0	0	0	0	1	79	117	2	0	0	0	19	7	7	1	9	2	3	4	5	12	3	0	2	8	8	4	10	2	2	2	6	2
S048	106	44	99	4	3	0	101	5	11	26	0	0	0	0	0	4	65	100	5	1	0	0	17	10	10	1	9	1	1	2	6	4	2	0	1	9	3	6	7	3	2	3	6	2
S049	136	56	133	1	2	0	130	6	13	38	0	0	0	0	0	1	84	133	3	0	0	0	14	7	1	12	8	3	2	2	8	13	1	0	1	4	7	7	9	2	24	3	5	2
S050	119	53	116	2	1	0	109	10	17	27	0	0	0	0	0	1	74	116	3	0	0	0	12	11	9	1	14	2	1	1	7	12	2	0	1	12	7	6	4	2	3	2	8	2
S051	114	48	109	1	4	0	106	8	15	31	0	0	0	0	0	2	66	109	4	1	0	0	14	8	7	12	10	2	1	3	8	13	1	0	1	8	2	4	7	3	1	3	4	1
S052	103	56	97	4	2	0	96	7	8	25	0	0	0	0	0	0	70	98	4	1	0	0	12	11	8	1	8	2	3	1	4	12	2	0	1	7	6	4	6	2	4	2	5	2
S053	113	46	105	4	4	1	104	9	11	30	0	0	0	0	0	2	70	106	6	1	0	0	12	8	12	1	5	3	1	0	10	15	2	0	2	8	7	4	9	3	2	2	5	2
S054	153	62	147	2	4	0	145	8	12	34	0	0	0	0	0	2	105	147	3	3	0	0	23	11	10	1	7	2	2	4	5	14	2	0	2	8	10	6	8	4	24	2	5	2
S055	118	44	116	0	2	0	109	9	14	29	0	0	0	0	0	3	72	115	3	0	0	0	10	10	10	13	9	1	3	3	7	14	1	0	1	7	1	6	7	2	2	2	6	2
S056	122	47	120	0	2	0	114	8	16	32	0	0	0	0	0	2	72	120	2	0	0	0	19	10	9	12	9	2	1	4	10	5	1	0	1	8	2	6	9	2	2	2	5	2
S057	103	41	99	2	2	0	98	5	13	27	0	0	0	0	0	1	62	99	4	0	0	0	18	10	1	1	6	1	2	1	8	11	2	0	2	10	1	6	9	2	2	2	5	2
S058	131	57	125	2	4	2	121	10	17	29	0	0	1	0	1	3	80	127	2	1	0	1	18	7	9	13	9	1	3	5	11	13	1	0	1	7	4	6	8	2	2	3	5	2
S059	127	57	122	3	2	0	119	8	16	35	0	0	0	0	0	3	73	122	4	1	0	0	20	7	7	12	8	1	1	4	4	13	2	0	1	9	10	6	5	2	4	2	6	2
S060	96	31	92	1	3	0	91	5	13	19	0	0	0	0	0	3	61	91	4	1	0	0	13	2	2	1	7	2	1	4	0	14	1	0	2	11	9	6	3	2	3	2	8	2
S061	97	50	92	3	2	0	92	5	10	22	0	0	0	0	0	2	63	92	5	0	0	0	11	7	9	2	5	3	1	0	4	12	2	0	3	6	2	7	7	2	2	2	7	2
S062	109	53	106	0	3	0	104	5	17	27	0	0	0	0	0	1	64	106	3	0	0	0	16	10	2	13	4	2	2	0	7	14	2	0	1	8	2	6	7	2	2	2	5	2
S063	113	52	110	1	2	0	107	6	15	29	0	0	0	0	0	2	67	110	2	1	0	0	18	7	2	13	5	1	3	1	5	13	2	0	1	9	6	6	6	2	3	2	5	2
S064	125	52	120	3	2	0	116	9	20	30	0	0	0	0	0	2	73	121	4	0	0	0	13	10	9	12	8	2	3	1	10	12	1	0	1	11	2	6	9	3	2	2	5	3
S065	120	41	117	1	2	0	112	8	16	29	0	0	0	0	0	2	73	117	3	0	0	0	17	11	9	2	7	1	3	4	9	15	0	0	1	12	2	6	4	2	2	4	6	2
S066	103	38	101	0	2	0	98	5	10	22	0	0	0	0	0	3	68	101	2	0	0	0	11	0	1	2	4	2	3	2	4	15	1	0	1	9	7	4	1	2	24	2	5	2
S067	134	41	132	0	2	1	123	11	18	35	0	0	0	0	0	3	78	132	1	1	0	0	17	7	7	12	7	1	3	1	10	11	2	0	2	10	1	4	6	2	23	2	5	1
S068	103	40	99	2	2	0	98	5	13	27	0	0	0	0	0	1	62	99	4	0	0	0	18	10	1	1	6	1	2	1	8	11	2	0	2	10	1	6	9	2	2	2	5	2
S069	116	60	110	3	3	0	108	8	17	28	0	0	0	0	0	0	71	110	5	1	0	0	13	7	11	12	7	1	3	1	4	13	1	0	1	9	6	8	4	3	3	2	5	2
S070	124	43	120	0	4	1	117	7	15	30	0	0	1	0	0	1	77	119	3	1	0	1	15	11	7	12	9	2	1	2	4	11	1	0	3	6	9	4	7	3	3	2	9	2
S071	128	42	125	1	2	0	121	7	17	30	0	0	0	0	0	3	78	125	3	0	0	0	20	7	1	13	6	3	3	4	9	15	1	0	1	10	7	6	7	2	1	4	6	1
S072	101	42	94	4	3	1	96	5	12	27	0	0	0	0	0	2	60	96	5	0	0	0	12	7	4	3	9	4	1	0	4	5	2	1	2	10	7	6	9	2	2	2	7	2
S073	134	43	131	1	2	0	123	11	15	32	0	0	0	0	0	2	85	131	3	0	0	0	17	7	11	13	8	3	3	2	11	14	0	0	1	6	12	6	5	2	3	2	5	2
S074	105	47	101	2	2	0	99	6	16	26	0	0	0	0	0	4	59	102	3	0	0	0	13	8	9	3	8	4	1	0	10	12	1	0	7	6	2	4	3	2	3	2	5	2
S075	101	51	95	2	4	0	95	6	9	21	0	0	0	0	0	2	69	95	5	1	0	0	17	1	1	1	8	2	2	0	8	12	4	0	2	9	10	4	4	3	2	2	6	2
S076	125	53	120	2	3	1	115	10	16	32	0	0	0	0	0	3	74	120	4	1	0	0	16	7	6	12	9	3	2	0	9	13	2	1	2	11	3	6	7	3	3	2	6	2
S077	110	38	104	4	2	0	104	6	18	30	0	0	0	0	0	1	61	104	6	0	0	0	15	7	2	13	7	2	3	0	8	3	2	0	1	10	8	8	5	3	2	2	6	2
S078	123	39	119	2	2	0	114	9	15	26	0	0	0	0	0	2	80	119	4	0	0	0	11	6	8	12	8	3	1	3	7	14	4	0	3	7	6	4	7	3	3	4	6	2
S079	100	50	95	2	3	0	96	4	15	25	0	0	0	0	0	2	58	95	3	2	0	0	13	7	9	1	5	3	2	3	4	13	2	1	2	9	2	4	7	2	2	2	5	1
S080	126	38	123	1	2	0	118	8	16	31	0	0	0	0	0	3	76	124	2	0	0	0	16	7	9	4	5	1	1	1	4	15	2	0	1	6	7	4	5	3	24	2	5	2
S081	126	51	125	0	1	0	118	8	17	31	0	0	0	0	0	2	76	125	1	0	0	0	14	8	9	16	6	1	3	4	8	14	2	0	1	7	7	6	4	2	3	2	5	2
S082	121	66	115	2	4	1	113	8	16	27	0	0	0	0	0	4	74	115	6	0	0	0	15	8	8	13	6	3	3	3	5	12	2	0	1	10	3	5	8	3	2	2	6	2
S083	106	67	100	3	3	0	100	6	11	26	0	0	0	0	0	2	67	100	5	1	0	0	17	7	10	3	7	2	3	1	5	13	2	0	3	6	1	4	7	2	3	3	5	2
S084	104	51	97	5	2	0	98	6	12	25	0	0	0	0	0	2	65	99	4	1	0	0	13	7	9	1	7	3	2	3	5	14	2	0	1	7	3	4	6	2	2	4	7	1
S085	105	45	100	2	3	0	97	8	17	26	0	0	0	0	0	2	60	100	3	2	0	0	17	7	7	13	7	1	1	0	4	3	1	0	1	7	9	4	5	3	3	2	6	3
S086	117	56	111	2	4	0	111	6	13	30	0	0	0	0	0	2	72	112	4	1	0	0	10	7	9	1	10	3	2	0	5	12	0	0	1	0	6	5	8	2	24	2	8	2
S087	111	56	103	4	4	1	103	8	13	29	0	0	0	0	0	2	67	103	7	1	0	0	16	8	8	3	8	2	1	1	5	3	2	0	3	7	9	6	11	2	4	4	6	2
S088	127	42	120	2	5	1	121	6	18	29	0	0	0	0	0	4	76	121	6	0	0	0	18	10	10	12	16	2	2	4	4	11	1	0	1	7	2	5	8	4	0	2	5	2
S089	129	56	126	0	3	1	121	8	19	32	0	0	0	0	0	1	77	126	3	0	0	0	18	7	9	13	13	2	1	1	3	12	2	0	6	6	7	6	10	2	3	3	3	2
S090	125	48	119	3	3	0	118	7	18	30	0	0	0	0	0	4	73	120	4	1	0	0	14	7	9	15	11	1	1	3	8	12	2	0	3	6	3	4	10	3	3	2	5	2
S091	106	48	101	3	2	0	98	8	16	22	0	0	0	0	0	4	64	101	4	1	0	0	14	1	3	12	7	2	1	0	8	12	2	0	1	10	8	4	5	3	3	2	5	2
S092	123	39	115	5	3	1	114	9	17	28	0	0	0	0	0	4	74	117	4	2	0	0	11	8	8	15	8	4	3	1	4	15	1	0	1	9	7	4	7	2	2	4	7	2
S093	134	55	127	3	4	0	123	11	15	32	0	0	0	0	0	2	85	126	7	1	0	0	15	10	12	14	8	1	1	1	9	14	2	0	4	8	8	4	10	3	1	2	5	2
S094	111	48	108	1	2	0	105	6	11	28	0	0	0	0	0	2	70	108	2	1	0	0	16	7	8	3	10	2	1	1	8	12	2	1	2	5	7	4	9	2	3	2	4	2
S095	114	62	110	1	3	0	105	9	14	27	0	0	0	0	0	1	72	110	4	0	0	0	10	7	7	16	6	2	3	0	4	12	1	0	2	6	9	6	7	2	4	2	5	2
S096	142	49	136	2	4	1	134	8	18	36	0	0	0	0	0	3	85	136	4	2	0	0	16	7	9	13	11	1	1	3	7	14	1	0	3	6	2	4	7	2	24	2	6	2
S097	132	42	126	4	2	1	121	11	17	30	0	0	0	0	0	1	84	127	3	2	0	0	14	10	7	13	8	2	3	4	8	14	1	0	1	9	6	6	7	4	2	3	7	2
S098	130	48	125	2	3	0	120	10	15	30	0	0	0	0	0	3	82	125	4	1	0	0	13	8	9	16	10	1	2	4	4	14	3	0	1	9	2	6	10	4	3	3	5	2
S099	149	54	141	5	3	0	138	11	16	36	0	0	0	1	0	2	94	141	7	1	0	0	12	10	7	12	9	2	1	4	10	14	1	0	3	8	8	6	7	2	24	2	3	3
S100	128	50	125	1	2	0	121	7	14	29	0	0	0	0	0	3	82	125	3	0	0	0	21	9	11	3	6	5	2	4	6	13	1	0	1	10	6	6	9	2	3	2	5	2
S101	124	39	118	4	2	0	118	6	16	31	0	0	0	0	0	3	74	118	6	0	0	0	12	8	9	13	7	2	1	5	6	15	0	0	1	5	8	7	10	2	2	2	6	2
S102	103	49	98	2	3	1	97	6	10	25	0	0	0	0	0	2	66	98	4	1	0	0	17	9	1	1	8	5	2	1	5	12	2	1	1	6	7	4	6	2	3	2	7	1
S103	93	41	85	6	2	0	88	5	10	24	0	0	0	0	0	0	59	85	8	0	0	0	10	7	7	2	9	1	3	0	0	16	3	0	1	8	2	5	8	3	1	2	5	0
S104	128	39	124	1	3	0	121	7	14	32	0	0	0	0	0	3	79	123	5	0	0	0	13	7	9	1	8	3	3	1	4	14	0	0	1	7	6	4	12	2	23	2	6	2
S105	136	64	130	2	4	0	124	12	19	32	0	0	0	0	0	2	83	130	6	0	0	0	14	11	10	13	9	3	3	0	11	15	1	0	4	10	2	6	10	3	2	2	5	2
S106	129	49	125	1	3	1	121	8	18	30	0	0	0	0	0	3	78	125	3	1	0	0	12	9	9	1	7	1	1	2	5	13	1	0	7	10	1	4	9	3	23	3	6	2
S107	115	44	109	3	3	1	108	7	13	28	0	0	0	0	0	2	72	109	4	2	0	0	14	8	8	3	7	3	1	0	7	15	3	1	1	11	2	6	10	3	4	2	5	1
S108	124	51	120	1	3	0	116	8	13	22	0	0	0	0	0	3	86	120	3	1	0	0	15	0	8	1	6	2	3	5	4	13	2	0	3	7	6	6	8	2	23	2	5	2
S109	120	39	115	2	3	0	114	6	17	33	0	0	0	0	0	1	69	116	3	1	0	0	11	8	2	13	7	1	3	5	10	14	2	0	1	12	2	7	9	2	3	2	3	2
S110	93	58	90	1	2	0	90	3	9	24	0	0	0	0	0	2	58	90	2	1	0	0	11	8	3	2	6	3	3	4	4	12	1	0	1	6	2	5	7	2	3	2	5	2
S111	117	46	110	4	3	0	107	10	13	26	0	0	0	0	0	3	75	110	7	0	0	0	10	7	11	1	9	1	3	1	10	15	1	0	1	9	10	6	10	2	1	2	5	2
S112	98	55	93	0	5	1	95	3	13	17	0	0	0	0	0	2	66	93	3	2	0	0	14	1	2	3	9	2	3	0	4	13	2	0	3	8	4	4	7	3	4	2	7	2
S113	116	51	108	4	4	0	108	8	18	28	0	0	0	0	0	1	69	108	6	2	0	0	10	7	9	13	7	2	2	3	5	13	0	0	3	6	3	6	10	2	3	2	8	2
S114	116	55	112	2	2	0	106	10	16	29	0	0	0	0	0	0	71	111	4	1	0	0	18	7	7	11	6	3	1	0	10	13	2	0	1	7	2	4	6	2	3	3	8	2
S115	133	54	126	4	3	1	125	8	16	33	0	0	0	0	0	2	82	126	7	0	0	0	14	8	9	13	7	1	2	1	7	13	2	0	1	6	2	6	5	3	23	3	5	2
S116	140	55	137	1	2	0	130	10	15	35	0	0	0	0	0	2	88	137	3	0	0	0	17	7	9	1	8	4	4	0	5	12	2	0	6	10	9	4	6	2	24	2	5	2
S117	117	42	114	1	2	0	110	7	15	31	0	0	0	0	0	1	70	114	3	0	0	0	14	8	8	13	9	3	3	1	4	12	2	0	1	6	2	6	10	2	3	2	5	2
S118	122	59	118	0	4	0	115	7	16	33	0	0	0	0	0	3	70	118	3	1	0	0	11	7	7	14	9	3	3	3	8	12	1	0	3	9	7	4	10	2	3	3	0	2
S119	104	47	100	0	4	1	97	7	9	29	0	0	1	0	0	1	64	100	2	1	0	1	10	10	1	2	8	3	1	1	9	14	2	0	1	12	7	6	6	2	2	2	3	2
S120	133	51	129	1	3	1	123	10	14	27	0	0	0	0	0	3	89	129	4	0	0	0	16	11	11	2	7	4	3	4	11	15	2	0	3	8	10	4	7	3	2	2	5	2
S121	109	44	106	0	3	0	104	5	15	29	0	0	0	0	0	1	64	106	3	0	0	0	11	11	2	12	6	2	1	0	4	13	1	0	2	8	6	4	10	2	4	2	6	2
S122	125	50	121	2	2	0	116	9	12	34	0	0	0	0	0	2	77	121	4	0	0	0	15	10	2	13	10	3	1	4	10	12	2	0	1	10	7	4	9	2	2	2	3	2
S123	122	54	117	1	4	0	115	7	16	32	0	0	0	0	0	2	72	117	3	2	0	0	12	8	8	13	6	2	1	4	9	12	2	0	1	7	8	5	9	2	2	2	7	1
S124	129	43	127	0	2	0	121	8	17	31	0	0	0	0	0	2	79	127	2	0	0	0	19	7	7	15	10	2	3	0	6	14	1	0	3	8	7	7	6	2	3	2	5	2
S125	132	47	127	1	4	0	123	9	12	33	0	0	0	0	0	4	83	127	5	0	0	0	14	8	7	1	9	3	1	2	5	14	2	0	2	9	8	5	8	2	23	2	6	1
S126	117	52	109	5	3	0	110	7	19	31	0	0	0	0	0	2	65	109	5	2	0	1	14	8	9	15	9	2	1	0	0	13	2	0	4	10	3	7	5	2	3	2	5	2
S127	130	47	126	2	2	0	120	10	12	35	0	0	0	0	0	3	80	125	4	1	0	0	12	8	12	2	9	1	2	3	8	14	2	0	2	7	2	4	6	2	23	3	5	2
S128	121	36	118	1	2	0	116	5	12	32	0	0	0	0	0	3	74	118	3	0	0	0	14	7	9	12	10	2	3	0	3	14	1	0	2	9	6	4	10	2	3	2	5	2
S129	114	69	110	2	2	0	104	10	12	25	0	0	0	0	0	3	74	110	4	0	0	0	17	8	10	1	7	1	1	4	8	13	1	0	1	8	7	6	5	3	3	2	5	2
S130	122	64	119	1	2	0	116	6	16	31	0	0	0	0	0	2	73	119	3	0	0	0	19	7	1	12	9	3	4	3	4	14	2	0	2	7	7	4	9	2	4	2	5	1
S131	124	40	118	3	3	0	116	8	15	29	0	0	0	0	0	1	79	119	4	1	0	0	16	10	6	12	8	4	1	4	4	14	2	0	1	7	7	4	8	2	4	2	5	2
S132	122	49	115	3	4	0	113	9	14	30	0	0	0	0	0	1	77	116	5	1	0	0	13	8	8	7	7	1	3	5	5	14	2	0	3	11	9	4	6	3	4	2	5	1
S133	111	60	105	3	3	1	105	6	11	27	0	0	0	0	0	2	71	105	5	1	0	0	12	8	9	2	6	4	1	0	8	12	2	0	1	10	7	6	5	3	4	3	6	2
S134	100	45	98	0	2	0	97	3	11	29	0	0	0	0	0	1	59	98	2	0	0	0	13	7	2	1	8	3	1	4	7	14	2	0	3	3	2	6	8	3	3	2	5	2
S135	121	46	117	3	1	0	113	8	15	30	0	0	0	0	0	1	75	117	2	2	0	0	12	11	8	14	9	0	1	4	10	13	2	0	1	0	7	4	8	3	4	2	5	2
S136	120	55	117	1	2	0	109	11	10	26	0	0	0	0	0	1	83	117	3	0	0	0	12	7	10	1	8	3	3	4	9	13	1	0	2	10	9	6	6	3	2	2	5	3
S137	100	42	97	1	2	0	93	7	17	24	0	0	0	0	0	1	58	97	3	0	0	0	8	9	7	12	8	2	2	0	4	12	3	0	3	6	2	4	5	3	1	2	5	2
S138	141	46	136	3	2	0	133	8	20	34	0	0	0	0	0	5	82	137	4	0	0	0	16	8	13	15	14	6	1	3	4	13	2	0	1	11	9	4	8	2	1	2	5	2
S139	114	57	111	1	2	0	108	6	17	28	0	0	0	0	0	2	67	111	3	0	0	0	16	7	8	12	7	3	1	2	6	3	3	0	1	10	2	6	9	2	5	2	6	2
S140	133	60	127	3	3	1	126	7	16	29	0	0	0	0	0	3	85	128	3	2	0	0	15	1	3	1	17	3	1	4	4	15	2	0	2	10	6	4	7	3	25	2	5	2
S141	115	41	108	3	4	1	109	6	21	29	0	0	0	0	0	3	62	108	5	2	0	0	19	8	3	13	6	2	3	0	7	12	2	0	1	7	1	7	9	3	1	2	5	3
S142	127	53	124	1	2	0	120	7	16	31	0	0	0	0	0	3	77	124	3	0	0	0	18	7	7	15	6	0	1	3	4	14	2	0	2	1	4	4	4	2	25	2	3	2
S143	112	46	106	3	3	0	103	9	11	27	0	0	0	0	0	0	74	107	5	0	0	0	15	7	7	2	7	4	3	1	8	14	1	0	1	7	7	6	8	3	2	2	6	1
S144	116	63	113	1	2	0	107	9	14	27	0	0	0	0	0	0	75	113	3	0	0	0	12	10	7	1	9	2	3	4	10	13	2	0	1	8	3	6	9	2	4	2	5	2
S145	109	49	104	2	3	1	103	6	11	26	0	0	0	0	0	3	69	104	4	1	0	0	12	0	1	1	8	1	2	0	10	12	1	0	2	8	3	5	7	3	23	2	6	2
S146	136	49	130	4	2	0	126	10	21	33	0	0	0	0	0	3	79	130	6	0	0	0	18	10	10	4	4	0	2	0	13	3	2	0	7	12	2	6	9	2	23	2	5	2
S147	134	35	129	3	2	0	123	11	16	32	0	0	0	0	0	3	83	129	5	0	0	0	14	7	10	13	8	1	3	4	9	3	1	1	1	7	7	5	4	2	24	2	5	2
S148	116	46	109	3	4	0	106	10	15	27	1	0	0	0	0	0	73	109	6	0	0	1	16	2	8	1	7	2	1	4	11	15	2	0	1	10	8	7	7	1	2	2	6	2
S149	133	42	131	0	2	0	122	11	19	32	0	0	0	0	0	1	81	130	3	0	0	0	11	7	9	12	10	1	1	4	9	14	2	0	8	10	10	6	4	2	3	2	5	2
S150	121	61	116	2	3	0	114	7	16	22	0	0	0	0	0	3	80	116	4	1	0	0	20	1	8	14	8	3	1	4	0	13	3	0	1	7	9	6	9	2	2	2	5	2
S151	105	53	99	1	5	0	99	6	18	26	0	0	0	0	0	0	61	99	5	1	0	0	16	7	2	14	9	2	1	0	0	14	1	0	1	8	2	6	6	3	4	2	5	2
S152	145	45	131	9	5	1	135	10	11	34	0	0	0	0	0	3	97	130	11	4	0	0	16	7	10	1	10	4	4	2	3	21	2	0	2	7	4	6	5	6	22	2	6	2
S153	122	49	119	1	2	0	116	6	17	28	0	0	0	0	0	0	77	119	3	0	0	0	18	7	1	12	13	2	3	4	4	12	2	1	3	6	8	6	7	2	3	2	5	0
S154	112	41	110	0	2	0	106	6	13	28	0	0	0	0	0	2	69	110	2	0	0	0	13	7	8	2	9	3	3	1	4	14	1	0	7	9	7	4	6	2	3	2	5	2
S155	121	51	116	3	2	0	112	9	18	22	0	0	0	0	0	2	79	116	5	0	0	0	20	1	9	12	8	2	1	3	5	13	0	1	2	10	8	4	6	2	3	2	6	2
S156	111	50	102	5	4	0	103	8	14	24	0	0	0	0	0	2	71	102	7	2	0	0	12	5	12	1	7	3	1	1	9	15	2	0	7	7	2	4	8	3	2	2	6	2
S157	124	65	120	2	2	0	115	9	15	26	0	0	0	0	0	1	82	120	4	0	0	0	12	12	7	16	8	2	1	4	5	12	1	0	1	11	7	6	4	3	1	2	6	2
S158	110	66	105	2	3	1	104	6	11	28	0	0	0	0	0	1	70	105	4	1	0	0	11	11	1	12	10	3	1	4	1	13	1	0	2	6	7	5	6	2	3	2	6	2
S159	122	58	116	3	3	0	113	9	15	30	0	0	0	0	0	2	75	117	4	1	0	0	14	7	10	3	10	5	1	4	9	13	2	0	1	6	7	5	10	2	2	3	5	2
S160	121	46	115	4	2	0	111	10	16	28	1	0	0	0	0	2	74	115	5	0	0	1	9	10	8	14	6	4	3	2	9	14	1	0	1	9	2	6	8	2	2	4	5	2
S161	129	55	127	0	2	0	120	9	18	33	0	0	0	0	0	2	76	126	2	1	0	0	12	7	9	14	7	1	1	0	3	13	1	0	1	9	2	5	6	3	23	2	8	2
S162	125	47	120	3	2	0	116	9	13	35	0	0	0	0	0	1	76	120	4	1	0	0	13	8	1	1	7	3	3	4	7	4	3	0	1	10	10	6	8	3	23	2	5	2
S163	135	49	131	2	2	0	127	8	15	35	0	0	0	0	0	3	82	132	3	0	0	0	19	7	8	3	6	4	3	0	8	14	1	0	1	10	2	4	7	3	23	4	6	2
S164	131	62	121	6	4	1	123	8	20	31	0	0	0	0	0	2	78	121	8	2	0	0	10	14	9	13	6	3	3	2	4	13	1	0	1	10	10	4	10	3	3	3	6	2
S165	102	33	98	2	2	0	94	8	12	21	0	0	0	0	0	1	68	99	3	0	0	0	14	1	8	2	8	2	1	0	9	15	1	0	2	3	8	6	7	2	3	2	6	2
S166	111	62	105	3	3	0	103	8	15	26	0	0	1	0	0	1	68	107	4	0	0	0	11	8	8	13	7	3	1	0	4	12	3	0	1	7	7	6	5	2	3	2	6	2
S168	113	45	109	2	2	0	109	4	13	31	0	0	0	0	0	3	66	109	4	0	0	0	16	7	3	12	7	5	1	0	7	14	2	0	2	2	6	5	7	2	4	2	7	2
S169	128	35	123	3	2	0	121	7	21	28	0	0	0	0	0	5	74	124	4	0	0	0	14	0	7	15	9	2	3	0	4	3	1	0	3	11	7	4	7	2	26	2	5	2
S170	129	68	122	3	4	0	118	11	17	32	0	0	0	0	0	1	79	122	7	0	0	0	14	7	7	15	15	1	3	4	5	14	1	0	1	6	11	5	5	3	2	2	5	2
S171	121	46	118	0	3	0	115	6	13	29	0	0	0	0	0	2	77	118	3	0	0	0	15	1	1	1	7	2	3	0	8	11	1	0	2	10	9	4	11	2	23	2	6	2
S172	149	62	144	3	2	0	140	9	15	35	0	0	0	0	0	3	96	144	5	0	0	0	21	12	9	1	9	2	1	4	9	13	1	0	1	11	6	4	9	2	23	2	6	2
S173	164	61	151	8	5	1	155	9	22	41	0	0	0	0	0	5	96	152	8	4	0	0	11	8	10	14	16	2	1	3	10	16	3	0	2	10	8	7	5	3	24	2	5	2
S174	132	70	123	6	3	0	123	9	19	29	0	0	1	0	0	3	80	125	6	1	0	0	14	7	8	15	6	3	1	3	7	14	2	0	7	7	7	4	10	3	2	3	6	2
S175	114	52	111	2	1	0	110	4	16	31	0	0	0	0	0	4	63	111	3	0	0	0	17	7	2	1	5	4	3	4	8	16	1	0	1	9	7	4	8	2	3	4	5	2
S176	142	32	137	3	2	0	133	9	12	35	0	0	1	0	0	3	91	139	2	1	0	0	18	7	7	2	8	2	1	4	9	14	2	0	2	9	8	4	10	2	23	2	6	1
S177	121	44	119	0	2	0	114	7	10	26	0	0	0	0	0	2	83	119	2	0	0	0	13	11	8	3	6	3	3	4	8	14	3	0	2	7	8	4	7	2	2	4	6	2
S178	99	36	93	4	2	0	95	4	11	27	0	0	0	0	0	3	58	93	5	1	0	0	14	9	1	3	8	1	3	0	8	4	2	0	1	9	10	6	5	3	2	3	5	2
S179	112	56	106	3	3	0	105	7	14	29	0	0	1	0	0	2	66	107	4	1	0	0	10	7	7	14	11	1	2	3	9	8	2	0	1	6	9	6	1	2	3	2	5	2
S180	107	45	100	4	3	1	99	8	11	25	0	0	0	0	0	1	70	101	5	1	0	0	14	10	9	1	8	2	4	0	4	14	2	0	1	6	2	6	6	4	2	2	6	3
S181	123	56	120	1	2	0	118	5	14	32	0	0	0	0	0	1	76	120	2	1	0	0	18	10	1	12	10	3	1	4	3	12	1	0	1	6	9	6	9	2	3	3	6	2
S182	112	51	108	1	3	0	106	6	11	26	0	0	0	0	0	1	74	108	4	0	0	0	11	7	8	2	8	2	1	4	5	12	2	0	2	6	8	6	10	4	3	2	6	2
S183	113	45	110	1	2	0	104	9	11	28	0	0	0	0	0	3	71	110	3	0	0	0	16	7	7	1	10	4	3	4	8	14	1	0	2	6	7	4	5	2	2	2	5	2
S184	106	35	104	0	2	0	100	6	18	28	0	0	0	0	0	1	59	103	3	0	0	0	18	8	1	13	6	1	1	1	4	15	2	0	3	10	2	6	1	2	3	2	5	2
S185	135	42	132	0	3	0	128	7	14	36	0	0	0	0	0	4	81	132	2	1	0	0	17	8	8	1	5	3	1	3	4	14	2	0	1	10	9	4	9	2	24	2	5	2
S186	107	46	103	2	2	0	100	7	14	23	0	0	0	0	0	3	67	103	4	0	0	0	16	7	12	3	8	3	3	4	5	2	2	0	2	6	8	5	6	2	2	2	6	2
S187	101	50	97	2	2	0	94	7	10	22	0	0	0	0	0	3	66	97	4	0	0	0	15	1	10	1	9	1	1	4	7	12	1	0	3	7	3	6	5	2	3	2	5	2
S188	115	54	112	2	1	0	108	7	14	33	0	0	0	0	0	3	65	112	3	0	0	0	12	11	8	14	7	1	3	0	10	3	2	0	2	7	6	4	10	3	3	2	5	2
S189	123	49	119	1	3	0	114	9	16	23	0	0	0	0	0	2	82	119	4	0	0	0	19	1	7	13	6	2	1	4	5	14	1	0	3	7	11	7	8	3	1	2	5	2
S190	135	57	132	1	2	0	124	11	15	32	0	0	0	0	0	2	86	132	3	0	0	0	15	7	9	3	6	1	1	4	11	13	0	0	2	9	2	6	8	3	24	2	5	3
S191	118	49	113	3	2	0	110	8	14	26	0	0	0	0	0	1	77	113	4	1	0	0	16	9	10	3	8	4	1	5	3	12	2	0	1	10	7	6	6	2	3	2	5	2
S192	110	46	107	0	3	0	104	6	16	28	0	0	0	0	0	1	65	107	3	0	0	0	11	8	1	14	8	4	3	1	4	15	2	0	3	6	2	6	8	2	2	3	5	2
S193	142	40	136	2	4	0	133	9	17	35	0	0	0	0	0	2	88	137	4	1	0	0	12	7	7	12	9	2	1	4	7	14	2	1	2	10	3	4	8	2	24	3	5	2
S194	105	39	100	3	2	0	97	8	17	24	1	0	0	0	0	1	62	100	4	1	0	0	17	8	1	12	8	0	3	0	6	14	2	0	1	6	2	4	7	3	3	0	6	2
S195	118	48	111	3	4	0	111	7	16	24	0	0	0	0	0	2	76	111	5	2	0	0	13	7	10	13	8	1	1	4	6	13	1	0	3	6	2	7	10	2	2	3	3	2
S196	111	41	106	3	2	0	104	7	12	29	0	0	0	0	0	2	68	106	5	0	0	0	11	8	7	12	9	1	3	1	7	9	0	0	3	6	7	7	4	3	2	3	5	2
S197	129	63	125	2	2	0	121	8	16	32	0	0	0	0	0	2	79	125	3	1	0	0	15	7	7	1	5	4	4	0	4	15	1	0	3	10	2	4	7	3	28	2	5	2
S198	103	54	100	0	3	0	97	6	14	21	0	0	0	0	0	1	67	100	2	1	0	0	17	1	2	3	8	2	1	0	6	13	1	0	2	10	8	6	7	3	3	2	5	2
S199	110	59	106	2	2	0	103	7	10	25	0	0	0	0	0	2	73	106	3	1	0	0	14	10	9	2	10	1	1	1	6	12	0	0	3	8	6	6	5	3	3	3	5	2
S200	103	31	100	1	2	0	95	8	12	29	0	0	0	0	0	1	61	99	3	1	0	0	15	7	8	2	8	2	1	1	10	14	1	0	1	7	2	6	5	2	3	2	5	1
S201	113	53	107	2	4	1	106	7	16	20	0	0	0	0	0	4	73	108	5	0	0	0	19	1	11	13	6	4	3	3	3	12	2	0	1	8	2	7	4	2	2	2	5	2
S202	133	71	128	2	3	0	124	9	18	31	0	0	0	0	0	2	82	128	3	2	0	0	10	8	10	13	7	3	1	4	12	14	2	0	4	8	8	4	10	2	3	2	5	2
S203	109	42	106	1	2	0	100	9	12	26	0	0	0	0	0	3	68	106	3	0	0	0	14	7	7	1	6	3	1	4	10	12	1	0	1	10	9	4	4	2	3	2	5	2
S204	149	34	142	3	4	2	141	8	20	35	0	0	1	0	0	5	88	143	4	1	1	0	17	9	9	13	9	4	4	4	3	15	2	0	1	9	2	4	7	3	24	2	5	2
S205	118	28	111	3	4	2	110	8	17	29	0	0	0	0	0	3	69	111	6	1	0	0	18	7	7	12	5	1	1	4	5	15	2	0	3	9	2	4	7	3	3	2	5	2
S206	120	62	118	0	2	0	113	7	17	32	0	0	0	0	0	3	68	118	2	0	0	0	18	10	2	12	8	1	1	6	9	5	2	0	1	8	8	4	9	3	3	2	5	2
S207	113	39	109	1	3	0	106	7	16	30	0	0	0	0	0	1	66	110	3	0	0	0	11	7	9	17	7	4	1	0	7	3	2	0	1	10	7	4	8	2	3	2	6	2
S208	113	53	105	4	4	1	104	9	15	25	0	0	0	0	0	3	70	104	8	1	0	0	15	11	8	3	7	7	1	3	6	13	1	0	2	10	2	5	5	2	1	2	6	2
S209	114	55	108	4	2	0	106	8	13	26	0	0	0	0	0	2	73	110	4	0	0	0	15	13	7	3	6	4	3	0	7	12	1	1	2	6	7	4	10	2	2	2	5	2
S210	103	32	97	3	3	0	98	5	14	25	0	0	0	0	0	2	62	98	3	2	0	0	18	7	1	3	8	4	3	5	4	14	0	0	2	4	2	4	8	3	2	3	6	1
S211	116	51	113	1	2	0	110	6	18	32	0	0	0	0	0	2	64	114	2	0	0	0	16	11	2	15	11	3	1	3	5	13	1	0	1	7	2	6	4	2	3	2	5	2
S212	122	49	119	1	2	0	116	6	15	32	0	0	0	0	0	1	74	118	4	0	0	0	16	7	2	12	10	3	1	4	5	14	1	0	1	6	7	6	11	4	2	2	5	2
S213	108	39	104	1	3	1	100	8	13	24	0	0	0	0	0	1	70	104	4	0	0	0	16	10	8	3	7	2	1	1	5	14	2	0	2	8	2	4	8	3	3	2	5	2
S214	135	43	132	1	2	0	124	11	15	32	0	0	0	0	0	1	87	132	3	0	0	0	19	7	11	12	8	2	3	1	10	14	2	0	3	5	7	6	10	4	2	2	5	2
S215	111	65	107	2	2	0	103	8	10	27	0	0	0	0	0	3	71	108	3	0	0	0	14	7	11	3	10	3	1	0	8	12	2	0	1	6	7	4	7	3	2	2	5	2
S216	113	44	111	0	2	0	106	7	15	26	0	0	0	0	0	2	70	111	2	0	0	0	19	7	8	2	9	2	1	3	5	15	2	0	1	10	0	4	10	2	2	2	6	2
S217	127	54	122	3	2	0	118	9	11	29	0	0	0	0	0	3	84	122	5	0	0	0	14	1	8	3	9	6	1	0	1	14	3	0	1	7	12	6	5	3	24	2	5	2
S218	123	72	118	1	4	1	114	9	17	29	0	0	0	0	0	2	75	118	4	1	0	0	15	7	7	13	4	2	3	5	5	12	2	0	2	6	11	4	9	2	4	2	6	1
S219	108	55	102	1	5	3	101	7	12	26	0	0	0	0	0	2	68	102	4	2	0	0	11	11	9	1	10	4	1	3	5	12	1	0	1	7	2	7	10	2	4	3	1	2
S220	133	51	129	2	2	0	128	5	18	33	0	0	0	0	0	3	79	129	4	0	0	0	14	7	2	1	14	3	1	0	4	16	2	0	2	10	8	7	6	3	24	2	5	2
S221	119	51	116	1	2	1	114	5	11	29	0	0	0	0	0	4	75	116	2	1	0	0	10	13	1	1	6	1	3	5	4	11	2	0	1	6	9	4	1	3	23	4	8	2
S222	118	47	114	2	2	0	111	7	21	29	0	0	0	0	0	2	66	114	4	0	0	0	15	8	7	16	9	2	1	1	6	13	0	0	1	8	1	6	10	3	2	2	5	2
S223	106	51	102	2	2	0	100	6	11	24	0	0	0	0	0	1	70	103	3	0	0	0	12	10	2	1	9	2	1	5	9	12	2	0	1	7	2	7	6	3	4	2	6	2
S225	131	45	127	0	4	1	120	11	16	33	0	0	0	0	0	2	80	127	2	2	0	0	10	11	7	13	6	1	1	0	9	12	1	0	4	3	3	7	7	3	24	2	5	2
S226	122	49	116	1	5	0	114	8	13	28	0	0	1	0	0	1	79	116	4	1	0	1	10	7	9	13	8	3	3	4	4	17	1	0	2	4	6	6	7	2	4	2	8	1
S227	108	54	106	1	1	0	100	8	9	28	0	0	0	0	0	1	70	106	2	0	0	0	13	7	7	2	8	2	3	4	12	12	2	0	2	7	1	4	6	3	3	2	5	2
S228	112	37	108	1	3	0	104	8	14	31	0	0	0	0	0	1	66	108	3	1	0	0	15	7	9	1	8	1	3	0	7	14	2	0	1	10	9	4	7	2	3	2	5	2
S229	154	60	153	0	1	0	144	10	16	41	0	0	0	0	0	4	93	153	1	0	0	0	16	7	7	14	9	3	3	0	12	13	3	0	2	9	6	5	9	3	23	2	5	2
S230	107	46	104	0	3	0	100	7	12	25	0	0	0	0	0	0	70	104	2	1	0	0	20	8	9	1	7	0	1	4	4	15	2	0	1	6	2	4	8	2	2	3	5	2
S231	98	39	91	5	2	1	93	5	10	23	0	0	1	0	0	3	61	93	4	1	0	0	12	11	9	1	8	1	1	4	3	6	1	0	1	6	6	6	6	2	4	2	5	2
S232	125	37	122	1	2	0	116	9	14	31	0	0	0	0	0	1	79	122	3	0	0	0	13	10	8	12	10	2	1	0	10	15	3	0	1	9	6	4	7	2	3	2	5	2
S233	107	51	104	0	3	0	101	6	8	28	0	0	0	0	0	1	70	104	3	0	0	0	18	7	7	1	9	2	1	1	3	14	2	0	1	6	7	4	10	3	1	3	5	2
S234	117	42	112	1	4	1	110	7	12	30	0	0	0	0	0	2	73	112	3	2	0	0	10	8	7	12	11	2	3	3	4	15	1	0	2	5	7	5	6	3	3	2	5	2
S235	122	51	120	0	2	0	115	7	12	32	0	0	0	0	0	1	77	120	2	0	0	0	15	7	9	2	8	2	3	4	9	14	2	0	1	12	7	6	7	2	3	2	5	1
S237	104	54	99	2	3	1	99	5	13	29	0	0	0	0	0	3	59	99	3	2	0	0	14	8	9	2	8	1	1	0	9	12	3	0	1	6	2	4	7	2	4	2	6	2
S238	98	42	93	3	2	0	94	4	13	26	0	0	0	0	0	2	57	93	5	0	0	0	11	7	1	1	10	4	1	3	3	14	2	0	3	8	3	4	7	2	3	2	6	2
S239	97	64	93	1	3	0	89	8	12	20	0	0	0	0	0	3	62	93	4	0	0	0	10	0	8	13	6	3	3	0	0	12	2	0	1	9	1	6	7	2	4	2	5	2
S240	123	41	119	3	1	0	116	7	13	34	0	0	0	0	0	1	75	120	2	1	0	0	15	7	7	2	10	3	1	0	4	14	2	0	1	1	6	4	10	2	25	2	6	0
S241	101	52	96	2	3	1	93	8	14	26	0	0	0	0	0	1	60	96	5	0	0	0	15	8	8	2	9	1	3	0	6	3	2	0	2	10	7	4	9	1	2	2	5	2
S242	109	45	105	2	2	0	102	7	9	27	0	0	0	0	0	2	71	104	4	1	0	0	11	8	9	1	10	3	1	4	4	14	2	0	1	7	9	4	7	2	1	2	6	2
S243	130	34	128	0	2	0	121	9	14	34	0	0	0	0	0	2	80	128	1	1	0	0	8	7	8	14	10	1	3	3	9	14	2	0	2	4	0	4	4	3	23	2	6	2
S244	116	42	113	2	1	0	108	8	20	30	0	0	0	0	0	1	65	112	3	1	0	0	16	7	9	13	7	3	3	0	9	3	2	0	1	9	5	4	8	4	2	2	6	3
S245	116	45	112	2	2	0	108	8	14	28	0	0	0	0	0	1	73	112	4	0	0	0	13	7	9	15	9	1	3	0	4	12	1	0	2	7	7	4	7	3	1	2	6	2
S246	106	56	101	2	3	0	101	5	15	29	0	0	0	0	0	1	61	101	4	1	0	0	10	7	7	12	4	2	3	0	7	12	2	0	1	8	3	4	10	2	6	3	1	2
S247	110	52	106	1	3	2	104	6	14	25	0	0	0	0	0	1	70	105	3	2	0	0	10	7	9	14	8	2	3	3	4	13	0	0	1	3	7	4	9	2	1	2	5	2
S248	102	48	99	1	2	0	95	7	15	25	0	0	0	0	0	3	59	99	3	0	0	0	14	7	9	12	6	2	3	0	4	3	1	0	1	9	8	6	1	4	3	2	5	2
S249	107	49	102	1	4	2	100	7	18	26	0	0	1	0	0	2	60	102	4	0	0	1	14	10	8	14	6	3	3	0	4	3	2	0	3	6	2	7	10	2	1	2	5	2
S250	125	43	120	3	2	0	119	6	11	32	0	0	0	0	0	2	80	119	5	1	0	0	12	7	1	2	6	3	1	6	9	14	2	0	2	7	1	6	10	3	23	2	5	2
S251	118	61	115	1	2	0	108	10	14	26	0	0	0	0	0	2	76	115	3	0	0	0	17	7	9	3	7	2	2	5	10	13	2	0	2	10	2	4	8	2	3	2	5	2
S252	134	48	129	1	4	1	127	7	13	35	0	0	0	0	0	3	83	129	4	1	0	0	11	7	9	3	6	1	2	0	8	14	2	0	3	10	7	6	6	4	23	5	5	2
S253	97	56	96	0	1	0	91	6	12	24	0	0	0	0	0	1	60	96	1	0	0	0	11	7	8	2	6	1	1	1	7	12	2	0	2	9	1	5	6	3	3	2	6	2
S254	128	49	124	3	1	0	120	8	17	30	0	0	0	0	0	2	79	126	1	1	0	0	16	7	8	17	5	0	4	3	8	14	2	0	3	6	4	4	9	5	2	3	5	2
S255	102	39	97	3	2	0	98	4	10	28	0	0	0	0	0	2	62	98	3	1	0	0	11	7	2	3	9	4	3	0	3	14	1	0	1	11	8	6	5	2	3	2	5	2
S256	117	59	113	2	2	0	110	7	14	29	0	0	0	0	0	3	71	113	4	0	0	0	15	10	10	3	9	2	3	0	7	12	1	0	1	7	10	4	8	4	2	2	5	2
S257	152	57	148	3	1	0	141	11	19	40	0	0	0	0	0	1	92	148	4	0	0	0	14	9	1	12	8	4	2	4	11	14	2	0	1	9	7	6	11	4	23	2	5	2
S258	103	43	101	1	1	0	97	6	12	26	0	0	0	0	0	2	63	101	2	0	0	0	13	8	3	2	5	1	1	4	5	11	2	0	1	11	7	4	8	3	2	2	7	2
S259	116	45	111	3	2	0	106	10	14	28	0	0	1	0	0	0	73	113	3	0	0	0	19	10	9	3	7	0	1	1	9	15	1	0	1	11	4	6	4	3	2	3	6	1
S260	114	54	110	1	3	0	104	10	19	28	0	0	0	0	0	3	64	111	3	0	0	0	16	7	9	15	9	1	1	4	5	3	1	0	2	9	8	6	4	2	2	2	5	2
S261	132	48	125	4	3	1	124	8	17	33	0	0	0	0	0	1	81	125	5	2	0	0	15	8	9	14	6	1	1	4	7	15	3	0	2	11	7	5	10	2	3	3	3	2
S262	135	55	131	2	2	0	126	9	17	34	0	0	0	0	0	4	80	131	4	0	0	0	20	10	7	12	8	3	1	3	4	3	2	0	1	8	2	4	9	2	23	3	7	2
S263	135	50	134	0	1	0	126	9	17	33	0	0	0	0	0	2	83	134	1	0	0	0	19	11	8	16	10	5	1	4	7	14	1	0	2	6	6	4	7	2	3	2	5	1
S264	115	59	109	3	3	0	106	9	12	26	0	0	0	0	0	3	74	110	5	0	0	0	21	11	8	1	9	4	1	0	5	12	2	0	2	9	2	4	8	3	2	3	5	2
S265	107	55	105	0	2	0	100	7	12	26	0	0	0	0	0	1	68	105	2	0	0	0	14	7	9	12	8	4	3	5	3	12	1	0	2	5	1	4	1	2	2	2	7	2
S266	123	35	120	1	2	0	116	7	11	29	0	0	0	0	0	3	80	120	3	0	0	0	17	1	7	1	10	6	3	3	8	3	2	0	2	4	7	6	8	2	23	2	5	2
S267	117	43	115	0	2	0	113	4	8	34	0	0	0	0	0	2	73	115	2	0	0	0	11	7	1	2	7	2	3	1	7	11	0	0	1	6	7	6	10	3	23	2	5	2
S268	118	51	114	2	2	0	113	5	12	31	0	0	0	0	0	2	73	115	3	0	0	0	12	11	2	1	8	0	1	2	1	12	2	0	2	9	8	5	7	2	23	2	5	2
S269	132	40	128	3	1	0	124	8	11	31	0	0	0	0	0	2	88	128	4	0	0	0	15	11	8	2	9	3	3	0	8	14	1	0	1	7	6	6	2	3	24	2	5	2
S270	136	57	133	1	2	0	127	9	13	35	0	0	0	1	0	3	84	133	3	0	0	0	16	10	9	2	9	3	2	2	5	12	3	0	4	4	8	4	9	2	23	2	5	2
S271	127	57	124	1	2	0	118	9	18	29	0	0	0	0	0	2	78	124	3	0	0	0	11	8	11	13	7	3	2	3	9	13	2	0	2	6	8	4	10	2	3	2	5	2
S272	120	49	116	2	2	0	114	6	15	29	0	0	0	0	0	4	72	116	4	0	0	0	13	7	8	12	10	2	3	4	3	15	1	0	3	7	7	4	7	2	2	2	5	2
S273	119	46	118	0	1	0	112	7	14	28	0	0	0	0	0	1	76	117	1	1	0	0	11	10	8	15	6	3	1	0	3	13	1	0	2	10	6	6	9	2	3	2	5	2
S274	125	49	119	1	5	1	118	7	18	31	0	0	0	0	0	4	72	118	6	1	0	0	11	8	1	14	10	4	3	4	4	15	2	0	3	9	8	4	10	3	1	2	6	2
S275	96	41	95	0	1	0	91	5	14	22	0	0	0	0	0	1	59	95	1	0	0	0	10	1	1	13	8	3	1	4	7	11	1	0	1	8	5	5	1	3	3	2	5	2
S276	94	45	90	1	3	0	89	5	9	19	0	0	0	0	0	1	65	90	3	1	0	0	12	5	1	2	6	1	1	4	5	13	2	0	1	5	9	4	6	4	3	2	5	2
S277	130	50	126	2	2	0	121	9	18	33	0	0	0	0	0	2	77	126	3	1	0	0	15	7	8	12	9	4	2	4	7	12	2	0	3	9	10	4	7	2	2	2	6	2
S278	125	49	118	4	3	0	118	7	18	32	0	0	0	0	0	1	74	119	4	2	0	0	17	8	1	14	5	1	3	4	9	14	1	0	1	6	8	6	11	2	4	2	5	2
S279	104	48	101	1	2	1	97	7	9	26	0	0	0	0	0	1	68	101	2	1	0	0	20	7	2	2	5	1	1	2	4	15	0	0	1	9	10	6	6	2	0	2	6	2
S280	115	55	108	5	2	0	106	9	13	28	0	0	0	0	0	2	72	110	4	1	0	0	12	7	11	1	17	0	3	0	9	12	1	0	2	8	3	4	8	3	3	2	6	2
S281	110	41	106	2	2	0	100	10	15	27	0	0	0	0	0	2	66	107	2	1	0	0	15	7	9	3	7	4	1	3	10	3	1	0	4	9	6	5	8	3	2	2	6	1
S282	119	34	118	0	1	0	111	8	18	29	0	0	0	0	0	1	71	118	1	0	0	0	14	8	8	15	9	2	1	4	3	14	0	0	1	10	1	5	8	2	3	2	6	2
S283	129	54	123	2	4	1	121	8	10	31	0	0	0	0	0	1	87	123	5	1	0	0	15	8	8	2	6	2	1	2	4	12	4	0	1	7	8	6	6	2	24	3	5	2
S284	93	62	91	0	2	0	89	4	8	22	0	0	0	0	0	1	62	91	2	0	0	0	13	7	1	1	7	1	3	2	4	12	1	0	1	5	10	6	7	2	3	2	5	0
S285	105	47	99	5	1	0	99	6	10	25	0	0	0	0	0	1	69	100	5	0	0	0	10	11	8	2	5	2	3	0	5	14	2	0	2	5	6	4	9	2	2	4	6	2
S286	120	49	114	4	2	1	113	7	11	31	0	0	0	0	0	2	76	114	6	0	0	0	11	8	7	3	6	4	3	0	1	14	1	0	5	7	1	4	8	2	23	3	6	2
S287	113	61	109	1	3	0	107	6	20	32	0	0	0	0	0	0	61	109	3	1	0	0	17	7	2	14	9	3	1	0	4	13	2	0	1	10	1	4	10	3	3	2	5	2
S288	130	45	124	4	2	0	120	10	15	30	0	0	0	0	0	0	85	124	4	2	0	0	17	7	12	14	8	1	1	0	7	15	3	0	3	5	9	6	7	3	3	2	6	1
S289	115	58	113	0	2	0	106	9	12	32	0	0	0	0	0	2	69	113	2	0	0	0	11	7	8	13	8	3	1	4	9	14	1	0	1	4	2	4	8	3	4	2	5	2
S290	132	56	128	2	2	0	123	9	18	29	0	0	0	0	0	1	84	128	3	1	0	0	9	11	9	12	6	2	3	4	9	15	3	0	3	10	7	4	7	4	3	2	6	2
S291	101	70	97	3	1	0	94	7	14	26	0	0	0	0	0	1	60	97	4	0	0	0	12	10	9	2	6	3	1	0	5	13	1	0	1	7	1	4	11	2	3	2	5	2
S292	137	53	134	1	2	0	130	7	18	38	0	0	0	0	0	2	79	134	3	0	0	0	10	10	9	15	16	2	1	1	7	3	2	0	2	4	9	4	8	2	23	2	5	2
S293	103	36	100	1	2	0	97	6	13	21	0	0	0	0	0	1	68	100	3	0	0	0	16	1	9	2	8	3	1	1	7	15	2	0	2	8	2	4	7	2	3	2	6	2
S294	111	30	107	2	2	1	104	7	12	28	0	0	0	0	0	1	70	108	3	0	0	0	14	7	10	13	7	1	1	0	4	14	0	0	1	9	6	5	8	2	2	2	3	2
S295	154	54	151	1	2	0	143	11	21	40	0	0	0	0	0	2	91	151	3	0	0	0	16	7	9	12	16	3	1	4	8	12	2	0	1	11	2	6	5	3	23	4	8	0
S296	92	68	89	1	2	0	89	3	8	28	0	0	0	0	0	2	54	90	2	0	0	0	14	7	1	3	9	4	3	0	1	12	2	0	1	6	7	4	5	2	2	2	6	1
S297	104	30	101	2	1	0	98	6	10	27	0	0	0	0	0	2	65	101	3	0	0	0	18	10	9	1	8	2	3	0	7	3	2	0	2	6	7	4	10	3	2	2	3	2
S298	119	53	114	3	2	0	112	7	19	34	0	0	0	0	0	1	65	114	5	0	0	0	17	7	1	12	6	1	2	0	3	11	3	1	7	9	8	6	9	2	3	3	5	2
S299	117	38	114	0	3	0	110	7	17	27	0	0	0	1	0	2	70	113	3	0	0	1	14	1	8	12	8	1	1	2	7	15	2	0	3	6	8	5	10	2	2	2	5	2
S300	123	41	118	2	3	0	116	7	17	33	0	0	0	0	0	2	71	118	4	1	0	0	19	7	8	13	7	4	2	1	5	3	1	0	2	6	2	4	8	3	24	2	0	2
S301	112	49	103	6	3	1	105	7	14	25	0	0	1	0	0	2	70	106	5	1	0	0	12	8	7	3	8	5	1	4	7	12	3	0	1	8	9	5	5	2	2	2	5	2
S302	125	77	122	1	2	0	117	8	15	31	0	0	0	0	0	4	75	121	4	0	0	0	14	7	1	1	9	2	1	6	11	13	2	0	1	8	2	6	1	4	25	2	5	3
S303	112	71	106	2	4	0	103	9	15	28	0	0	0	0	0	2	67	106	6	0	0	0	15	7	11	13	6	2	3	1	3	12	1	0	1	6	2	8	6	2	3	2	5	2
S304	104	55	102	1	1	0	99	5	14	27	0	0	0	0	0	4	59	102	2	0	0	0	14	7	2	1	5	5	1	1	9	12	2	0	1	11	7	7	5	3	2	3	5	1
S305	89	34	87	0	2	0	85	4	11	24	0	0	0	0	0	1	53	87	1	1	0	0	12	7	2	2	5	1	3	0	4	14	2	0	2	5	7	4	4	2	3	2	5	2
S306	114	61	110	2	2	0	106	8	15	29	0	0	0	0	0	1	69	110	2	2	0	0	15	8	9	12	8	3	1	3	3	13	0	0	1	9	1	4	7	2	3	3	6	2
S307	101	45	96	2	3	0	92	9	10	23	0	0	0	0	0	2	66	96	4	1	0	0	11	10	8	3	6	3	1	1	5	14	1	0	2	10	1	4	7	2	3	2	5	2
S308	113	65	108	1	4	1	104	9	12	27	0	0	0	0	0	2	72	108	2	3	0	0	15	7	10	3	6	4	1	2	8	12	2	0	1	5	8	5	8	4	1	2	6	2
S309	111	50	108	0	3	0	108	3	17	27	0	0	0	1	0	1	65	107	3	0	0	1	14	7	1	14	8	1	1	4	2	13	2	0	3	9	2	7	9	2	2	2	5	2
S310	123	46	115	5	3	0	115	8	17	29	0	0	0	0	0	1	76	115	6	2	0	0	14	7	9	14	8	5	1	0	6	12	1	0	2	7	7	5	9	4	4	2	6	0
S311	112	46	109	1	2	0	105	7	16	21	0	0	0	0	0	2	73	109	3	0	0	0	12	0	13	2	14	3	2	0	4	12	2	0	7	9	7	4	7	3	1	3	5	2
S312	133	42	125	4	4	0	125	8	16	35	0	0	0	0	0	3	79	126	7	0	0	0	16	10	10	4	9	4	3	0	4	12	1	1	1	8	3	4	8	2	23	2	5	2
S313	110	47	108	1	1	0	101	9	13	24	0	0	0	0	0	0	73	108	2	0	0	0	15	1	7	5	10	3	1	0	8	12	3	0	1	7	8	6	7	3	3	2	5	2
S314	132	48	127	2	3	0	123	9	17	30	0	0	0	0	0	4	81	128	4	0	0	0	15	8	12	2	5	3	2	1	5	3	2	0	2	10	8	7	7	3	24	2	8	2
S315	105	47	102	0	3	0	96	9	12	25	0	0	0	0	0	1	67	103	2	0	0	0	19	7	7	1	8	1	1	1	9	12	1	0	2	9	2	6	4	2	3	2	6	2
S316	135	39	126	6	3	0	128	7	20	33	0	0	1	1	0	2	78	129	5	1	0	0	16	7	1	13	12	4	1	4	6	13	2	0	1	7	2	6	7	2	23	2	3	2
S317	107	37	102	2	3	1	101	6	14	27	0	0	0	0	0	3	63	103	4	0	0	0	19	8	8	3	6	1	1	2	7	14	2	0	1	8	2	4	5	2	3	2	6	2
S318	112	33	107	3	2	0	104	8	13	26	0	0	0	0	0	2	71	108	3	1	0	0	19	7	8	1	8	2	2	2	7	14	1	0	1	10	3	5	6	3	3	2	5	2
S319	115	83	110	1	4	0	107	8	14	27	0	0	0	0	0	2	72	110	5	0	0	0	10	7	12	14	6	3	2	2	6	12	2	0	1	7	6	4	6	2	3	2	5	2
S320	98	44	96	1	1	0	92	6	12	17	0	0	0	0	0	1	68	96	2	0	0	0	10	1	7	1	6	3	3	1	5	13	0	0	2	13	1	6	8	3	4	2	8	1
S321	101	43	98	2	1	0	92	9	10	24	0	0	0	0	0	0	67	98	2	1	0	0	10	10	8	2	7	3	1	0	4	15	1	1	1	10	1	5	7	2	3	3	5	2
S322	122	45	116	4	2	0	113	9	19	31	0	0	0	0	0	2	70	117	4	1	0	0	11	7	8	13	9	4	1	0	9	13	1	0	3	10	9	6	5	2	3	2	5	1
S323	108	55	107	0	1	0	102	6	13	25	0	0	0	0	0	1	69	107	1	0	0	0	15	10	9	12	5	3	1	0	3	12	3	0	3	0	6	4	7	3	3	2	5	2
S324	122	48	116	1	5	1	114	8	14	28	0	0	0	0	0	3	77	116	5	1	0	0	14	7	7	1	8	3	3	3	8	13	1	0	1	10	10	6	11	4	2	2	5	2
S325	129	41	123	4	2	1	118	11	18	31	0	0	0	0	0	2	78	123	6	0	0	0	11	8	9	12	7	5	2	0	10	15	2	0	2	10	3	6	9	5	3	2	6	2
S326	128	71	124	2	2	0	118	10	16	26	0	0	0	0	0	3	83	124	4	0	0	0	10	0	8	16	15	3	2	4	12	13	3	0	1	6	8	4	7	3	2	2	6	2
S327	111	44	110	0	1	0	104	7	13	27	0	0	0	0	0	3	68	110	1	0	0	0	13	7	3	3	6	2	1	4	10	15	2	0	1	8	7	6	6	2	2	2	8	2
S328	109	50	106	2	1	0	102	7	12	29	0	0	0	0	0	3	65	107	2	0	0	0	15	7	9	2	7	1	3	5	9	3	2	0	2	8	7	4	10	2	3	2	5	2
S329	127	62	122	1	4	1	117	10	15	34	0	0	0	0	0	3	75	122	5	0	0	0	10	7	9	13	6	1	1	2	9	13	3	0	1	7	3	4	6	2	24	2	3	0
S330	113	57	110	1	2	0	105	8	16	28	0	0	0	0	0	3	66	110	3	0	0	0	14	8	8	16	6	2	1	0	3	13	2	0	2	10	2	6	5	2	3	2	6	2
S331	117	63	114	1	2	0	109	8	12	30	0	0	0	0	0	3	72	114	2	1	0	0	12	7	10	1	10	1	3	4	7	13	1	0	1	12	6	4	9	3	3	2	5	2
S333	112	50	107	3	2	0	107	5	16	32	0	0	0	0	0	0	64	107	5	0	0	0	18	9	2	12	9	3	1	0	3	13	0	0	1	8	2	6	10	2	3	3	5	2
S334	108	55	105	1	2	0	101	7	11	29	0	0	0	0	0	2	66	106	2	0	0	0	14	8	2	2	9	5	1	1	9	13	1	0	1	11	6	5	6	3	2	2	5	2
S335	126	38	122	2	2	0	117	9	17	24	0	0	0	0	0	3	82	122	4	0	0	0	18	2	9	12	7	6	4	3	0	14	2	0	1	9	8	6	8	3	3	4	5	1
S336	121	50	113	6	2	0	111	10	15	28	0	0	0	0	0	2	76	113	8	0	0	0	16	7	1	3	10	7	1	4	4	13	2	0	2	11	9	4	11	2	4	2	5	2
S337	153	46	148	2	3	0	145	8	17	36	0	0	0	0	0	3	97	148	4	1	0	0	14	10	12	12	8	3	3	4	4	12	2	0	2	6	8	6	10	2	24	2	6	2
S338	100	38	96	3	1	0	93	7	13	20	0	0	0	0	0	2	65	96	4	0	0	0	14	2	9	1	9	0	1	4	3	14	1	0	1	7	2	4	9	3	4	2	7	2
S339	109	52	106	1	2	0	101	8	13	30	0	0	0	0	0	1	65	107	2	0	0	0	12	7	7	3	8	1	1	0	9	14	1	0	1	8	9	5	8	2	2	2	7	2
S340	128	63	122	1	5	1	120	8	18	31	0	0	0	0	0	1	78	122	5	1	0	0	12	7	7	14	15	2	1	3	7	13	1	0	1	7	9	6	8	2	1	2	7	2
S341	103	56	98	4	1	0	97	6	12	24	0	0	0	0	0	4	63	98	3	2	0	0	13	7	7	2	5	1	3	3	3	12	1	0	2	11	2	4	9	4	3	3	5	1
S342	113	42	109	1	3	2	104	9	15	26	0	0	0	0	0	3	69	109	2	2	0	0	10	10	9	13	4	5	3	3	3	20	3	0	1	7	2	4	1	2	2	3	5	2
S343	132	62	126	4	2	0	122	10	20	35	0	0	0	0	0	1	76	126	5	1	0	0	16	7	9	15	4	1	2	4	7	12	1	0	1	7	3	4	5	3	23	2	5	0
S344	133	50	130	2	1	0	125	8	22	36	0	0	0	0	0	2	73	130	3	0	0	0	14	8	11	12	8	3	1	0	3	4	1	0	1	11	6	6	9	2	23	2	6	2
S345	108	47	105	1	2	0	102	6	14	25	0	0	0	0	0	1	68	106	2	0	0	0	16	10	7	4	6	3	1	1	0	12	3	0	1	9	8	5	6	2	1	2	9	2
S346	149	58	145	3	1	0	140	9	18	43	0	0	0	0	0	2	86	146	2	1	0	0	20	7	2	12	10	3	1	4	12	12	1	0	3	10	7	4	7	2	23	3	3	2
S347	103	66	99	2	2	0	97	6	10	28	0	0	0	0	0	2	63	99	2	2	0	0	11	8	7	3	10	2	4	0	7	12	2	0	2	6	7	4	4	2	2	2	6	2
S348	91	56	86	3	2	0	83	8	6	23	0	0	0	0	0	1	61	86	5	0	0	0	12	9	8	1	4	1	1	1	9	12	2	0	2	0	2	6	6	2	2	3	5	2
S349	114	48	110	1	3	2	106	8	17	29	0	0	0	0	0	1	67	110	4	0	0	0	10	8	9	13	9	5	2	0	4	3	1	0	2	8	6	7	9	3	4	2	6	2
S350	96	54	95	0	1	0	89	7	8	21	0	0	0	0	0	1	66	95	1	0	0	0	11	7	9	1	8	0	1	0	4	13	1	0	2	6	8	6	4	2	3	2	5	2
S351	118	46	114	1	3	1	112	6	16	25	0	0	0	0	0	2	75	114	3	1	0	0	18	7	8	3	14	3	2	4	3	12	2	0	2	8	7	6	4	3	2	2	5	2
S352	145	56	140	2	3	1	134	11	15	34	0	1	1	0	0	5	89	140	3	1	0	1	18	7	7	3	7	5	4	3	7	14	2	0	2	10	6	6	9	3	24	0	5	2
S353	100	40	93	3	4	1	95	5	14	27	0	0	1	0	0	2	56	95	4	1	0	0	14	7	3	1	15	3	1	1	9	9	2	0	2	6	1	6	6	3	2	2	5	2
S354	133	55	128	3	2	0	125	8	17	34	0	0	0	0	0	1	81	129	4	0	0	0	13	7	8	12	8	2	1	0	8	12	1	0	1	8	4	5	9	2	23	2	5	2
S355	109	45	107	0	2	0	102	7	15	29	0	0	0	0	0	1	64	107	2	0	0	0	20	7	2	1	10	2	1	0	7	12	2	0	3	11	2	7	8	2	3	2	5	2
S356	132	69	127	2	3	1	120	12	17	31	0	0	0	0	0	1	83	127	4	1	0	0	16	8	8	16	6	0	2	5	10	12	1	0	1	8	6	6	11	2	2	3	6	2
S357	115	50	113	1	1	0	105	10	13	26	0	0	0	0	0	2	74	113	2	0	0	0	15	8	9	12	6	0	3	3	4	13	1	0	1	6	6	5	6	3	3	2	6	2
S358	127	53	123	1	3	0	116	11	13	28	0	0	0	0	0	2	84	123	4	0	0	0	15	7	9	2	8	3	3	4	10	13	2	0	3	10	9	4	9	3	3	2	5	2
S359	126	38	122	1	3	1	117	9	16	29	0	0	0	0	0	1	80	122	3	1	0	0	11	7	8	13	9	0	2	4	9	14	2	0	3	9	10	6	4	2	4	2	5	1
S360	98	39	95	1	2	0	93	5	10	28	0	0	0	0	0	1	59	95	2	1	0	0	18	7	1	2	9	4	1	0	5	14	1	0	1	6	3	6	5	3	2	3	5	2
S361	155	49	147	3	5	4	145	10	19	38	0	0	0	1	0	3	94	147	5	2	1	0	17	9	8	14	11	2	1	4	4	5	3	0	2	9	7	6	11	3	27	3	5	3
S362	106	41	103	1	2	0	97	9	9	27	0	0	0	0	0	1	69	103	3	0	0	0	13	8	7	1	8	5	1	4	11	14	1	0	3	6	1	5	3	2	3	3	5	1
S363	106	44	102	3	1	0	101	5	12	27	0	0	0	0	0	1	66	102	2	2	0	0	11	11	9	2	8	2	2	0	9	13	0	0	1	6	1	6	6	3	2	3	9	2
S364	117	56	115	0	2	0	108	9	8	28	0	0	0	0	0	1	80	115	2	0	0	0	14	7	9	1	9	2	3	4	10	14	2	0	1	7	6	6	7	2	3	2	5	2
S365	107	73	103	2	2	0	99	8	14	28	0	0	0	0	0	2	63	104	2	1	0	0	12	11	8	13	10	1	2	0	0	12	0	0	1	9	1	4	9	2	3	2	5	2
S366	106	44	101	2	3	1	98	8	13	26	0	0	0	0	0	1	66	101	3	2	0	0	15	7	2	1	8	3	1	5	4	12	1	0	3	6	9	4	7	3	3	2	5	4
S367	103	54	97	5	1	0	97	6	12	28	0	0	0	0	0	1	62	99	4	0	0	0	17	7	1	3	9	2	1	4	10	4	1	0	1	5	7	6	7	2	4	3	6	2
S368	144	53	138	2	4	0	136	8	19	37	0	0	0	0	0	1	87	139	4	0	0	1	15	11	8	13	7	3	1	0	7	12	1	0	3	5	5	6	10	3	23	2	6	2
S369	104	50	100	1	3	1	98	6	13	16	0	0	0	0	1	0	74	100	3	1	0	0	10	1	9	1	14	1	3	4	3	14	2	0	1	6	7	5	7	3	3	2	5	2
S370	112	51	105	3	4	0	105	7	14	23	0	0	0	0	0	3	72	105	3	4	0	0	10	3	7	12	6	2	3	5	4	12	2	0	2	8	8	6	7	2	3	2	5	2
S371	115	42	109	3	3	0	108	7	15	32	0	0	0	0	0	2	66	110	3	2	0	0	14	12	9	2	8	0	1	0	6	8	0	0	1	3	1	6	5	2	26	3	6	2
S372	114	55	112	0	2	1	106	8	14	30	0	0	0	0	0	2	68	112	1	1	0	0	10	7	1	13	6	2	1	0	9	13	1	0	2	8	6	6	10	3	3	3	8	2
S373	115	47	111	2	2	0	110	5	10	27	0	0	0	0	0	3	75	111	4	0	0	0	13	10	11	3	6	1	2	1	7	15	1	0	2	10	9	6	4	3	2	2	5	2
S374	112	53	109	2	1	0	104	8	13	23	0	0	0	0	0	4	72	109	2	1	0	0	14	10	8	2	7	1	3	6	9	12	1	0	1	6	1	6	11	2	3	2	5	1
S375	144	36	140	0	4	0	136	8	18	38	0	0	0	0	0	3	85	140	2	2	0	0	11	7	2	13	10	5	3	4	10	14	1	0	1	10	2	6	7	3	24	2	5	2
S376	124	48	123	0	1	0	116	8	16	32	0	0	0	0	0	3	73	123	1	0	0	0	13	7	7	12	13	2	3	0	9	14	1	0	1	8	6	4	6	4	3	2	6	2
S377	124	53	121	2	1	0	119	5	21	30	0	0	0	0	0	1	72	121	2	1	0	0	13	10	2	14	13	5	4	4	0	13	1	0	3	10	2	4	11	2	2	3	5	2
S378	116	45	110	2	4	2	108	8	10	27	0	0	0	0	0	2	77	110	4	2	0	0	13	7	10	2	8	2	1	0	5	14	2	0	2	9	11	6	5	2	3	4	8	1
S379	115	47	110	1	4	0	108	7	17	30	0	0	0	0	0	2	66	110	5	0	0	0	15	7	9	14	8	2	1	0	0	12	1	1	2	9	7	6	7	2	2	2	5	2
S380	121	76	116	2	3	0	111	10	17	28	0	0	0	0	0	2	74	116	4	1	0	0	11	10	8	15	9	1	1	4	9	13	1	1	1	6	2	6	5	4	4	2	5	2
S381	124	65	121	1	2	0	115	9	10	27	0	0	0	0	0	2	85	122	2	0	0	0	13	10	9	2	10	1	3	4	9	13	2	0	1	10	8	6	7	3	2	3	5	2
S382	121	41	116	1	4	0	112	9	11	30	0	0	0	0	0	2	78	116	4	1	0	0	17	7	8	1	9	1	3	3	9	15	2	0	1	10	7	4	9	2	3	2	5	2
S383	138	38	134	2	2	0	129	9	14	36	0	0	0	0	0	5	83	134	3	1	0	0	14	7	8	12	8	3	3	0	10	11	2	0	2	9	1	5	9	2	23	2	5	2
S384	121	50	115	4	2	0	114	7	18	26	0	0	0	0	0	1	76	114	7	0	0	0	15	8	7	13	7	1	3	1	4	13	1	0	2	12	3	7	9	3	3	2	5	2
S385	124	60	116	5	3	0	116	8	17	28	0	0	0	0	0	0	79	116	7	1	0	0	16	12	9	13	9	2	3	4	5	12	1	0	3	5	3	5	7	2	2	2	6	2
S386	140	52	136	1	3	0	132	8	17	30	0	0	0	0	0	3	90	136	4	0	0	0	10	1	9	12	8	4	3	1	9	12	2	0	4	6	8	6	6	4	24	2	6	2
S387	111	56	106	3	2	0	105	6	14	29	0	0	0	0	0	5	63	106	5	0	0	0	11	8	9	1	15	2	2	3	12	3	1	0	3	8	3	6	9	2	3	2	5	2
S388	124	45	120	1	3	0	116	8	10	29	0	0	0	0	0	3	82	120	4	0	0	0	12	9	10	3	5	1	3	0	3	12	1	0	2	8	7	5	8	2	23	3	4	2
S389	117	52	113	3	1	0	110	7	16	26	0	0	0	0	0	2	73	114	1	2	0	0	17	10	7	12	7	4	1	2	1	13	1	0	1	4	6	6	8	3	3	3	5	2
S390	106	61	100	2	4	2	99	7	13	21	0	0	0	0	0	2	70	100	5	1	0	0	18	8	12	2	7	3	1	4	3	12	1	0	1	6	2	4	4	2	3	2	8	2
S391	120	48	118	0	2	1	114	6	12	33	0	0	0	0	0	3	72	117	3	0	0	0	11	7	8	1	9	4	1	0	7	13	1	0	1	5	1	6	9	2	23	2	7	2
S392	135	60	129	1	5	2	127	8	13	31	0	0	0	0	0	5	86	129	5	1	0	0	22	7	10	1	8	6	3	0	6	12	1	0	1	8	2	6	7	3	23	2	5	2
S393	97	52	94	0	3	0	93	4	10	26	0	0	0	0	0	1	60	94	3	0	0	0	11	7	2	1	10	2	1	0	5	13	0	0	1	10	8	5	7	2	2	3	5	2
S394	110	47	109	0	1	0	102	8	9	25	0	0	0	0	0	2	74	109	1	0	0	0	11	7	7	1	7	4	2	4	5	15	2	0	1	9	8	6	9	3	1	2	3	2
S395	109	46	104	2	3	0	103	6	13	25	0	0	0	0	0	2	69	104	4	1	0	0	17	10	3	2	9	2	1	4	4	13	1	0	1	10	8	4	4	2	3	2	6	2
S396	128	51	123	3	2	0	119	9	16	32	1	0	0	0	0	2	77	124	3	0	0	1	12	10	8	12	9	1	3	5	9	13	1	0	1	10	5	4	6	5	4	2	5	2
S397	125	44	121	1	3	0	117	8	16	33	0	0	0	0	0	2	74	122	2	1	0	0	13	7	1	12	9	3	1	4	5	12	1	0	2	6	3	5	5	2	23	2	6	2
S398	135	77	131	1	3	0	124	11	15	32	0	0	0	0	0	2	86	131	4	0	0	0	13	7	7	13	9	2	3	4	10	13	1	0	6	8	10	6	6	3	3	3	5	2
S399	94	59	89	1	4	1	88	6	9	19	0	0	0	0	0	2	64	89	5	0	0	0	11	7	7	1	5	1	1	3	4	13	1	0	1	7	7	4	6	2	3	2	5	2
S400	117	70	112	1	4	1	111	6	13	28	0	0	0	0	0	2	74	112	4	1	0	0	12	1	8	1	8	2	1	0	7	4	1	0	3	12	8	4	7	2	25	2	7	2
S401	117	39	111	4	2	0	112	5	18	34	0	0	0	0	0	2	63	112	5	0	0	0	15	8	8	13	16	2	1	4	9	3	1	0	3	6	2	4	6	2	2	3	6	2
S402	137	42	134	1	2	0	129	8	22	29	0	0	0	0	0	3	83	135	2	0	0	0	21	7	9	15	10	4	3	3	4	14	1	0	3	7	8	4	9	3	2	2	5	2
S403	120	63	116	2	2	0	111	9	17	27	0	0	0	0	0	1	75	116	4	0	0	0	17	7	1	12	9	4	1	3	5	13	3	0	1	10	6	6	6	2	3	3	5	2
S404	134	53	130	1	3	0	124	10	20	34	0	0	0	0	0	3	77	130	3	1	0	0	12	7	9	13	10	3	1	4	11	11	2	0	7	10	2	4	11	3	3	3	5	2
S405	122	56	119	1	2	0	116	6	16	32	0	0	0	0	0	2	72	120	2	0	0	0	9	8	8	12	6	3	1	3	1	12	1	0	1	3	10	4	5	2	23	2	5	2
S406	123	52	114	3	6	2	115	8	21	33	0	0	0	0	0	2	67	114	7	1	1	0	12	9	8	14	9	4	1	0	7	15	0	0	7	6	3	4	11	2	2	2	7	0
S407	146	84	138	4	4	0	134	12	18	37	0	0	0	0	0	3	88	138	5	3	0	0	8	7	8	15	8	1	3	0	9	16	2	0	1	10	10	5	6	2	26	2	5	2
S408	110	62	106	1	3	0	103	7	16	28	0	0	0	0	0	0	66	106	4	0	0	0	20	7	2	13	5	1	2	1	4	13	0	0	1	10	8	4	6	3	1	2	5	2
S409	123	38	116	4	3	1	116	7	14	29	0	0	0	0	0	3	77	117	4	2	0	0	15	10	10	1	9	2	1	4	7	14	2	0	4	7	4	6	9	4	3	2	6	2
S410	120	43	116	3	1	0	110	10	18	32	0	0	0	0	0	0	70	116	4	0	0	0	15	7	8	15	5	3	3	2	7	4	0	0	1	12	6	6	9	2	2	4	5	2
S411	110	42	108	0	2	0	104	6	16	25	0	0	0	0	0	2	67	108	2	0	0	0	12	7	9	13	8	2	1	4	4	12	0	0	1	6	2	6	9	2	2	2	5	2
S412	129	57	126	2	1	0	121	8	12	29	0	0	0	0	0	3	85	126	3	0	0	0	14	10	8	2	7	4	3	0	3	13	2	0	2	6	7	6	4	2	23	2	9	2
S413	114	57	105	7	2	0	107	7	21	28	0	0	0	0	0	1	64	106	7	1	0	0	10	8	13	16	11	1	3	0	4	3	2	0	1	11	2	4	10	2	2	2	6	3
S415	110	48	101	6	3	0	104	6	16	27	0	0	0	0	0	1	66	101	7	2	0	0	10	7	11	12	6	5	2	3	0	4	0	0	2	11	6	6	8	4	3	2	5	2
S416	136	48	134	0	2	0	129	7	14	34	0	0	0	0	0	3	85	134	1	1	0	0	12	11	10	1	13	1	1	0	4	14	0	0	1	11	5	5	9	3	23	2	8	2
S417	115	53	111	0	4	0	108	7	18	28	0	0	0	0	0	2	67	111	2	2	0	0	14	7	10	12	8	1	1	1	4	13	0	0	1	9	8	4	7	2	2	3	5	2
S418	119	41	115	1	3	0	113	6	17	30	0	0	0	0	0	3	69	115	4	0	0	0	18	8	12	12	7	2	1	3	4	3	1	0	1	9	8	7	8	2	3	2	5	2
S420	102	57	97	3	2	0	97	5	12	23	0	0	0	0	0	1	66	97	5	0	0	0	13	7	8	2	6	2	3	3	4	12	2	0	1	10	2	5	7	3	1	2	6	2
S421	153	40	150	0	3	2	145	8	21	39	0	0	0	0	0	3	90	150	2	1	0	0	17	7	8	12	10	1	3	1	4	15	2	0	8	9	6	6	9	3	24	2	5	1
S422	98	43	95	1	2	0	94	4	13	26	0	0	0	0	0	1	58	96	2	0	0	0	15	10	1	1	4	2	1	0	5	14	2	0	2	5	7	6	8	2	3	2	5	2
S423	128	36	126	0	2	0	122	6	12	34	0	0	0	0	0	4	78	126	2	0	0	0	14	7	10	1	6	1	3	4	8	14	2	0	1	10	2	6	9	2	23	2	0	2
S424	125	38	124	0	1	0	114	11	19	31	0	0	0	0	0	2	73	124	1	0	0	0	16	7	9	15	10	2	2	0	12	11	1	0	4	10	7	4	2	2	2	2	5	2
S425	118	61	113	1	4	0	110	8	14	32	0	0	0	0	0	2	70	114	4	0	0	0	17	8	7	13	13	2	1	0	5	12	1	0	1	6	7	6	6	2	1	2	6	2
S426	113	48	107	4	2	0	106	7	17	25	0	0	0	0	0	2	69	108	5	0	0	0	12	1	8	1	10	1	3	1	9	12	2	0	4	10	8	6	11	3	2	2	5	2
S427	135	52	129	4	2	0	126	9	20	31	0	0	0	0	0	2	82	129	5	1	0	0	13	1	1	13	9	2	3	4	5	12	1	0	9	11	2	4	8	3	24	2	5	2
S428	114	55	109	2	3	1	108	6	14	29	0	0	0	0	0	5	66	109	3	2	0	0	16	8	10	2	9	2	2	3	7	15	0	0	1	10	2	5	5	3	3	3	5	2
S429	107	41	102	3	2	0	101	6	11	25	0	0	0	0	0	3	68	102	5	0	0	0	16	8	7	2	6	1	1	2	6	13	2	0	2	7	3	6	11	2	3	2	4	2
S430	101	48	96	2	3	0	93	8	9	22	0	0	0	0	0	1	69	95	6	0	0	0	18	1	7	1	8	5	1	0	4	13	2	0	1	4	10	4	7	2	2	2	6	2
S432	138	47	134	1	3	0	132	6	15	38	0	0	1	0	0	4	80	134	3	0	0	1	17	7	2	12	7	4	3	0	4	14	1	0	2	7	8	4	9	2	24	2	7	2
S433	127	59	122	2	3	0	119	8	16	32	0	0	0	0	0	4	75	121	5	1	0	0	18	10	6	13	6	2	1	4	4	15	1	0	2	7	8	6	6	3	4	2	6	2
S434	119	48	113	4	2	0	113	6	15	26	0	0	0	0	0	4	74	113	3	3	0	0	11	10	7	12	8	3	3	4	5	13	3	0	2	7	7	4	6	3	1	2	5	2
S435	111	44	104	3	4	1	104	7	14	29	0	0	0	0	0	1	67	104	5	2	0	0	8	8	1	13	8	4	3	3	5	15	1	0	1	7	10	4	10	4	0	2	1	2
S436	118	41	113	2	3	0	109	9	16	30	0	0	0	0	0	1	71	113	5	0	0	0	15	7	8	12	10	0	1	0	4	13	2	0	1	10	3	6	11	2	3	3	5	2
S438	101	48	95	1	5	0	97	4	10	27	0	0	0	0	0	2	62	95	4	2	0	0	10	7	2	2	8	3	1	5	3	15	1	0	3	8	3	6	7	2	3	2	6	2
S439	108	54	105	1	2	0	103	5	16	27	0	0	0	0	0	0	65	105	2	1	0	0	10	7	2	16	6	3	1	2	7	12	2	0	1	7	2	7	7	3	3	2	5	2
S440	114	63	110	1	3	0	107	7	11	25	0	0	0	0	0	1	77	110	4	0	0	0	15	8	7	3	8	3	3	5	5	12	1	0	2	12	2	4	7	2	3	3	6	2
S441	111	61	106	3	2	0	101	10	14	26	0	0	0	0	0	0	71	106	5	0	0	0	14	8	7	2	6	3	1	1	4	13	1	0	3	12	7	6	7	2	3	2	6	2
S442	108	57	105	1	2	0	99	9	10	25	0	0	0	0	0	1	72	106	2	0	0	0	14	7	7	3	9	3	1	4	9	13	3	0	1	7	1	7	4	2	3	2	5	2
S443	140	34	136	3	1	0	128	12	18	31	0	0	0	0	0	3	88	135	4	1	0	0	15	10	8	12	6	2	2	4	4	14	1	0	1	11	7	4	1	2	24	2	6	3
S444	100	39	98	0	2	0	92	8	15	19	0	0	0	0	0	1	65	98	2	0	0	0	16	1	7	13	7	2	1	0	4	14	1	0	1	6	2	6	5	2	0	2	8	2
S445	137	59	134	1	2	0	128	9	17	34	0	0	0	0	0	1	85	134	3	0	0	0	16	7	8	3	6	1	1	2	4	14	3	0	2	11	7	6	9	2	24	2	6	2
S446	151	60	147	1	3	1	141	10	20	36	0	0	0	0	0	3	92	147	4	0	0	0	18	7	9	14	8	3	1	3	5	15	2	0	1	7	11	4	7	2	23	2	6	2
S447	117	76	115	0	2	0	110	7	15	30	0	0	0	0	0	3	69	115	2	0	0	0	14	7	8	13	7	0	3	0	6	12	1	0	1	12	6	6	8	2	2	2	5	2
S449	92	43	89	1	2	0	87	5	11	18	0	0	0	0	0	3	60	90	2	0	0	0	19	1	7	1	9	2	1	0	4	13	1	0	1	6	2	4	6	3	3	2	5	2
S450	98	51	95	1	2	0	94	4	12	26	0	0	0	0	0	1	59	95	3	0	0	0	16	10	2	1	9	3	1	6	9	3	2	0	4	6	1	6	5	2	2	2	5	2
S451	128	44	123	1	4	0	119	9	18	31	0	0	0	0	0	4	75	123	5	0	0	0	14	7	13	12	6	3	1	4	7	14	2	0	6	9	3	7	6	2	2	2	5	2
S452	118	50	113	2	3	0	111	7	17	28	0	0	0	0	0	4	69	113	5	0	0	0	16	7	1	12	7	3	1	4	8	13	2	0	2	10	3	4	8	2	4	2	6	2
S453	93	46	91	0	2	0	89	4	12	25	0	0	0	0	0	1	55	91	2	0	0	0	14	8	1	1	8	1	2	0	0	14	1	0	1	7	6	6	8	3	2	2	6	2
S454	114	60	109	2	3	0	110	4	14	31	0	0	0	0	0	1	68	109	3	2	0	0	13	9	1	13	8	1	1	0	4	14	0	0	1	8	9	8	7	3	3	3	6	2
S455	117	49	114	1	2	0	107	10	12	27	0	0	0	0	0	4	74	114	3	0	0	0	11	9	11	2	8	5	3	2	8	14	2	0	1	7	10	4	4	2	4	2	5	2
S456	114	58	108	4	2	0	107	7	13	27	0	0	0	0	0	1	73	109	5	0	0	0	12	7	8	12	7	2	2	0	4	12	1	0	2	7	10	8	5	3	3	2	5	2
S457	121	46	117	1	3	1	112	9	18	27	1	0	0	0	0	2	73	117	3	0	1	0	12	7	9	15	8	2	2	0	5	12	2	0	2	10	8	4	5	3	3	2	6	2
S458	115	58	111	2	2	0	105	10	12	28	0	0	0	0	0	2	73	111	3	1	0	0	14	8	8	2	6	4	3	0	11	12	2	1	2	8	9	4	5	3	4	2	5	2
S459	113	52	109	2	2	0	105	8	14	24	0	0	0	0	0	1	74	109	4	0	0	0	11	1	8	14	15	1	2	2	5	14	1	0	1	6	7	4	5	2	3	2	6	2
S460	102	48	95	4	3	1	94	8	12	24	0	0	0	0	0	3	63	96	4	2	0	0	10	2	2	13	8	1	3	1	9	13	3	1	1	6	7	4	5	2	2	2	5	2
S461	110	62	102	5	3	0	103	7	12	25	0	0	0	0	0	1	72	102	6	2	0	0	17	11	9	1	8	2	2	3	3	13	1	0	3	5	6	4	7	2	3	3	5	2
S462	113	48	108	2	3	1	104	9	12	27	0	0	0	0	0	2	72	107	6	0	0	0	15	8	10	1	10	2	3	0	5	13	1	0	1	6	7	6	6	2	3	3	8	2
S463	124	43	120	2	2	0	116	8	17	27	0	0	0	0	0	2	78	121	3	0	0	0	15	7	8	12	7	4	3	4	5	12	2	0	1	9	7	7	5	2	3	2	6	2
S464	129	50	126	1	2	0	120	9	17	33	0	0	0	0	0	2	77	125	4	0	0	0	11	8	7	14	8	3	1	4	7	13	0	0	1	12	10	6	9	3	2	2	6	2
S465	136	46	132	2	2	0	126	10	15	32	0	0	0	0	0	2	87	132	4	0	0	0	16	1	8	12	9	3	1	5	8	3	1	0	1	10	10	4	7	2	23	3	6	2
S466	124	46	121	1	2	1	111	13	15	31	0	0	0	0	0	3	75	121	2	1	0	0	19	7	12	12	8	3	1	1	10	13	1	0	1	7	1	6	9	2	1	2	5	2
S467	113	52	105	4	4	1	107	6	13	28	0	0	0	0	0	1	71	105	7	1	0	0	12	10	9	3	10	1	3	3	5	14	1	0	2	10	1	5	7	2	2	4	6	2
S468	117	53	112	3	2	0	110	7	18	29	0	0	0	0	0	2	68	112	4	1	0	0	15	10	1	15	7	4	1	4	8	12	2	0	1	7	2	4	8	2	3	2	5	2
S469	126	48	123	1	2	0	117	9	13	30	0	0	0	0	0	5	78	124	2	0	0	0	15	7	8	1	9	3	1	3	8	13	3	0	3	7	2	6	1	3	23	2	5	2
S470	99	57	95	2	2	1	92	7	13	20	0	0	0	0	0	0	66	95	4	0	0	0	14	1	8	2	7	4	1	1	4	12	2	0	1	6	7	6	9	2	4	2	5	1
S471	117	53	113	1	3	1	109	8	14	28	0	0	0	0	0	2	73	113	4	0	0	0	13	7	4	13	8	4	2	4	4	14	1	0	2	6	7	6	6	3	3	2	5	2
S472	108	50	103	2	3	1	102	6	10	26	0	0	0	0	0	2	70	103	5	0	0	0	12	8	8	1	15	5	2	4	7	12	1	0	3	5	2	4	4	2	3	2	5	2
S473	109	64	104	3	2	0	103	6	12	26	0	0	0	0	0	2	69	103	6	0	0	0	12	7	7	12	7	2	1	0	4	13	0	0	2	7	8	4	7	2	4	2	6	2
S474	131	47	127	2	2	0	123	8	17	27	0	0	0	0	0	2	85	128	3	0	0	0	11	1	7	12	7	2	1	4	0	13	2	0	1	9	8	4	10	2	24	2	8	2
S475	136	65	131	3	2	0	124	12	16	33	0	0	0	0	0	2	85	131	4	1	0	0	17	10	11	3	8	2	2	0	10	12	2	0	2	10	7	4	1	4	23	2	5	1
S476	91	56	89	1	1	0	85	6	12	21	0	0	0	0	0	2	56	90	1	0	0	0	10	8	10	3	6	0	3	0	4	15	1	0	1	4	1	6	4	3	3	2	5	2
S477	119	55	113	2	4	1	108	11	16	26	1	0	0	0	0	2	74	114	4	1	0	0	18	8	8	3	8	3	1	0	9	12	2	0	3	11	8	5	8	2	1	2	5	2
S478	82	36	79	1	2	0	77	5	12	20	0	0	0	0	0	0	50	79	2	1	0	0	10	10	7	3	4	1	1	0	2	14	0	0	1	7	3	5	1	2	2	2	5	2
S479	119	45	113	4	2	0	111	8	18	29	0	0	1	0	0	2	69	116	3	0	0	0	13	7	7	13	12	4	3	4	4	14	1	0	1	7	2	4	9	2	1	2	6	2
S480	117	47	113	2	2	0	110	7	12	26	0	0	0	0	0	0	79	113	3	1	0	0	13	2	8	14	8	1	4	0	8	13	2	0	2	5	9	4	7	2	4	2	6	2
S482	117	51	112	2	3	0	109	8	12	26	0	0	0	0	0	1	78	112	5	0	0	0	19	10	10	3	8	0	1	4	6	15	1	0	1	8	3	5	5	2	2	3	8	2
S483	137	63	133	0	4	2	128	9	16	31	0	0	0	0	0	3	87	133	3	0	1	0	14	8	11	2	7	0	4	3	7	14	1	0	2	3	7	6	6	3	25	3	8	2
S484	113	54	110	1	2	0	106	7	15	30	0	0	0	0	0	0	68	110	3	0	0	0	14	7	9	14	8	2	1	3	7	14	0	0	2	7	2	6	6	4	2	2	0	2
S485	117	49	110	2	5	2	109	8	16	26	0	0	0	0	0	2	73	110	5	2	0	0	11	9	7	13	7	2	1	3	4	15	0	0	3	9	3	4	8	2	2	2	9	2
S486	98	35	93	2	3	0	94	4	8	18	0	0	0	0	0	2	70	94	4	0	0	0	13	1	8	1	9	1	3	3	1	15	2	0	2	5	7	5	8	2	2	2	5	2
S487	125	54	121	2	2	0	116	9	13	31	0	0	0	0	0	2	79	121	4	0	0	0	14	7	9	13	5	2	1	3	4	11	3	0	3	10	8	6	10	3	3	2	5	2
S488	145	57	144	0	1	0	137	8	18	39	0	0	0	0	0	4	84	144	1	0	0	0	18	7	2	13	8	3	1	0	10	17	1	0	1	10	6	4	10	2	23	2	5	2
S489	141	56	134	4	3	0	132	9	18	40	0	0	0	0	0	4	79	134	7	0	0	0	14	13	9	13	8	0	3	1	9	3	0	0	1	6	9	4	10	4	25	2	7	0
S490	130	21	127	1	2	0	123	7	20	31	0	0	0	0	0	2	77	127	3	0	0	0	18	10	9	13	8	3	4	4	4	4	1	0	1	5	2	4	5	2	23	2	6	1
S491	106	47	101	3	2	0	102	4	13	24	0	0	1	0	0	2	66	102	4	0	0	0	18	10	1	2	11	2	1	0	5	13	2	0	2	4	8	4	10	2	2	2	5	2
S492	94	33	92	0	2	0	89	5	11	21	0	0	0	0	0	2	60	92	2	0	0	0	11	2	8	2	8	1	3	0	8	14	0	0	1	6	1	7	8	2	3	2	5	2
S493	103	34	101	0	2	1	97	6	11	24	1	0	0	0	0	2	65	100	2	0	0	1	13	7	7	1	4	4	3	4	5	15	0	0	2	10	1	6	5	2	3	2	6	2
S494	96	33	90	2	4	2	90	6	10	26	0	0	0	0	0	0	60	90	5	1	0	0	15	8	7	1	10	0	2	0	7	14	1	0	3	0	3	4	6	2	3	2	6	2
S495	129	35	123	3	3	0	121	8	19	29	0	0	0	0	0	3	78	123	4	2	0	0	16	1	8	12	11	2	1	0	4	15	1	0	1	3	1	6	11	3	24	2	5	2
S496	143	49	138	2	3	0	135	8	19	33	0	0	0	0	0	2	89	139	4	0	0	0	11	7	9	12	14	2	1	4	3	12	1	0	3	10	2	7	8	3	24	2	5	2
S497	127	60	123	0	4	0	117	10	13	30	0	0	0	0	0	3	81	123	4	0	0	0	11	7	7	14	8	1	3	3	9	14	0	0	3	7	7	6	7	2	4	3	8	2
S498	124	35	120	2	2	0	117	7	17	32	0	0	0	0	0	2	73	119	4	1	0	0	13	7	2	1	6	1	1	3	9	14	2	0	2	6	5	6	7	3	25	3	5	2
S499	99	45	94	3	2	1	90	9	14	26	0	0	1	0	0	1	57	95	3	1	0	0	15	7	8	3	8	3	1	2	7	3	2	0	1	7	6	4	6	3	4	2	5	2
S500	112	53	108	3	1	0	101	11	18	25	0	0	0	0	0	0	69	109	3	0	0	0	17	7	9	14	7	4	1	2	6	13	0	0	1	10	1	4	1	3	2	2	5	2
S501	109	42	103	3	3	0	103	6	13	24	0	0	0	0	0	2	70	104	5	0	0	0	17	7	11	2	9	1	4	1	4	14	0	0	1	7	2	4	8	2	4	4	5	2
S502	162	35	159	1	2	0	152	10	16	40	0	0	0	0	0	2	104	159	3	0	0	0	19	9	10	14	9	3	2	4	10	14	2	0	2	6	8	6	7	2	24	3	5	2
S503	139	47	137	0	2	0	128	11	14	29	0	0	0	0	0	2	94	137	2	0	0	0	17	1	9	14	6	3	2	4	9	12	2	0	1	3	9	6	6	2	23	3	5	1
S504	123	41	119	2	2	0	116	7	14	33	0	0	0	0	0	2	74	119	4	0	0	0	14	7	8	12	10	1	1	0	8	14	1	0	1	9	9	6	8	2	2	2	6	1
S505	132	38	126	4	2	0	125	7	14	32	0	0	0	0	0	4	82	127	4	1	0	0	21	7	7	1	9	1	3	4	5	15	3	0	1	7	3	5	5	2	24	2	5	1
S506	134	34	126	3	5	1	127	7	14	34	0	0	0	0	0	2	84	126	7	1	0	0	16	9	4	13	8	1	6	3	4	15	3	0	2	10	10	4	7	3	3	2	8	2
S507	109	58	107	0	2	0	101	8	13	26	0	0	0	0	0	2	68	107	2	0	0	0	15	7	7	1	10	3	3	3	4	14	3	0	3	6	2	4	10	2	2	2	5	2
S508	109	34	105	2	2	0	103	6	13	29	0	0	0	0	0	4	63	105	3	1	0	0	9	8	9	12	10	1	3	3	4	14	0	0	1	8	1	4	9	2	3	2	5	0
S509	113	53	105	6	2	0	106	7	11	28	0	0	0	0	0	2	72	105	8	0	0	0	16	11	8	2	8	2	2	4	10	12	0	0	1	7	8	6	6	2	3	2	0	2
S510	111	34	107	3	1	0	105	6	13	25	0	0	0	0	0	2	71	107	4	0	0	0	13	10	8	2	8	3	3	0	5	15	2	0	2	5	8	4	7	3	3	2	5	2
S511	114	57	108	4	2	0	108	6	14	26	0	0	1	0	0	4	69	110	3	1	0	0	9	7	9	1	6	2	3	4	5	14	1	0	3	10	8	6	8	2	6	2	5	2
S512	118	57	115	0	3	0	109	9	17	29	0	0	0	0	0	1	71	115	3	0	0	0	11	7	9	13	9	3	2	0	4	12	3	0	3	9	8	7	4	3	2	2	5	2
S513	109	60	105	2	2	0	103	6	12	28	0	0	0	0	0	2	67	105	3	1	0	0	17	10	3	1	7	3	3	0	4	13	1	0	1	10	6	6	9	2	2	3	6	2
S514	148	23	142	3	3	1	137	11	24	36	0	0	0	0	0	1	87	142	5	1	0	0	14	7	6	14	9	2	3	0	9	15	2	0	8	8	10	5	11	3	13	2	5	2
S515	118	35	112	4	2	0	111	7	14	30	0	0	0	0	0	3	71	112	6	0	0	0	13	7	10	2	6	2	3	0	4	15	0	0	3	7	2	4	4	3	24	2	5	2
S516	108	58	104	2	2	0	101	7	16	25	0	0	0	0	0	1	66	104	4	0	0	0	16	10	9	1	6	1	1	2	1	13	2	0	1	7	8	6	7	3	3	3	5	2
S517	118	31	112	3	3	0	111	7	15	27	0	0	0	0	0	2	74	115	2	1	0	0	15	9	8	4	6	6	3	3	8	14	3	0	1	6	6	6	5	2	3	2	5	2
S518	141	87	137	1	3	0	132	9	20	35	0	0	0	0	0	2	84	137	3	1	0	0	14	7	9	14	7	3	1	1	4	15	2	0	1	6	7	4	8	2	25	3	6	2
S519	112	59	108	0	4	0	105	7	19	25	0	0	0	0	0	4	64	107	4	1	0	0	13	1	3	13	6	2	3	4	9	13	2	0	3	9	2	5	10	2	2	2	5	2
S520	117	45	109	4	4	1	110	7	16	27	0	0	0	0	0	2	72	109	6	2	0	0	17	10	10	2	7	3	1	1	8	14	1	0	4	8	1	8	8	2	2	2	5	2
S522	131	45	124	4	3	1	122	9	18	28	0	0	0	0	0	4	81	124	7	0	0	0	14	8	8	13	10	2	3	0	5	16	1	0	1	11	8	8	6	2	3	2	7	2
S523	114	41	108	4	2	0	106	8	13	29	0	0	0	0	0	3	69	108	4	2	0	0	15	10	9	1	7	3	1	2	10	14	1	0	3	3	7	5	8	2	3	2	6	2
S524	131	51	128	1	2	0	120	11	17	34	0	0	0	0	0	1	79	128	3	0	0	0	16	7	11	12	14	7	1	0	5	20	2	0	1	6	2	6	8	2	2	3	5	1
S525	143	54	135	5	3	1	134	9	19	36	0	0	0	0	0	2	86	136	6	1	0	0	12	7	9	14	7	3	1	0	6	14	2	0	3	7	7	8	7	3	23	2	6	1
S526	143	38	140	1	2	0	133	10	19	37	0	0	0	0	0	4	83	140	3	0	0	0	15	7	9	11	8	3	3	3	5	14	0	0	2	11	9	4	8	2	17	2	7	2
S527	135	52	132	1	2	0	128	7	18	36	0	0	0	0	0	3	78	132	3	0	0	0	13	7	7	12	4	3	3	4	4	14	1	0	2	6	6	4	7	2	25	2	6	2
S528	102	44	97	2	3	0	97	5	12	29	0	0	0	0	0	1	60	98	4	0	0	0	11	7	1	12	7	2	3	1	4	3	2	0	1	6	10	6	7	2	2	3	9	3
S529	98	37	95	1	2	0	93	5	12	25	0	0	0	0	0	1	60	95	2	1	0	0	15	7	2	3	5	1	3	3	3	14	2	1	1	9	2	4	7	2	3	2	6	2
S530	128	37	123	1	4	2	121	7	18	32	0	0	0	0	0	3	75	122	5	1	0	0	16	8	8	4	5	3	1	1	4	3	3	0	7	9	7	4	10	2	23	2	6	2
S531	118	43	114	2	2	0	112	6	12	30	0	0	0	0	0	1	75	114	3	1	0	0	13	10	9	2	11	0	3	0	7	14	2	0	2	6	9	5	9	2	3	3	6	2
S532	108	57	102	3	3	0	101	7	14	29	0	0	0	0	0	0	65	103	5	0	0	0	14	7	7	13	8	1	1	0	8	3	2	0	2	6	9	6	5	3	2	3	5	2
S533	109	39	108	0	1	0	103	6	16	27	0	0	0	0	0	2	64	108	1	0	0	0	10	7	7	15	6	2	2	3	3	14	1	0	1	8	1	6	7	2	3	3	5	2
S534	97	42	94	1	2	0	91	6	10	23	0	0	0	0	0	1	63	94	3	0	0	0	10	7	8	2	7	3	1	2	4	12	1	0	2	6	4	6	5	3	4	2	5	2
S535	114	38	112	0	2	0	108	6	17	27	0	0	0	0	0	2	68	112	1	1	0	0	15	7	8	12	7	0	1	0	4	14	0	0	2	12	5	6	7	3	2	2	5	2
S536	134	38	132	1	1	0	123	11	16	34	0	0	0	0	0	2	82	132	2	0	0	0	14	8	6	1	8	0	3	0	9	14	0	0	1	10	7	4	10	2	25	2	8	2
S537	103	32	98	1	4	1	96	7	9	24	0	0	0	0	0	0	70	98	4	1	0	0	15	7	8	2	9	3	1	4	4	12	1	0	2	0	8	4	6	3	3	3	5	2
S538	101	46	97	2	2	0	95	6	14	25	0	0	0	0	0	0	62	98	3	0	0	0	17	7	8	2	4	2	2	4	6	3	1	0	7	6	7	6	5	2	2	2	5	2
S539	126	30	122	3	1	0	118	8	12	32	0	0	0	0	0	3	79	123	3	0	0	0	15	7	8	3	9	1	1	2	4	15	1	0	1	9	4	6	5	3	23	3	3	2
S540	110	48	104	2	4	3	102	8	13	27	0	0	0	0	0	2	68	104	4	2	0	0	11	7	7	12	6	4	1	3	4	15	1	0	2	7	1	7	5	2	4	2	6	2
S541	121	57	120	0	1	0	111	10	15	27	0	0	0	0	0	2	77	120	1	0	0	0	11	13	8	16	8	2	3	0	10	12	0	0	2	9	1	8	4	2	3	2	5	2
S542	127	58	124	1	2	0	119	8	13	27	0	0	0	0	0	3	84	124	3	0	0	0	10	2	7	13	9	0	3	2	3	13	1	0	2	9	5	4	6	2	24	3	5	2
S543	121	59	117	1	3	0	112	9	15	32	0	0	0	0	0	2	72	117	4	0	0	0	13	7	1	13	10	3	1	4	9	12	0	0	3	6	8	4	9	3	3	3	5	2
S544	106	53	103	1	2	0	101	5	12	25	0	0	0	0	0	1	68	103	2	1	0	0	14	7	9	2	13	1	1	5	5	3	2	0	3	6	6	6	5	3	3	3	6	2
S545	117	43	112	3	2	0	112	5	13	26	0	0	0	0	0	1	77	112	5	0	0	0	8	14	8	12	4	4	1	0	4	14	2	0	2	5	7	6	7	4	4	4	5	2
S546	129	46	122	4	3	0	117	12	18	33	0	0	0	0	0	1	77	123	5	1	0	0	15	7	8	14	6	2	2	0	11	12	0	0	2	11	9	9	8	2	2	2	5	2
S547	91	49	87	3	1	0	86	5	13	23	0	0	0	0	0	2	53	87	4	0	0	0	12	7	8	3	6	0	1	4	0	3	2	0	1	8	8	6	9	2	3	2	5	0
S548	147	34	143	2	2	1	139	8	20	35	0	0	0	0	0	4	88	143	3	1	0	0	18	10	8	13	7	4	1	4	8	11	2	0	1	4	1	7	10	2	24	2	7	2
S549	110	58	107	1	2	0	102	8	11	22	0	0	0	0	0	2	75	107	2	1	0	0	11	11	11	3	5	2	3	4	5	13	0	0	1	7	6	6	4	2	3	3	8	1
S550	127	48	121	4	2	0	121	6	16	27	0	0	0	0	0	1	83	123	4	0	0	0	15	14	9	3	11	2	3	4	8	13	3	0	3	4	8	6	4	3	1	2	8	2
S551	99	39	94	3	2	0	93	6	10	21	0	0	0	0	0	1	67	95	4	0	0	0	12	1	10	3	8	3	1	1	8	14	1	0	1	2	7	6	7	2	2	2	5	2
S552	130	83	126	2	2	0	123	7	14	32	0	0	0	0	0	3	81	127	2	1	0	0	11	7	10	2	12	3	3	0	7	12	0	0	2	10	2	6	7	2	25	2	5	2
S553	111	67	108	0	3	0	107	4	14	32	0	0	0	0	0	3	62	108	1	2	0	0	14	7	2	1	9	1	2	0	1	12	2	0	1	6	2	6	9	3	23	2	6	2
S554	140	54	138	0	2	0	132	8	19	36	0	0	0	0	0	5	80	138	2	0	0	0	12	7	1	16	8	1	3	3	8	14	1	0	7	10	0	6	5	3	25	2	5	2
S555	149	64	143	1	5	0	139	10	19	39	0	0	0	0	0	2	89	143	4	2	0	0	18	11	6	13	11	3	1	2	7	13	2	0	3	10	2	4	6	2	24	3	5	2
S556	112	32	106	3	3	1	103	9	12	30	0	0	0	0	0	0	70	105	7	0	0	0	9	9	8	12	5	2	1	1	9	15	1	0	2	7	4	7	6	2	0	4	6	2
S557	127	46	124	2	1	0	119	8	14	37	0	0	0	0	0	4	72	124	2	1	0	0	15	8	3	1	10	1	1	1	7	14	2	0	1	10	1	7	10	2	23	2	6	2
S558	113	43	109	1	3	0	104	9	15	23	0	0	0	0	0	1	74	108	5	0	0	0	11	1	11	12	6	0	1	2	4	14	0	0	3	6	9	7	8	4	2	2	7	2
S559	100	46	96	1	3	0	91	9	10	23	0	0	0	0	0	1	66	96	3	1	0	0	13	7	8	2	6	1	1	1	5	12	3	0	1	7	6	4	7	3	3	2	5	2
S561	112	43	108	2	2	0	104	8	14	24	0	0	0	0	0	2	72	109	3	0	0	0	11	10	9	1	8	1	1	0	9	15	2	0	3	9	2	6	9	4	2	2	5	2
S562	143	41	139	2	2	0	133	10	16	35	0	0	0	0	0	3	89	139	4	0	0	0	11	7	9	12	7	2	1	0	9	14	1	0	3	9	9	6	7	3	23	2	5	2
S563	119	46	115	2	2	0	110	9	16	26	0	0	0	0	0	2	75	115	4	0	0	0	18	8	3	1	15	6	1	4	5	12	2	0	2	10	7	4	4	3	3	3	5	2
S564	121	49	116	0	5	0	111	10	19	30	0	0	0	0	0	2	70	116	5	0	0	0	16	7	9	14	5	4	1	0	7	14	1	0	5	10	2	5	7	2	3	2	5	2
S565	122	47	120	0	2	0	113	9	16	29	0	0	0	0	0	0	77	120	2	0	0	0	16	7	9	12	9	5	3	0	4	14	1	0	2	7	7	7	4	2	3	3	5	2
S566	115	62	110	3	2	0	108	7	13	27	0	0	0	0	0	2	73	110	5	0	0	0	12	7	12	3	9	1	1	4	7	12	3	0	2	9	7	4	6	3	2	3	5	2
S567	92	48	88	2	2	0	87	5	12	23	0	0	0	0	0	3	54	88	3	1	0	0	11	8	2	1	6	2	3	4	9	12	2	0	2	8	2	4	1	2	2	2	5	3
S568	115	52	108	6	1	0	108	7	9	32	0	0	0	0	0	1	73	108	6	1	0	0	14	7	11	1	9	2	1	0	3	14	1	0	1	6	1	6	6	2	24	3	0	2
S569	149	64	146	0	3	0	138	11	19	36	0	0	0	0	0	3	91	146	3	0	0	0	15	8	10	16	7	1	1	4	7	13	3	0	1	12	0	5	7	2	24	2	8	2
S570	126	47	124	0	2	0	117	9	17	33	0	0	0	0	0	2	74	124	2	0	0	0	16	7	9	13	8	3	3	0	7	14	2	0	1	8	8	4	8	3	3	2	5	2
S571	125	53	120	3	2	1	117	8	11	34	0	0	0	0	0	1	79	120	3	2	0	0	17	12	7	13	5	6	3	0	7	11	2	0	1	6	9	4	4	3	2	2	8	2
S572	89	26	82	3	4	1	84	5	9	17	0	0	0	0	0	1	62	83	5	1	0	0	11	0	1	2	9	1	3	0	4	16	1	0	1	7	3	5	9	3	3	3	5	2
S573	110	39	104	4	2	1	104	6	20	25	0	0	0	0	0	1	64	107	2	1	0	0	11	10	8	6	6	1	1	1	5	11	3	0	7	12	2	5	7	2	2	3	5	2
S574	118	39	115	1	2	0	111	7	9	28	0	0	0	0	0	2	79	115	3	0	0	0	12	10	9	2	8	3	3	0	9	14	2	0	2	6	8	5	7	2	5	2	6	2
S575	119	45	115	1	3	0	113	6	11	31	0	0	0	0	0	3	74	115	4	0	0	0	18	7	7	1	8	1	3	0	3	3	2	0	3	6	8	6	7	2	24	2	6	2
S576	148	57	145	2	1	0	136	12	21	36	0	0	0	0	0	2	89	145	3	0	0	0	13	7	12	12	6	1	3	0	9	14	1	1	3	9	7	4	10	3	24	2	5	2
S577	110	59	105	2	3	0	103	7	13	30	0	0	0	0	0	1	66	105	5	0	0	0	11	7	9	12	8	6	3	0	9	3	4	0	1	6	2	7	7	3	3	2	5	2
S578	112	40	110	0	2	1	106	6	13	28	0	0	0	0	0	3	68	110	2	0	0	0	13	2	3	1	9	2	3	0	10	14	3	0	3	10	8	4	9	3	4	2	6	2
S579	112	37	106	5	1	0	106	6	11	29	0	0	1	0	0	2	69	108	3	0	0	1	12	10	7	2	14	3	1	1	5	14	2	0	2	5	7	6	7	2	3	2	5	2
S580	128	52	124	2	2	0	118	10	17	26	0	0	0	0	0	3	82	123	5	0	0	0	15	0	11	13	13	0	2	4	10	14	1	0	1	6	8	6	7	3	3	3	5	2
S581	133	47	126	4	3	1	126	7	20	30	0	0	0	0	0	2	81	127	5	1	0	0	16	8	8	14	16	2	4	4	5	15	1	0	3	5	2	6	7	3	2	4	5	2
S582	117	44	110	5	2	0	112	5	15	30	0	0	0	0	0	1	71	110	7	0	0	0	15	12	2	3	9	4	2	4	4	14	1	0	1	9	7	7	8	2	2	3	5	2
S583	122	56	118	1	3	0	114	8	14	32	0	0	0	0	0	3	73	118	4	0	0	0	16	7	8	13	8	4	1	0	3	15	2	0	1	7	8	4	6	3	4	4	5	2
S584	143	58	139	2	2	0	134	9	19	35	0	0	0	0	0	2	87	140	2	1	0	0	18	11	10	3	10	3	1	0	7	12	2	0	3	6	8	6	8	2	23	2	5	2
S585	134	48	129	1	4	0	122	12	16	31	1	0	0	0	0	3	83	129	4	0	1	0	16	8	9	13	6	5	3	3	9	12	2	0	1	8	7	4	9	2	2	4	8	2
S586	130	36	128	1	1	0	122	8	18	34	0	0	0	0	0	1	77	128	2	0	0	0	19	7	8	15	7	2	2	0	8	15	1	0	2	9	6	6	7	2	3	3	6	2
S587	128	57	125	0	3	1	119	9	15	35	0	0	0	0	0	1	77	125	3	0	0	0	18	10	2	14	10	5	3	0	6	12	2	0	1	5	10	6	10	2	3	2	5	2
S588	124	46	119	1	4	0	116	8	12	29	0	0	0	0	0	4	79	118	6	0	0	0	15	10	10	2	9	2	3	3	7	14	3	0	1	11	1	6	10	3	3	2	6	2
S589	108	52	103	2	3	1	100	8	15	30	0	0	0	0	0	1	62	103	4	1	0	0	16	10	7	12	9	1	1	0	7	3	3	0	1	7	2	6	6	2	3	3	6	2
S590	112	50	105	4	3	0	106	6	14	29	0	0	0	0	0	3	66	105	7	0	0	0	14	10	1	16	9	4	1	0	3	13	1	0	2	11	2	8	4	4	2	2	3	2
S591	93	39	90	1	2	0	86	7	12	26	0	0	0	0	0	1	54	90	3	0	0	0	18	7	2	3	6	2	1	0	10	11	1	0	1	6	2	5	5	2	3	2	4	2
S592	116	61	111	2	3	1	106	10	13	28	0	0	0	0	0	2	73	111	3	2	0	0	16	7	9	2	7	4	1	0	11	12	1	0	1	8	2	8	8	4	2	3	6	3
S593	120	71	116	1	3	0	112	8	13	28	0	0	0	0	0	2	77	116	4	0	0	0	12	10	7	13	5	3	1	2	4	13	2	0	2	10	7	6	8	2	4	2	5	1
S594	115	46	111	2	2	1	108	7	14	31	0	0	0	0	0	2	68	111	3	1	0	0	13	10	2	13	7	1	2	0	9	12	2	0	2	4	9	6	7	3	3	3	5	2
S595	90	42	82	5	3	1	85	5	11	19	0	0	1	0	0	1	58	85	5	0	0	0	11	0	8	3	10	3	1	0	4	12	1	0	1	6	2	4	8	4	2	2	6	2
S596	117	37	111	4	2	0	109	8	14	30	0	0	0	0	0	2	71	112	5	0	0	0	19	7	10	3	10	3	1	3	1	12	2	0	3	11	7	4	5	3	3	2	5	2
S597	122	52	118	2	2	0	116	6	13	31	0	0	0	0	0	3	75	119	2	1	0	0	18	7	8	12	9	1	3	2	2	13	1	0	1	6	8	6	7	3	3	3	6	2
S598	118	71	111	5	2	0	111	7	18	24	0	0	0	0	0	2	74	111	7	0	0	0	14	10	7	13	13	2	1	0	5	13	2	0	1	7	2	8	6	3	1	3	5	2
S599	97	52	92	2	3	0	95	2	15	25	0	0	0	0	0	1	56	93	4	0	0	0	15	7	2	4	6	4	3	4	1	14	2	0	1	6	2	6	9	2	3	3	0	2
S600	140	67	137	1	2	0	131	9	15	39	0	0	0	0	0	3	83	137	3	0	0	0	12	8	1	12	8	0	1	2	10	14	0	0	1	11	7	6	9	2	25	2	6	2
S601	119	48	112	4	3	1	112	7	15	32	0	0	1	0	0	4	67	114	5	0	0	0	15	7	8	12	7	1	1	2	10	3	3	0	2	12	6	6	5	2	3	3	8	2
S602	103	42	96	4	3	0	99	4	16	27	0	0	0	0	0	3	57	98	3	2	0	0	12	7	8	3	6	3	1	3	1	14	1	0	2	10	2	6	10	2	2	2	5	2
S603	117	52	114	1	2	0	108	9	15	28	0	0	0	0	0	2	72	114	2	1	0	0	14	9	9	3	15	2	1	2	9	12	3	0	2	8	3	4	5	2	3	2	6	2
S604	114	46	108	2	4	1	107	7	14	27	0	0	0	0	0	1	72	108	6	0	0	0	14	8	7	13	8	3	2	4	4	14	2	0	2	8	2	6	0	2	2	3	6	3
S605	120	35	116	2	2	0	115	5	18	30	0	0	0	0	0	3	69	117	3	0	0	0	20	7	2	14	7	2	2	0	4	13	2	0	3	12	7	4	5	2	2	2	8	2
S606	112	45	107	3	2	0	105	7	10	27	0	0	0	0	0	4	71	107	4	1	0	0	12	11	8	1	8	4	1	4	4	14	2	0	2	10	8	4	6	3	2	2	3	2
S607	119	69	114	3	2	0	112	7	16	29	0	0	0	0	0	2	72	115	4	0	0	0	17	8	2	16	8	2	1	6	7	13	2	0	1	1	7	5	7	2	3	2	8	0
S608	137	54	132	3	2	0	130	7	14	35	0	0	0	0	0	3	85	134	2	1	0	0	19	11	9	4	9	2	1	3	4	8	2	0	1	7	9	6	7	2	23	2	5	2
S609	100	55	97	1	2	0	95	5	12	24	0	0	0	0	0	2	62	98	2	0	0	0	14	1	1	1	14	3	2	2	7	12	1	0	1	6	8	5	5	3	4	2	5	2
S611	134	43	129	3	2	1	123	11	17	30	0	0	0	0	0	4	83	130	2	2	0	0	10	0	9	12	6	2	1	4	9	14	3	0	1	8	1	7	10	3	24	2	6	1
S612	133	43	131	0	2	0	124	9	15	35	0	0	0	0	0	3	80	131	2	0	0	0	17	7	8	1	6	1	3	0	7	14	1	0	7	8	7	6	7	2	23	3	3	2
S613	112	66	105	4	3	0	105	7	14	24	0	0	0	0	0	2	72	106	5	1	0	0	11	0	9	2	15	4	1	3	7	12	2	0	4	7	2	6	8	4	4	2	6	2
S614	120	41	116	2	2	0	111	9	13	35	0	0	0	0	0	3	69	116	3	1	0	0	11	7	10	2	5	3	2	2	9	3	2	0	1	10	8	4	5	3	24	2	5	1
S615	116	40	114	0	2	0	112	4	14	26	0	0	0	0	0	2	74	114	2	0	0	0	14	7	2	13	5	1	1	4	5	14	2	0	2	9	7	6	9	2	3	2	5	2
S617	113	54	107	2	4	0	103	10	14	24	0	0	0	0	0	2	73	107	5	1	0	0	10	1	7	16	6	1	3	0	3	14	3	0	2	10	11	4	7	2	2	2	6	2
S618	110	60	107	1	2	0	103	7	10	26	0	0	0	0	0	3	71	107	3	0	0	0	13	10	8	3	8	1	2	3	7	12	2	0	1	6	7	4	8	2	2	3	5	2
S619	117	71	111	3	3	0	110	7	9	26	0	0	0	0	0	1	81	112	5	0	0	0	10	11	9	1	9	3	2	4	1	12	3	0	2	9	8	7	8	2	2	3	8	2
S620	108	52	99	4	5	0	101	7	12	21	0	0	0	0	0	2	73	100	6	2	0	0	11	2	10	1	9	2	1	4	5	15	2	0	1	10	8	6	8	2	1	2	5	2
S621	134	50	131	0	3	0	128	6	18	34	0	0	0	0	0	2	80	130	3	1	0	0	11	7	2	13	13	2	1	0	5	12	0	0	3	8	7	4	10	3	24	2	5	2
S622	99	45	95	1	3	1	93	6	10	29	0	0	0	0	0	1	59	96	3	0	0	0	14	7	1	3	7	3	3	1	4	14	1	0	1	8	7	4	7	2	3	2	5	2
S623	126	71	121	0	5	1	119	7	16	34	0	0	0	0	0	1	75	121	3	2	0	0	12	10	9	13	14	1	1	0	7	13	2	0	1	7	7	5	9	2	3	2	5	2
S624	120	49	114	1	5	2	113	7	17	30	0	0	0	0	0	2	71	114	5	1	0	0	12	7	8	14	9	1	2	0	4	14	1	0	2	8	9	4	10	3	0	3	7	2
S625	131	44	122	5	4	2	121	10	19	29	0	0	0	0	0	2	81	124	7	0	0	0	19	3	8	14	8	4	1	5	4	13	3	0	1	9	8	4	8	3	5	2	5	3
S626	129	45	128	0	1	0	120	9	12	29	0	0	0	0	0	5	83	128	1	0	0	0	15	11	8	2	7	1	3	0	4	12	1	0	2	10	7	6	5	2	23	2	6	2
S627	107	44	102	3	2	0	98	9	11	19	0	0	0	0	0	1	76	102	5	0	0	0	16	0	10	1	7	3	2	4	4	14	0	1	1	8	7	4	6	3	3	2	8	2
S628	106	35	100	2	4	0	101	5	12	27	0	0	0	0	0	2	65	101	5	0	0	0	14	1	2	2	9	4	1	4	1	5	1	0	1	9	6	4	5	2	24	2	6	2
S629	139	36	132	4	3	1	131	8	19	34	0	0	0	0	0	4	82	132	5	2	0	0	13	7	9	13	9	3	1	3	4	12	1	0	1	10	4	4	7	3	23	4	6	1
S630	123	49	119	1	3	0	117	6	11	29	0	0	0	0	0	4	79	119	4	0	0	0	15	7	7	1	8	1	2	0	3	13	1	0	3	8	2	6	6	4	24	3	6	2
S631	121	61	116	3	2	0	115	6	15	29	0	0	0	0	0	3	74	116	4	1	0	0	22	7	9	1	16	1	3	4	7	12	0	0	3	5	2	5	7	2	4	3	5	2
S632	131	48	127	2	2	0	123	8	16	29	0	0	0	0	0	3	83	127	2	2	0	0	12	8	7	3	10	2	3	4	0	14	2	0	1	9	8	6	6	3	23	2	5	2
S633	113	48	110	1	2	1	107	6	19	27	0	0	0	0	0	4	63	110	1	2	0	0	15	8	7	13	8	3	1	3	3	3	1	0	2	9	7	6	9	2	3	2	5	2
S634	110	66	107	1	2	0	105	5	9	27	0	0	0	0	0	2	72	107	3	0	0	0	19	7	7	3	7	3	3	2	7	12	1	0	2	5	3	4	8	4	2	2	6	2
S635	124	49	121	1	2	0	112	12	16	30	0	0	0	0	0	1	77	121	3	0	0	0	15	7	7	12	5	0	1	4	9	13	2	0	1	6	11	6	9	2	4	2	5	2
S636	110	60	102	4	4	0	102	8	17	29	0	0	0	0	0	2	62	103	6	0	0	1	13	12	3	13	6	1	2	0	4	13	0	0	1	7	8	4	5	2	3	3	8	2
S637	117	45	111	4	2	0	111	6	11	27	0	0	0	0	0	2	77	112	5	0	0	0	17	2	8	2	15	1	3	4	7	15	3	0	1	5	3	6	5	5	4	2	6	2
S638	124	62	121	0	3	0	116	8	17	31	0	0	0	0	0	3	73	121	2	1	0	0	13	7	9	12	4	4	1	4	7	13	1	0	1	9	10	6	5	3	4	2	6	2
S640	114	46	110	2	2	0	109	5	15	29	0	0	0	0	0	2	68	110	4	0	0	0	12	10	6	12	4	1	1	2	3	13	1	0	1	7	9	4	9	2	3	3	6	3
S641	118	42	115	0	3	0	108	10	18	27	0	0	0	0	0	1	72	115	3	0	0	0	15	0	10	13	8	1	1	4	9	14	2	0	2	7	3	4	9	3	3	2	5	2
S642	108	55	102	4	2	0	103	5	13	31	0	0	0	0	0	2	62	104	4	0	0	0	12	8	9	13	8	1	1	2	1	12	2	0	1	7	9	4	5	2	2	2	5	2
S643	128	63	123	1	4	0	116	12	17	31	0	0	0	0	0	0	80	124	4	0	0	0	17	8	9	13	9	1	3	0	9	14	2	0	2	2	8	6	10	3	3	2	5	2
S644	117	45	112	2	3	0	107	10	18	25	0	0	0	0	0	1	73	113	4	0	0	0	11	1	11	14	9	1	3	0	9	14	1	0	1	11	7	4	5	2	3	2	6	2
S645	110	47	108	0	2	0	101	9	14	25	0	0	0	0	0	2	69	108	2	0	0	0	17	10	9	3	6	2	1	2	9	3	1	0	2	10	8	4	6	2	3	3	6	2
S646	104	40	100	1	3	0	99	5	12	25	0	0	0	0	0	1	66	100	3	1	0	0	18	7	2	1	5	4	3	4	0	13	1	0	1	7	7	4	11	3	3	2	5	2
S647	114	55	109	2	3	0	105	9	12	26	0	0	0	0	0	2	74	109	5	0	0	0	20	7	10	4	7	2	3	0	9	12	2	0	1	5	9	5	4	3	2	2	5	2
S648	132	53	130	0	2	0	120	12	16	31	0	0	0	0	0	2	83	130	2	0	0	0	13	9	9	12	6	4	3	4	9	14	1	0	2	9	8	5	8	3	3	2	5	2
S649	112	51	110	0	2	0	107	5	13	28	0	0	0	0	0	2	69	109	3	0	0	0	15	10	11	1	6	2	3	0	7	12	0	0	1	7	9	4	9	2	2	3	5	2
S650	122	56	117	2	3	0	116	6	15	32	0	0	0	0	0	2	73	117	5	0	0	0	15	7	7	14	9	3	3	1	4	12	0	0	1	8	6	7	9	3	3	3	5	2
S651	97	41	94	1	2	0	93	4	13	25	0	0	0	0	0	2	57	95	2	0	0	0	13	7	2	1	9	1	1	0	4	15	1	0	2	7	8	4	7	3	2	3	5	2
S652	126	52	124	0	2	0	119	7	16	27	0	0	0	0	0	3	80	123	2	1	0	0	11	7	9	15	7	3	3	3	4	13	0	0	1	10	6	6	8	3	3	4	6	2
S653	143	74	140	0	3	0	134	9	13	36	0	0	0	1	0	4	89	140	2	0	0	1	14	7	8	2	8	1	1	6	9	14	1	0	1	10	8	7	9	2	25	2	5	2
S654	119	47	112	1	6	1	114	5	15	30	0	0	0	0	0	4	70	112	6	1	0	0	18	7	1	2	8	4	1	5	5	3	1	0	3	6	8	5	4	2	25	2	6	2
S655	125	43	117	4	4	0	117	8	21	32	0	0	0	0	0	1	71	118	5	2	0	0	16	8	7	12	7	2	3	1	4	14	2	0	1	8	10	6	11	2	2	2	5	1
S656	138	42	133	2	3	0	130	8	14	38	0	0	0	0	0	2	84	133	5	0	0	0	17	10	8	12	5	4	1	0	4	14	1	0	2	5	7	6	5	2	24	2	7	2
S657	118	42	114	1	3	1	112	6	19	27	0	0	0	0	0	1	71	115	2	1	0	0	10	8	8	15	9	0	2	4	4	14	2	0	2	7	1	4	11	4	3	2	5	2
S658	110	52	107	1	2	1	104	6	21	26	0	0	0	0	1	2	60	107	1	1	1	0	10	8	9	12	13	3	1	0	1	13	1	0	7	8	1	5	4	2	3	2	5	2
S659	102	56	99	0	3	1	95	7	8	25	0	0	0	0	0	1	68	99	2	1	0	0	11	7	1	3	9	0	2	5	11	12	1	0	1	6	6	4	7	2	3	3	5	2
S660	124	40	120	2	2	0	118	6	17	27	0	0	0	0	0	3	77	121	3	0	0	0	21	7	9	16	10	2	3	3	3	15	2	0	1	7	3	5	4	3	2	2	3	2
S661	110	53	107	2	1	0	104	6	15	28	0	0	0	0	0	2	65	107	3	0	0	0	11	7	3	12	7	1	1	0	9	12	2	0	1	10	7	7	5	2	4	2	5	2
S662	114	56	112	0	2	0	105	9	13	28	0	0	0	0	0	1	72	112	2	0	0	0	13	10	8	1	10	1	1	3	9	13	1	0	3	6	2	7	9	4	2	3	5	2
S663	129	61	126	1	2	0	120	9	15	28	0	0	0	0	0	3	83	126	3	0	0	0	21	7	7	14	6	2	1	3	5	14	3	0	3	7	7	5	7	2	4	2	6	2
S665	155	58	144	4	7	5	146	9	21	35	0	0	0	0	0	3	96	144	7	4	0	0	19	7	10	13	4	2	1	4	4	16	2	0	5	10	8	6	4	3	25	2	6	2
S666	148	52	143	3	2	0	137	11	20	35	0	0	0	0	0	2	91	143	4	1	0	0	20	7	11	14	8	2	3	2	9	13	1	0	1	1	4	6	9	3	24	2	5	2
S667	94	38	92	0	2	0	90	4	10	24	0	0	0	0	0	2	58	92	2	0	0	0	12	8	1	3	6	2	2	1	4	14	1	0	3	6	7	6	7	2	2	2	3	2
S668	115	49	111	1	3	0	109	6	17	29	0	0	0	0	0	0	69	112	2	1	0	0	15	7	2	12	7	1	1	4	4	15	2	0	1	6	8	6	8	2	3	2	5	3
S669	103	57	95	4	4	2	98	5	11	25	0	0	1	0	0	3	63	97	5	1	0	0	15	7	8	1	8	1	1	1	8	3	2	0	5	7	6	6	8	3	3	2	5	3
S670	108	32	104	2	2	0	101	7	11	29	0	0	0	0	0	3	65	104	3	1	0	0	15	7	10	1	8	0	2	4	3	13	1	0	1	11	2	6	9	2	2	2	6	2
S671	127	40	123	2	2	0	120	7	15	33	0	0	0	0	0	4	75	123	3	1	0	0	15	7	2	15	8	3	3	0	9	14	2	0	1	6	9	7	8	3	2	2	9	2
S672	107	40	98	4	5	2	100	7	8	28	0	0	0	0	0	0	71	98	8	1	0	0	11	7	9	1	9	3	3	0	8	11	1	0	1	7	7	8	4	4	3	3	5	2
S673	104	34	100	2	2	0	96	8	12	28	0	0	0	0	0	1	63	100	4	0	0	0	17	7	7	2	6	2	2	0	5	14	1	0	4	8	9	4	4	2	2	2	5	1
S675	125	62	121	2	2	0	117	8	16	30	0	0	0	0	0	2	77	121	4	0	0	0	16	10	11	14	8	4	2	4	4	13	2	0	1	7	2	6	5	3	3	2	5	2
S677	134	46	131	1	2	0	127	7	17	33	0	0	0	0	0	3	81	130	4	0	0	0	10	11	8	12	11	2	2	4	8	14	2	0	3	8	8	4	9	3	4	3	5	2
S678	133	61	126	5	2	0	124	9	14	33	0	0	0	0	0	1	85	127	5	1	0	0	14	10	9	3	9	5	3	3	11	12	3	0	1	9	9	5	9	3	4	2	6	2
S679	128	45	123	3	2	1	122	6	17	31	0	0	0	0	0	3	77	123	5	0	0	0	14	8	7	13	6	4	1	1	4	14	2	0	3	6	1	7	7	3	24	2	0	1
S680	141	43	136	3	2	0	130	11	16	35	0	0	0	0	0	2	88	138	3	0	0	0	11	8	9	3	10	1	3	4	10	15	2	0	2	10	2	6	8	2	24	2	6	2
S681	109	33	106	0	3	0	102	7	15	30	0	0	0	0	0	2	62	106	2	1	0	0	14	7	9	12	8	2	3	0	9	3	2	0	2	6	5	6	7	1	4	2	6	1
S682	124	54	119	2	3	1	117	7	18	28	0	0	0	0	0	1	77	119	4	1	0	0	16	7	8	15	8	2	1	4	7	11	3	1	1	2	7	6	10	3	3	2	5	1
S683	121	62	115	2	4	0	112	9	19	31	0	0	0	0	0	2	69	115	5	1	0	0	15	7	8	14	12	3	1	0	5	13	4	0	1	8	7	4	5	3	2	2	5	2
S684	100	46	96	1	3	1	94	6	13	20	0	0	0	0	0	2	65	97	2	1	0	0	14	1	8	2	8	1	1	0	5	12	2	0	1	9	8	4	10	2	3	2	5	2
S685	119	60	113	3	3	0	110	9	18	26	0	0	0	0	0	2	73	113	5	1	0	0	16	1	9	14	9	2	1	1	8	12	3	0	1	9	2	4	8	2	4	3	8	2
S686	114	45	108	4	2	0	103	11	15	26	0	0	0	0	0	0	73	108	5	1	0	0	18	2	8	13	8	1	1	1	9	13	3	0	1	7	1	4	9	3	3	2	5	2
S687	114	42	111	1	2	0	106	8	14	27	0	0	0	0	0	2	71	112	2	0	0	0	13	7	8	12	5	1	2	0	4	14	2	0	1	10	7	6	8	2	2	2	5	2
S689	100	35	94	0	6	3	91	9	8	19	1	0	0	0	0	2	70	94	4	2	0	0	12	1	9	2	7	4	3	2	10	15	0	0	2	5	8	4	1	2	2	2	6	2
S690	107	48	102	3	2	0	102	5	18	21	0	0	1	0	0	3	64	104	2	1	0	0	17	1	2	15	9	2	2	2	4	12	3	0	2	8	2	6	5	2	3	2	5	2
S691	121	54	113	4	4	0	114	7	14	29	0	0	1	0	0	2	75	115	5	1	0	0	14	7	9	13	12	1	1	4	3	16	1	0	3	0	7	6	7	3	3	2	6	2
S692	113	39	106	2	5	2	108	5	13	25	0	0	0	0	0	2	73	107	4	2	0	0	14	8	8	4	5	3	3	4	5	14	1	0	3	9	1	5	10	3	2	2	6	2
S693	118	42	114	2	2	0	112	6	18	32	0	0	0	0	0	2	66	115	3	0	0	0	15	7	11	14	9	3	1	0	7	14	2	0	1	4	4	4	10	2	2	2	5	1
S694	134	46	132	0	2	0	123	11	14	35	0	0	0	0	0	3	82	132	2	0	0	0	15	7	9	1	8	2	3	0	8	15	0	0	1	10	6	5	8	3	24	2	5	2
S696	107	38	102	2	3	0	101	6	15	28	0	0	0	0	0	1	63	103	2	2	0	0	12	0	1	12	11	2	1	0	10	14	0	0	1	8	7	4	9	2	4	2	5	2
S697	102	41	99	1	2	0	95	7	14	27	0	0	0	0	0	3	58	99	3	0	0	0	12	8	7	12	8	1	1	0	9	3	1	0	1	6	7	4	6	3	3	2	6	1
S699	147	67	139	5	3	0	136	11	21	34	0	0	0	0	0	2	90	140	7	0	0	0	16	8	7	15	8	3	2	3	7	12	2	0	3	9	3	6	5	2	23	2	8	2
S700	105	36	100	1	4	2	99	6	16	26	0	0	0	0	0	1	62	100	3	2	0	0	12	10	9	12	6	1	3	1	4	11	0	0	1	7	2	5	5	2	3	3	6	2
S701	85	26	80	3	2	0	78	7	7	21	0	0	0	0	0	0	57	80	5	0	0	0	10	0	9	1	9	4	1	0	7	14	0	0	1	7	2	4	4	2	2	2	4	2
S702	113	52	111	0	2	0	105	8	16	29	0	0	0	0	0	3	65	111	2	0	0	0	12	7	9	2	6	1	1	3	9	14	0	0	7	9	8	4	7	2	2	2	5	2
S703	107	48	103	0	4	1	103	4	11	24	0	0	0	0	0	1	71	103	4	0	0	0	15	11	1	2	8	2	1	4	4	14	2	0	3	7	2	7	7	3	3	2	5	2
S704	114	46	108	3	3	0	109	5	15	30	0	0	0	0	0	2	67	108	6	0	0	0	20	7	9	12	6	6	1	0	3	3	2	0	1	6	7	6	9	3	3	2	6	2
S706	114	41	110	1	3	0	106	8	13	29	0	0	0	0	0	1	71	110	2	2	0	0	12	8	8	13	6	3	1	5	4	15	1	0	2	6	1	7	9	2	3	2	3	2
S708	157	30	148	6	3	0	148	9	16	37	0	0	0	0	0	4	100	148	8	1	0	0	21	9	11	3	9	2	1	2	9	14	3	0	1	7	8	10	9	2	24	3	6	2
S709	111	41	106	2	3	0	105	6	13	25	0	0	0	0	0	3	70	106	5	0	0	0	16	7	10	3	7	1	1	3	3	14	1	0	1	8	7	6	8	2	3	3	5	1
S711	112	42	105	4	3	1	107	5	17	27	0	0	0	0	0	2	66	107	5	0	0	0	17	10	3	15	7	4	3	4	4	15	1	0	1	0	2	4	6	2	3	3	5	2
S712	102	61	99	0	3	1	94	8	11	26	0	0	0	0	0	1	64	99	2	1	0	0	10	8	7	1	7	1	3	0	2	13	0	0	1	10	10	6	8	2	3	3	5	2
S713	122	48	118	1	3	1	113	9	13	26	0	0	0	0	0	3	80	117	3	2	0	0	11	0	11	3	5	5	3	2	4	13	2	0	1	11	3	4	9	2	23	3	5	2
S714	131	65	124	4	3	0	123	8	21	27	0	0	0	0	0	2	81	125	6	0	0	0	15	10	8	14	9	0	3	4	4	12	3	0	3	9	3	6	11	2	3	3	6	2
S715	142	47	135	5	2	0	137	5	16	38	0	0	0	0	0	5	83	136	6	0	0	0	15	7	2	13	9	4	3	4	7	15	2	0	2	8	3	4	7	3	23	2	6	2
S716	147	50	142	2	3	0	139	8	17	37	0	0	0	0	0	3	90	142	4	1	0	0	18	7	7	12	7	2	3	0	4	13	2	0	1	9	9	6	9	3	25	2	6	2
S717	112	56	107	3	2	1	105	7	18	24	0	0	1	0	0	2	67	107	4	0	0	1	15	2	9	12	15	2	1	0	7	13	2	0	2	7	1	4	4	2	3	4	5	2
S718	108	53	101	4	3	0	102	6	9	23	0	0	1	0	0	1	74	103	4	1	0	0	13	0	7	1	8	4	1	1	12	13	2	0	2	8	8	5	9	2	2	3	5	2
S719	119	57	114	3	2	0	110	9	16	32	0	0	0	0	0	2	69	114	4	1	0	0	15	7	7	13	5	2	1	0	8	13	3	0	2	9	8	6	5	2	3	2	6	2
S720	126	34	119	5	2	0	116	10	15	31	0	0	0	0	0	3	77	120	6	0	0	0	18	10	7	12	8	3	1	3	7	14	0	0	2	8	7	5	7	2	2	3	5	1
S721	115	58	106	4	5	0	107	8	11	27	0	1	0	0	0	2	74	107	6	2	0	0	14	9	9	1	7	5	1	0	9	14	0	0	2	6	9	7	6	3	3	2	6	2
S722	129	54	121	3	5	1	120	9	20	27	0	0	0	0	0	4	78	122	5	2	0	0	16	13	8	14	8	5	1	3	5	3	2	1	3	10	7	6	7	3	3	3	5	2
S723	106	39	102	0	4	1	100	6	16	26	0	0	0	0	0	2	62	102	3	1	0	0	11	7	12	13	8	2	1	3	4	3	3	0	4	0	3	6	8	2	2	2	8	2
S724	108	36	105	1	2	0	102	6	10	25	0	0	0	0	0	1	72	105	3	0	0	0	12	7	11	1	9	3	3	3	4	15	1	0	1	6	2	6	4	3	3	2	9	2
S725	146	43	141	0	5	0	136	10	18	33	0	0	0	0	0	4	91	141	3	2	0	0	14	9	10	2	9	2	1	4	4	14	1	0	3	12	7	6	11	3	24	2	5	2
S726	105	43	95	5	5	2	98	7	9	26	0	0	0	0	0	2	68	95	8	2	0	0	12	8	8	1	6	2	2	2	3	15	1	0	1	6	7	7	7	4	3	2	5	2
S727	142	49	140	0	2	0	133	9	18	34	0	0	0	0	0	5	85	140	2	0	0	0	14	7	12	13	8	3	2	4	0	13	0	0	1	8	9	4	7	2	25	2	5	2
S728	133	39	129	1	3	0	123	10	16	33	0	0	0	0	0	4	80	130	3	0	0	0	10	10	9	13	9	3	3	1	4	14	1	0	1	6	2	4	6	3	24	2	6	2
S729	117	38	113	2	2	0	109	8	15	30	0	0	0	0	0	1	71	113	4	0	0	0	15	11	7	13	9	0	3	0	7	12	2	0	1	8	2	7	5	2	4	2	5	2
S730	122	45	120	0	2	0	116	6	13	32	0	0	0	0	0	5	72	120	2	0	0	0	12	10	1	1	9	0	1	0	9	14	1	0	1	12	8	5	4	2	23	2	5	2
S731	147	65	144	1	2	0	136	11	18	34	0	0	0	0	0	1	94	144	3	0	0	0	10	7	10	12	7	3	3	4	5	13	2	0	2	8	9	6	7	3	25	2	5	2
S732	121	54	116	2	3	0	111	10	19	24	0	0	0	0	0	3	75	117	4	0	0	0	16	1	9	16	7	3	3	5	4	13	2	0	4	9	2	5	7	3	2	4	3	2
S733	99	53	93	3	3	0	95	4	10	26	0	0	0	0	0	0	63	94	3	2	0	0	12	11	3	1	8	1	3	1	5	13	3	0	3	7	2	7	5	2	2	3	5	2
S734	108	46	103	3	2	0	100	8	19	23	0	0	0	0	0	0	66	103	4	1	0	0	18	2	7	12	5	3	1	0	8	12	0	0	1	10	2	4	7	2	3	2	6	2
S735	107	42	100	3	4	0	101	6	13	28	0	0	0	0	0	3	63	100	5	2	0	0	14	7	3	1	8	2	3	2	10	12	3	0	2	8	2	5	8	4	3	2	5	2
S736	103	37	98	3	2	0	100	3	11	27	0	0	0	0	0	3	62	98	4	1	0	0	13	10	1	1	9	0	1	4	8	15	2	0	2	7	2	6	4	3	4	2	6	2
S737	135	72	131	0	4	0	125	10	16	30	0	0	0	0	0	3	86	131	4	0	0	0	13	7	10	3	8	3	1	4	10	13	3	0	3	8	2	4	9	2	23	3	5	0
S738	109	49	105	1	3	0	104	5	11	30	0	0	0	0	0	2	66	105	4	0	0	0	13	8	2	1	9	0	1	3	11	15	2	0	3	7	2	6	10	3	3	2	5	2
S739	137	49	131	4	2	0	130	7	18	29	0	0	0	0	0	3	87	132	3	2	0	0	11	13	9	3	9	1	3	3	3	12	2	0	1	10	5	6	9	3	23	3	5	2
S740	140	57	135	2	3	0	130	10	20	33	0	0	0	0	0	1	86	137	2	1	0	0	19	7	9	18	7	4	1	4	9	14	2	0	3	5	7	5	10	3	3	2	5	2
S741	110	53	105	3	2	0	105	5	13	27	0	0	0	0	0	1	69	105	5	0	0	0	18	10	8	2	9	2	1	4	5	4	1	0	1	9	8	6	5	2	3	3	6	2
S742	96	56	91	3	2	0	89	7	10	24	0	0	0	0	0	1	61	91	5	0	0	0	10	13	8	2	6	1	1	1	3	13	0	0	1	7	7	6	4	2	2	2	5	2
S743	90	37	86	1	3	0	83	7	13	15	0	0	0	0	0	2	60	85	4	1	0	0	15	0	9	1	8	0	2	1	0	13	2	0	1	9	2	6	6	3	2	2	6	2
S744	117	41	114	1	2	0	111	6	15	26	0	0	0	0	0	2	74	114	3	0	0	0	10	7	7	16	6	4	3	3	4	13	0	0	1	7	8	4	7	3	1	2	8	2
S745	112	56	109	2	1	0	106	6	13	30	0	0	0	0	0	2	67	109	2	1	0	0	13	8	10	1	5	2	1	3	9	14	1	0	1	9	6	6	8	2	3	2	5	2
S746	139	42	135	1	3	0	130	9	16	31	0	0	0	0	0	4	88	135	3	1	0	0	14	7	10	13	8	2	1	4	4	12	3	0	1	6	10	4	1	4	24	2	6	2
S747	107	54	103	3	1	0	100	7	15	25	0	0	0	0	0	1	66	103	3	1	0	0	12	7	9	13	9	2	2	0	5	13	2	0	1	6	2	6	1	2	3	2	7	2
S748	97	47	93	2	2	0	90	7	12	21	0	0	0	0	0	1	63	92	5	0	0	0	14	1	10	1	9	2	1	0	9	3	1	0	3	7	9	4	6	5	2	3	6	1
S749	91	43	88	2	1	0	85	6	11	26	0	0	0	0	0	1	53	90	1	0	0	0	12	8	3	1	11	3	1	0	10	3	1	0	1	9	1	4	6	2	3	2	8	2
S750	95	38	93	1	1	0	89	6	11	24	0	0	0	0	0	3	57	93	1	1	0	0	11	7	9	1	5	1	2	0	3	14	2	0	2	12	1	6	5	2	2	3	5	2
S751	143	59	138	1	4	0	133	10	18	37	0	0	0	0	0	3	85	138	2	3	0	0	14	7	8	12	8	3	2	6	7	13	1	0	2	11	2	6	6	2	23	2	5	2
S752	138	50	131	5	2	0	131	7	18	36	0	0	0	0	0	3	81	131	6	1	0	0	13	8	8	3	14	4	2	1	3	13	2	0	1	12	7	4	6	2	25	3	5	2
S753	120	48	110	7	3	0	113	7	19	30	0	0	0	0	0	1	70	110	8	2	0	0	13	9	9	15	9	4	3	1	0	13	3	0	1	7	4	4	11	2	2	2	5	2
S754	100	49	92	6	2	0	95	5	13	26	0	0	0	0	0	2	59	91	7	2	0	0	18	8	13	1	9	4	2	0	4	3	2	1	1	7	3	6	5	3	2	3	3	2
S755	118	53	115	2	1	0	114	4	14	29	0	0	0	0	0	2	73	115	2	1	0	0	11	10	11	4	10	2	1	4	0	16	0	1	1	8	8	5	7	3	4	3	6	2
S756	100	34	98	0	2	0	93	7	15	28	0	0	0	0	0	1	56	98	2	0	0	0	15	7	8	13	9	1	1	0	4	14	2	0	1	2	1	4	4	2	3	2	5	2
S757	127	38	123	2	2	0	117	10	14	31	0	0	0	0	0	1	81	123	4	0	0	0	13	7	9	13	8	2	4	2	9	16	3	0	2	7	7	6	5	2	2	2	5	2
S758	105	48	103	1	1	0	96	9	9	24	0	0	0	0	0	0	72	104	1	0	0	0	9	7	7	1	8	3	1	2	10	14	2	0	1	10	7	6	4	2	1	2	5	2
S759	107	47	103	2	2	0	100	7	14	27	0	0	0	0	0	1	65	103	3	1	0	0	16	7	7	1	14	3	1	4	8	3	2	0	1	8	7	7	1	3	4	2	5	2
S760	127	58	124	2	1	0	119	8	18	28	0	0	0	0	0	2	79	124	2	1	0	0	13	6	8	16	9	1	2	2	8	12	2	0	1	10	7	6	7	2	2	3	8	2
S761	117	47	112	3	2	0	111	6	10	30	0	0	0	0	0	3	74	112	5	0	0	0	19	10	10	2	7	2	1	0	7	12	2	1	1	9	7	6	6	2	2	2	8	1
S762	98	58	94	1	3	1	94	4	12	30	0	0	0	0	0	3	53	94	3	1	0	0	16	7	3	1	10	5	2	0	9	3	2	0	2	8	1	5	9	4	2	2	5	2
S763	101	49	99	0	2	0	93	8	9	18	0	0	0	0	0	1	73	99	2	0	0	0	10	1	9	1	7	2	3	2	10	13	2	0	2	5	2	4	9	2	3	3	8	2
S764	108	49	106	0	2	0	102	6	11	30	0	0	0	0	0	1	66	106	2	0	0	0	14	7	1	1	6	2	2	0	5	12	2	0	1	6	2	6	6	2	23	2	5	2
S766	162	67	154	4	4	1	151	11	17	42	0	0	0	0	0	3	100	154	7	1	0	0	19	8	7	13	16	1	1	3	7	15	1	0	1	9	10	4	11	3	23	2	5	2
S767	105	41	103	1	1	0	98	7	12	25	0	0	0	0	0	1	67	103	2	0	0	0	15	7	7	3	7	2	3	2	4	15	2	0	1	6	5	4	9	2	0	2	6	2
S768	122	56	117	2	3	0	113	9	12	27	0	0	0	0	0	2	81	117	5	0	0	0	16	10	10	2	6	3	3	5	10	14	2	0	2	4	8	4	7	3	3	2	5	2
S769	117	45	113	2	2	0	111	6	16	36	0	0	1	0	0	2	62	115	2	0	0	0	13	7	2	14	10	0	2	0	7	3	1	0	1	8	6	4	5	2	23	2	5	2
S770	119	30	115	2	2	0	114	5	24	28	0	0	0	0	0	2	65	115	4	0	0	0	17	10	11	15	7	2	2	3	0	3	2	0	7	4	7	5	11	2	2	2	5	1
S771	132	38	129	1	2	0	123	9	19	32	0	0	0	0	0	2	79	129	3	0	0	0	13	7	10	15	6	4	1	4	7	14	2	0	1	7	8	4	11	3	3	2	7	2
S772	133	59	128	3	2	0	124	9	21	33	0	0	0	0	0	3	76	129	1	3	0	0	16	11	8	14	5	4	2	3	10	13	1	0	3	6	7	5	9	3	2	3	5	2
S773	99	45	96	2	1	0	95	4	9	28	0	0	0	0	0	1	61	96	3	0	0	0	11	7	7	1	8	2	1	0	6	14	2	0	2	7	3	6	6	2	2	2	7	2
S774	120	37	117	1	2	0	111	9	12	34	0	0	0	0	0	2	72	117	2	1	0	0	17	7	7	1	9	2	1	0	4	14	1	0	1	8	1	4	5	3	23	3	6	2
S775	96	45	92	2	2	0	90	6	12	23	0	0	0	0	0	3	58	92	4	0	0	0	13	10	10	1	7	3	1	0	3	14	2	0	1	2	3	6	7	2	2	2	5	2
S776	152	59	149	1	2	0	141	11	19	38	0	0	0	0	0	3	92	149	3	0	0	0	14	7	9	1	10	3	1	3	11	16	2	0	7	11	9	6	7	2	23	2	5	2
S777	122	53	120	1	1	0	116	6	20	31	0	0	0	0	0	2	69	121	1	0	0	0	13	8	10	13	9	3	3	2	8	12	2	0	2	7	1	6	8	2	2	2	6	2
S778	100	33	98	0	2	0	96	4	12	25	0	0	0	0	0	1	62	98	2	0	0	0	18	7	1	2	8	0	1	4	3	14	0	0	3	6	2	6	9	3	3	2	5	2
S779	123	32	117	3	3	1	116	7	19	28	0	0	0	0	0	2	74	117	5	0	1	0	14	10	7	13	9	3	4	1	0	14	0	0	3	10	7	4	8	2	2	3	7	2
S780	119	44	114	1	4	1	108	11	13	27	0	0	0	0	0	2	77	115	4	0	0	0	11	0	8	14	10	5	2	0	8	14	3	0	2	7	8	4	7	2	2	3	6	3
S781	105	51	99	4	2	0	99	6	15	24	0	0	0	0	0	3	63	100	4	1	0	0	13	8	10	3	9	4	3	1	8	4	1	0	1	9	2	6	7	3	3	2	6	2
S782	107	49	101	1	5	1	100	7	11	23	0	0	0	0	0	3	70	101	4	2	0	0	12	9	8	1	6	3	1	0	5	14	3	1	1	10	7	4	8	3	2	2	5	2
S783	117	34	113	3	1	0	110	7	17	29	0	0	0	0	0	1	70	114	3	0	0	0	20	8	8	14	9	2	1	0	5	14	2	0	3	1	1	6	9	3	2	2	5	2
S784	132	42	125	3	4	1	123	9	19	32	0	0	0	0	0	1	80	126	6	0	0	0	17	7	10	16	12	4	4	0	11	14	3	0	1	9	3	4	8	2	3	2	0	2
S785	128	56	124	2	2	0	121	7	12	34	0	0	0	0	0	3	79	124	4	0	0	0	18	7	9	1	10	1	1	1	7	12	0	0	1	6	3	6	10	3	23	2	5	2
S786	104	42	99	2	3	1	100	4	13	25	0	0	0	0	0	2	64	99	5	0	0	0	14	0	7	3	11	1	3	0	3	13	0	0	1	11	3	7	11	2	3	3	6	2
S787	138	53	133	2	3	1	131	7	18	36	0	0	0	0	0	2	82	135	2	1	0	0	17	10	3	13	9	2	4	1	3	12	1	0	2	9	7	6	5	2	23	2	5	2
S788	139	52	133	3	3	0	132	7	12	35	0	0	0	0	0	4	88	133	5	1	0	0	15	10	9	1	6	2	3	1	4	14	3	0	1	7	12	4	10	2	24	3	5	2
S789	102	47	98	2	2	0	96	6	11	26	0	0	0	0	0	2	63	98	3	1	0	0	11	8	3	1	6	5	3	0	10	13	2	0	2	6	7	6	5	2	2	2	5	2
S790	115	47	111	3	1	0	108	7	14	29	0	0	0	0	0	1	71	113	2	0	0	0	12	7	8	13	10	2	4	0	3	14	1	0	2	7	6	6	6	2	3	2	5	2
S791	140	39	134	3	3	0	131	9	18	37	0	0	0	0	0	3	82	135	4	1	0	0	14	8	8	14	10	2	2	0	7	11	1	0	1	8	7	6	4	2	23	3	6	3
S792	124	57	119	2	3	1	116	8	15	29	0	0	0	0	0	4	76	119	3	2	0	0	10	10	8	4	8	3	1	5	3	14	2	0	3	13	8	7	9	2	2	2	7	2
S793	97	47	93	1	3	0	93	4	15	29	0	0	0	0	0	3	50	93	4	0	0	0	13	2	2	14	6	2	4	0	7	3	2	0	3	7	9	4	6	2	2	2	5	2
S794	113	35	106	6	1	0	106	7	13	27	0	0	0	0	0	1	72	108	5	0	0	0	15	10	9	3	6	2	1	0	6	15	0	0	1	10	5	6	8	3	3	2	6	2
S795	124	61	121	1	2	0	116	8	16	30	0	0	0	0	0	3	75	122	2	0	0	0	20	7	7	2	10	2	3	3	9	12	1	0	1	8	12	4	5	3	4	2	6	2
S796	127	54	119	4	4	0	115	12	20	23	0	0	0	0	0	2	82	119	7	1	0	0	13	2	8	16	7	4	3	4	4	14	2	1	7	9	3	6	8	3	3	2	5	2
S797	120	61	110	6	4	1	111	9	15	24	1	0	0	0	0	2	78	111	6	2	0	1	14	10	9	2	10	2	3	0	4	12	2	0	2	8	8	9	10	3	2	2	5	2
S798	100	55	96	1	3	0	93	7	11	23	0	0	0	0	0	2	64	96	4	0	0	0	13	7	7	1	9	4	1	0	3	12	2	0	3	7	6	5	4	2	2	2	7	2
S799	92	43	86	4	2	0	86	6	13	21	0	0	0	0	0	3	55	87	5	0	0	0	13	1	9	1	8	1	1	3	5	3	1	0	1	6	10	4	9	2	4	2	5	2
S800	133	57	127	3	3	0	126	7	18	34	0	0	0	0	0	2	79	127	5	1	0	0	11	10	8	13	11	1	1	4	3	12	2	0	1	1	3	6	9	2	23	4	5	2
S801	133	55	131	0	2	0	124	9	15	30	0	0	0	0	0	4	84	131	2	0	0	0	16	7	10	1	8	3	3	4	4	12	2	0	2	7	2	6	9	3	24	2	5	2
S802	108	57	105	1	2	0	101	7	9	26	0	0	0	0	0	2	71	105	2	1	0	0	14	0	9	1	10	5	1	1	7	12	2	0	2	6	9	6	8	2	3	3	5	2
S803	111	50	107	2	2	0	105	6	7	28	0	0	0	0	0	1	75	108	3	0	0	0	10	8	8	1	9	4	1	4	8	12	2	0	1	0	10	6	9	2	3	2	8	2
S804	121	59	115	3	3	0	112	9	14	30	0	0	0	0	0	4	73	115	6	0	0	0	15	7	10	13	6	3	2	0	7	12	0	0	1	7	10	7	6	2	2	2	7	2
S805	119	32	113	3	3	0	112	7	8	27	0	0	0	0	0	1	83	113	5	1	0	0	16	11	9	1	7	2	1	1	7	15	0	0	1	7	9	6	6	5	2	2	9	2
S806	100	40	96	2	2	1	95	5	11	21	0	1	0	0	0	1	66	96	3	1	0	0	13	1	1	1	10	2	1	2	6	14	1	0	1	10	8	5	7	3	3	3	5	2
S807	132	47	123	5	4	1	123	9	19	32	0	0	0	0	0	2	79	124	6	2	0	0	15	7	9	15	14	3	2	0	9	15	1	0	1	9	2	4	11	2	2	3	5	2
S808	110	42	104	3	3	0	103	7	14	28	0	0	0	0	0	0	68	104	6	0	0	0	12	7	8	14	7	3	2	0	4	14	4	0	2	6	1	4	9	2	2	2	5	2
S809	144	51	138	4	2	0	136	8	18	35	0	0	0	0	0	2	89	138	6	0	0	0	18	7	10	6	11	1	2	1	4	14	2	0	1	8	7	6	8	4	24	2	6	2
S810	120	51	119	0	1	0	115	5	11	34	0	0	0	0	0	2	73	119	1	0	0	0	11	7	1	1	8	1	2	4	4	13	1	0	1	8	7	4	8	3	24	2	7	2
S811	104	31	101	1	2	0	98	6	13	24	0	0	0	0	0	0	67	101	3	0	0	0	12	7	9	3	8	5	3	0	7	3	1	0	1	9	7	6	8	3	3	2	5	2
S812	133	45	129	1	3	1	122	11	17	33	0	0	0	0	0	2	81	129	2	2	0	0	13	8	10	13	7	1	1	4	9	13	1	0	1	2	1	6	5	3	23	3	6	2
S813	112	42	108	2	2	0	104	8	14	24	0	0	0	0	0	1	73	108	4	0	0	0	12	2	11	12	8	2	1	0	4	13	0	0	1	11	7	6	5	3	3	3	6	2
S814	116	40	111	0	5	2	106	10	12	21	1	0	0	0	0	2	80	111	3	1	0	1	17	6	9	2	8	1	3	5	9	15	1	0	2	4	8	5	7	2	1	2	6	2
S815	130	54	126	2	2	0	122	8	15	30	0	0	0	0	0	2	83	127	3	0	0	0	14	7	8	3	6	1	1	2	3	13	2	0	2	8	8	6	8	5	24	2	5	1
S816	118	50	114	2	2	0	113	5	11	29	0	0	0	0	0	1	77	114	4	0	0	0	13	11	7	1	9	3	3	2	3	14	1	0	1	10	10	7	9	2	2	2	5	2
S817	117	57	111	2	4	0	108	9	16	31	0	0	0	0	0	2	68	111	5	1	0	0	16	7	10	16	8	1	1	0	9	4	3	0	1	9	8	4	7	2	2	2	5	2
S818	110	34	103	3	4	1	102	8	11	30	0	0	0	0	0	2	67	103	4	3	0	0	11	7	2	1	10	1	1	3	12	12	1	0	2	10	9	4	7	3	3	2	5	3
Excluded samples
S224	88	36	78	4	6	0	81	7	20	21	0	0	0	0	0	0	47	80	1	7	0	0	7	8	10	8	6	0	0	1	10	8	0	0	1	3	1	3	7	2	3	2	8	0
S419	0	0	0	0	0	0	0	0	0	0	0	0	0	0	0	0	0	0	0	0	0	0	0	0	0	0	0	0	0	0	0	0	0	0	0	0	0	0	0	0	0	0	0	0
S431	81	34	79	0	2	0	77	4	9	22	0	0	0	0	0	2	48	79	1	1	0	0	11	7	10	1	8	1	3	0	0	11	0	0	1	4	0	5	5	2	3	2	5	2
S437	129	32	116	9	4	0	121	8	16	29	0	0	0	0	0	5	79	116	9	4	0	0	14	2	10	3	9	1	1	6	9	16	2	0	1	6	2	4	6	2	25	2	5	2
S448	103	33	101	0	2	0	93	10	14	30	0	0	0	0	0	2	57	101	1	1	0	0	9	7	7	6	5	1	1	0	9	8	1	0	3	5	2	4	4	1	23	2	5	0
S521	103	47	99	0	4	0	97	6	11	29	0	0	0	0	0	4	59	99	3	1	0	0	14	5	8	2	6	1	1	0	8	3	0	0	1	5	5	7	4	2	23	2	6	0
S616	1	1	1	0	0	0	1	0	1	0	0	0	0	0	0	0	0	1	0	0	0	0	0	0	0	0	1	0	0	0	0	0	0	0	0	0	0	0	0	0	0	0	0	0

## Sheet: S10 All Variants
Supplementary Table S11 - All Variants
Chromosome	Position	Reference allele	Alternative allele	Gene	Carriers	Homozygous carriers	HGVS nucleotide	HGVS protein	Exon or Intron	Variant class	Predicted consequence	Pathogenicity class	dbSNP	ClinVar allele ID	gnomAD exomes non-cancer AF	gnomAD exomes non-cancer nhomalt	gnomAD exomes non-cancer max AF	gnomAD exomes non-cancer max AF pop	gnomAD exomes non-cancer max FAF95	gnomAD exomes non-cancer max FAF95 pop	gnomAD genomes AF	gnomAD genomes nhomalt	gnomAD genomes max AF	gnomAD genomes max AF pop	gnomAD genomes max FAF95	gnomAD genomes max FAF95 pop
1	17345346	G	A	SDHB	1	0	NM_003000.2:c.*30C>T		[8/8]	SNV	3_prime_UTR_variant	Likely benign	rs199701267		7.57e-05	0	0.000149	nfe	9.48e-05	nfe	6.37e-05	0	0		0
1	17349090	C	T	SDHB	2	0	NM_003000.2:c.765+13G>A		[7/7]	SNV	intron_variant	Likely benign	rs115561881	[249530]	0.000684	2	0.00523	sas	0.00457	sas	3.18e-05	0	0		0
1	17349274	C	T	SDHB	1	0	NM_003000.2:c.643-49G>A		[6/7]	SNV	intron_variant	Likely benign	rs201843552		0.000142	0	0.000738	sas	0.000494	sas
1	17350459	G	A	SDHB	1	0	NM_003000.2:c.642+9C>T		[6/7]	SNV	intron_variant	Likely benign
1	17350567	G	A	SDHB	1	0	NM_003000.2:c.543C>T	NP_002991.2:p.Asp181=	[6/8]	SNV	splice_region_variant&synonymous_variant	Likely benign	rs199809975	[390908]	0.000116	0	0.000203	nfe	0.000138	nfe	6.37e-05	0	0.00013	nfe	2.24e-05	nfe
1	17354297	A	G	SDHB	20	0	NM_003000.2:c.487T>C	NP_002991.2:p.Ser163Pro	[5/8]	SNV	missense_variant	Benign	rs33927012	[27831]	0.0121	33	0.0181	sas	0.0169	sas	0.0115	2	0.0159	nfe	0.0143	nfe
1	17354425	CTTTA	C	SDHB	1	0	NM_003000.2:c.424-69_424-66del		[4/7]	deletion	intron_variant	Uncertain significance
1	17355075	A	T	SDHB	1	0	NM_003000.2:c.423+20T>A		[4/7]	SNV	intron_variant	Likely benign	rs190139590	[45430]	0.00314	8	0.00964	sas	0.00873	sas	0.00185	0	0.00337	nfe	0.00264	nfe
1	17355095	G	A	SDHB	1	0	NM_003000.2:c.423C>T	NP_002991.2:p.Pro141=	[4/8]	SNV	splice_region_variant&synonymous_variant	Likely benign	rs150542357	[181614]	1.99e-05	0	0.000123	afr	2.13e-05	afr	9.55e-05	0	0.00023	afr	3.98e-05	afr
1	17355218	A	G	SDHB	2	0	NM_003000.2:c.300T>C	NP_002991.2:p.Ser100=	[4/8]	SNV	synonymous_variant	Likely benign	rs11541235	[172492]	0.00175	3	0.00173	nfe	0.00153	nfe	0.00137	0	0.00201	nfe	0.00145	nfe
1	17355257	T	C	SDHB	1	0	NM_003000.2:c.287-26A>G		[3/7]	SNV	intron_variant	Likely benign	rs201397253	[225740]	0.000512	0	0.00104	nfe	0.000886	nfe	0.000478	0	0.000713	nfe	0.000399	nfe
1	17359616	A	G	SDHB	1	0	NM_003000.2:c.225T>C	NP_002991.2:p.Ala75=	[3/8]	SNV	synonymous_variant	Likely benign	rs201762207	[390928]	4.38e-05	0	8.8e-05	nfe	4.74e-05	nfe	0.000318	0	0.000583	nfe	0.000304	nfe
1	17359676	C	A	SDHB	788	728	NM_003000.2:c.201-36G>T		[2/7]	SNV	intron_variant	Benign	rs1022580	[249532]	0.973	117639	0.999	eas	0.987	eas	0.958	14406	0.975	nfe	0.962	nfe
1	17371221	C	T	SDHB	52	2	NM_003000.2:c.200+35G>A		[2/7]	SNV	intron_variant	Benign	rs61769190		0.0271	132	0.0384	nfe	0.0374	nfe	0.0203	15	0.0307	nfe	0.0285	nfe
1	17371223	C	T	SDHB	117	5	NM_003000.2:c.200+33G>A		[2/7]	SNV	intron_variant	Benign	rs2647169	[432987]	0.0836	1060	0.177	afr	0.172	afr	0.114	205	0.171	afr	0.164	afr
1	17371371	C	A	SDHB	1	0	NM_003000.2:c.85G>T	NP_002991.2:p.Ala29Ser	[2/8]	SNV	missense_variant	Uncertain significance
1	17371411	G	GA	SDHB	1	0	NM_003000.2:c.73-29dup		[1/7]	insertion	intron_variant	Uncertain significance	rs745905902		0.000184	0	0.000203	nfe	0.000135	nfe	3.35e-05	0	6.84e-05	nfe	3e-06	nfe
1	17380491	G	A	SDHB	9	0	NM_003000.2:c.24C>T	NP_002991.2:p.Ser8=	[1/8]	SNV	synonymous_variant	Likely benign	rs148738139	[181627]	0.0043	5	0.00627	nfe	0.00588	nfe	0.00459	0	0.00519	nfe	0.00427	nfe
1	17380494	G	A	SDHB	1	0	NM_003000.2:c.21C>T	NP_002991.2:p.Leu7=	[1/8]	SNV	synonymous_variant	Uncertain significance	rs147815442	[181628]	0.000461	0	0.000681	nfe	0.000556	nfe	0.000414	0	0.000454	nfe	0.000212	nfe
1	17380497	G	T	SDHB	788	723	NM_003000.2:c.18C>A	NP_002991.2:p.Ala6=	[1/8]	SNV	synonymous_variant	Benign	rs2746462	[53808]	0.974	114539	0.999	eas	0.987	eas	0.957	14390	0.975	nfe	0.962	nfe
1	17380507	G	C	SDHB	1	0	NM_003000.2:c.8C>G	NP_002991.2:p.Ala3Gly	[1/8]	SNV	missense_variant	Benign	rs11203289	[27830]	0.00312	19	0.0446	afr	0.0418	afr	0.0121	8	0.0429	afr	0.0393	afr
1	17380520	C	T	SDHB	1	0	NM_003000.2:c.-6G>A		[1/8]	SNV	5_prime_UTR_variant	Likely benign	rs2295056		6.65e-05	0	0.00089	eas	0.000558	eas
1	17380556	G	C	SDHB	1	0	NM_003000.2:c.-42C>G		[1/8]	SNV	5_prime_UTR_variant	Likely benign
1	17380653	C	A	SDHB	16	0	NM_003000.2:c.-139G>T		[1/8]	SNV	5_prime_UTR_variant	Uncertain significance	rs114522228	[278435]							0.00516	1	0.00823	nfe	0.00707	nfe
1	17380744	G	C	SDHB	1	0				SNV	upstream_gene_variant	Uncertain significance
1	17380745	T	C	SDHB	1	0				SNV	upstream_gene_variant	Uncertain significance
1	115250755	C	T	NRAS	1	0	NM_002524.4:c.*43+20G>A		[6/6]	SNV	intron_variant	Likely benign	rs180892917	[364349]							0.00322	1	0.00162	nfe	0.00113	nfe
1	115256618	A	AG	NRAS	1	0	NM_002524.4:c.112-20dup		[2/6]	insertion	intron_variant	Uncertain significance	rs780595451		0.000124	0	0.000217	nfe	0.000149	nfe	0.000353	0	0.000586	nfe	0.000306	nfe
1	115259311	T	C	NRAS	16	0	NM_002524.4:c.-50A>G		[1/7]	SNV	5_prime_UTR_variant	Likely benign	rs61758211	[142242]							0.00647	1	0.00849	nfe	0.00731	nfe
1	115259415	GC	G	NRAS	1	0	NM_002524.4:c.-155del		[1/7]	deletion	5_prime_UTR_variant	Uncertain significance	rs943468553								3.19e-05	0	6.49e-05	nfe	3e-06	nfe
1	115259444	C	T	NRAS	2	0	NM_002524.4:c.-183G>A		[1/7]	SNV	5_prime_UTR_variant	Uncertain significance	rs558573760								0.000446	0	0.000649	nfe	0.000352	nfe
1	115259451	G	A	NRAS	1	0	NM_002524.4:c.-190C>T		[1/7]	SNV	5_prime_UTR_variant	Likely benign
1	115259469	A	T	NRAS	2	0	NM_002524.4:c.-208T>A		[1/7]	SNV	5_prime_UTR_variant	Benign	rs2273267	[276287]							0.017	63	0.00253	afr	0.00171	afr
1	115259529	C	G	NRAS	2	0				SNV	upstream_gene_variant	Likely benign	rs182112788								0.00318	0	0.00155	nfe	0.00107	nfe
1	115259535	G	A	NRAS	1	0				SNV	upstream_gene_variant	Uncertain significance
1	115259550	A	G	NRAS	4	0				SNV	upstream_gene_variant	Uncertain significance	rs9724615								0.00977	3	0.00421	nfe	0.00339	nfe
2	29416025	C	CATTG	ALK	338	42	NM_004304.4:c.*61_*64dup		[29/29]	insertion	3_prime_UTR_variant	Benign	rs199947131								0.259	1291	0.219	nfe	0.213	nfe
2	29416037	C	G	ALK	2	0	NM_004304.4:c.*53G>C		[29/29]	SNV	3_prime_UTR_variant	Benign	rs80088378	[285952]							0.0235	37	0.081	afr	0.076	afr
2	29416038	T	C	ALK	1	0	NM_004304.4:c.*52A>G		[29/29]	SNV	3_prime_UTR_variant	Likely benign
2	29416158	G	A	ALK	1	0	NM_004304.4:c.4795C>T	NP_004295.2:p.Pro1599Ser	[29/29]	SNV	missense_variant	Uncertain significance	rs373037272	[392510]	0.000107	0	0.000229	nfe	0.00016	nfe	0.000159	0	0.000324	nfe	0.000127	nfe
2	29416168	G	A	ALK	2	0	NM_004304.4:c.4785C>T	NP_004295.2:p.Ala1595=	[29/29]	SNV	synonymous_variant	Likely benign	rs76150405	[238706]	0.000737	0	0.00147	nfe	0.00129	nfe	0.000988	0	0.00149	nfe	0.00102	nfe
2	29416366	G	C	ALK	502	116	NM_004304.4:c.4587C>G	NP_004295.2:p.Asp1529Glu	[29/29]	SNV	missense_variant	Benign	rs1881421	[137215]	0.468	30306	0.746	eas	0.735	eas	0.479	3831	0.614	afr	0.601	afr
2	29416480	C	T	ALK	1	0	NM_004304.4:c.4473G>A	NP_004295.2:p.Lys1491=	[29/29]	SNV	synonymous_variant	Likely benign	rs148987382	[392891]	0.000259	0	0.00186	sas	0.00147	sas	6.37e-05	0	0.00013	nfe	2.24e-05	nfe
2	29416481	T	C	ALK	338	0	NM_004304.4:c.4472A>G	NP_004295.2:p.Lys1491Arg	[29/29]	SNV	missense_variant	Benign	rs1881420	[137213]	0.344	19009	0.747	eas	0.736	eas	0.272	1413	0.243	afr	0.234	afr
2	29416492	C	T	ALK	1	0	NM_004304.4:c.4461G>A	NP_004295.2:p.Ser1487=	[29/29]	SNV	synonymous_variant	Likely benign
2	29416572	T	C	ALK	790	790	NM_004304.4:c.4381A>G	NP_004295.2:p.Ile1461Val	[29/29]	SNV	missense_variant	Benign	rs1670283	[137211]	0.998	124701	1	eas,nfe,sas	0.995	nfe	0.991	15407	1	nfe	0.987	nfe
2	29416615	G	A	ALK	201	17	NM_004304.4:c.4338C>T	NP_004295.2:p.Thr1446=	[29/29]	SNV	synonymous_variant	Benign	rs56132472	[250715]	0.0928	1339	0.119	nfe	0.117	nfe	0.115	230	0.134	nfe	0.129	nfe
2	29416794	G	A	ALK	219	19	NM_004304.4:c.4165-6C>T		[28/28]	SNV	splice_region_variant&intron_variant&splice_polypyrimidine_tract_variant	Benign	rs17007646	[250716]	0.125	2850	0.376	afr	0.368	afr	0.206	793	0.367	afr	0.356	afr
2	29419591	G	T	ALK	661	268	NM_004304.4:c.4164+45C>A		[28/28]	SNV	intron_variant	Benign	rs1670284		0.52	36453	0.628	nfe	0.624	nfe	0.505	4262	0.617	nfe	0.607	nfe
2	29432625	C	A	ALK	8	0	NM_004304.4:c.3836+27G>T		[25/28]	SNV	intron_variant	Benign	rs3738868		0.0275	648	0.27	afr	0.263	afr	0.0779	278	0.264	afr	0.255	afr
2	29432776	T	C	ALK	23	0	NM_004304.4:c.3744-32A>G		[24/28]	SNV	intron_variant	Benign	rs3738867		0.0387	668	0.271	afr	0.264	afr	0.09	289	0.266	afr	0.257	afr
2	29436901	C	T	ALK	1	0	NM_004304.4:c.3692G>A	NP_004295.2:p.Arg1231Gln	[24/29]	SNV	missense_variant	Uncertain significance	rs200110351	[392700]	0.000187	0	0.000381	eas	0.000178	eas	0.000223	0	0.00026	nfe	8.83e-05	nfe
2	29436902	G	A	ALK	1	0	NM_004304.4:c.3691C>T	NP_004295.2:p.Arg1231Trp	[24/29]	SNV	missense_variant	Uncertain significance	rs771475772	[451016]	7.16e-05	0	0.000231	amr	0.000115	amr
2	29436933	G	C	ALK	1	0	NM_004304.4:c.3660C>G	NP_004295.2:p.Ser1220=	[24/29]	SNV	synonymous_variant	Uncertain significance	rs202010057	[472769]	2.78e-05	0	5.78e-05	amr	1.69e-05	nfe
2	29436966	G	A	ALK	1	0	NM_004304.4:c.3646-19C>T		[23/28]	SNV	intron_variant	Likely benign	rs368380756		3.59e-05	0	9.82e-05	sas	2.6e-05	sas	3.19e-05	0	0.000115	afr	5e-06	afr
2	29436976	C	T	ALK	1	0	NM_004304.4:c.3646-29G>A		[23/28]	SNV	intron_variant	Likely benign	rs376055205		0.00128	0	0.00239	nfe	0.00216	nfe	0.00134	0	0.00182	nfe	0.00129	nfe
2	29443584	G	T	ALK	4	0	NM_004304.4:c.3633C>A	NP_004295.2:p.Thr1211=	[23/29]	SNV	synonymous_variant	Likely benign	rs144437923	[288986]	0.000303	0	0.00055	nfe	0.000439	nfe	9.56e-05	0	0.00013	nfe	2.24e-05	nfe
2	29443623	G	A	ALK	2	0	NM_004304.4:c.3594C>T	NP_004295.2:p.Leu1198=	[23/29]	SNV	synonymous_variant	Likely benign	rs56071005	[238724]	0.00137	2	0.00261	nfe	0.00236	nfe	0.00162	1	0.0024	nfe	0.00179	nfe
2	29443637	T	C	ALK	1	0	NM_004304.4:c.3580A>G	NP_004295.2:p.Ile1194Val	[23/29]	SNV	missense_variant	Uncertain significance
2	29443666	C	T	ALK	1	0	NM_004304.4:c.3551G>A	NP_004295.2:p.Gly1184Glu	[23/29]	SNV	missense_variant	Uncertain significance
2	29443749	G	T	ALK	3	0	NM_004304.4:c.3516-48C>A		[22/28]	SNV	intron_variant	Benign	rs80152976		0.00615	45	0.0575	eas	0.0546	eas	0.00318	5	0.000194	nfe	5.24e-05	nfe
2	29445157	G	C	ALK	68	1	NM_004304.4:c.3515+53C>G		[22/28]	SNV	intron_variant	Benign	rs76002034								0.0322	21	0.04	nfe	0.0374	nfe
2	29445192	G	A	ALK	14	0	NM_004304.4:c.3515+18C>T		[22/28]	SNV	intron_variant	Likely benign	rs79325200	[499915]	0.00482	6	0.00787	nfe	0.00744	nfe	0.00555	0	0.00779	nfe	0.00666	nfe
2	29445425	G	A	ALK	2	0	NM_004304.4:c.3408C>T	NP_004295.2:p.Ser1136=	[21/29]	SNV	synonymous_variant	Benign	rs56146053	[286754]	0.00671	73	0.0937	afr	0.0898	afr	0.0238	25	0.0843	afr	0.0793	afr
2	29445458	G	T	ALK	337	42	NM_004304.4:c.3375C>A	NP_004295.2:p.Gly1125=	[21/29]	SNV	synonymous_variant	Benign	rs3795850	[289376]	0.337	18404	0.737	eas	0.727	eas	0.273	1411	0.254	afr	0.245	afr
2	29446184	C	G	ALK	339	43	NM_004304.4:c.3359+24G>C		[20/28]	SNV	intron_variant	Benign	rs2276550		0.342	18918	0.76	eas	0.75	eas	0.275	1443	0.255	afr	0.246	afr
2	29446202	G	A	ALK	463	92	NM_004304.4:c.3359+6C>T		[20/28]	SNV	splice_region_variant&intron_variant&splice_donor_region_variant	Benign	rs4622670	[250717]	0.285	12079	0.36	sas	0.354	sas	0.254	1337	0.361	nfe	0.353	nfe
2	29446267	G	A	ALK	1	0	NM_004304.4:c.3300C>T	NP_004295.2:p.Gly1100=	[20/29]	SNV	synonymous_variant	Uncertain significance	rs752819935	[472784]	3.98e-05	0	7.92e-05	nfe	4.12e-05	nfe
2	29446385	C	T	ALK	1	0	NM_004304.4:c.3182G>A	NP_004295.2:p.Arg1061Gln	[20/29]	SNV	missense_variant	Uncertain significance	rs72852032	[137209]	6.43e-05	0	0.000327	sas	0.000176	sas	3.19e-05	0	0.000115	afr	5e-06	afr
2	29447407	C	T	ALK	1	0	NM_004304.4:c.3172+920G>A		[19/28]	SNV	intron_variant	Likely benign
2	29447605	T	C	ALK	3	1	NM_004304.4:c.3172+722A>G		[19/28]	SNV	intron_variant	Likely benign	rs549728442								0.000892	0	0.00143	nfe	0.000964	nfe
2	29447615	T	C	ALK	17	0	NM_004304.4:c.3172+712A>G		[19/28]	SNV	intron_variant	Benign	rs79214947								0.0133	5	0.0179	nfe	0.0162	nfe
2	29448384	C	T	ALK	1	0	NM_004304.4:c.3115G>A	NP_004295.2:p.Val1039Met	[19/29]	SNV	missense_variant	Uncertain significance	rs200080181	[392722]	0.000109	0	0.000241	nfe	0.000169	nfe	6.37e-05	0	0.000115	afr	5e-06	afr
2	29448443	G	T	ALK	1	0	NM_004304.4:c.3068-12C>A		[18/28]	SNV	intron_variant&splice_polypyrimidine_tract_variant	Uncertain significance	rs1020176274		4.3e-06	0	3.57e-05	sas	1e-06	sas
2	29449762	T	C	ALK	3	0	NM_004304.4:c.3067+26A>G		[18/28]	SNV	intron_variant	Likely benign	rs145846569		0.00179	3	0.00402	sas	0.00344	sas	0.00213	0	0.00318	nfe	0.00247	nfe
2	29449798	G	T	ALK	1	0	NM_004304.4:c.3057C>A	NP_004295.2:p.Val1019=	[18/29]	SNV	synonymous_variant	Benign	rs138406372	[285971]	0.00259	10	0.0144	sas	0.0133	sas	9.55e-05	0	0.00013	nfe	2.24e-05	nfe
2	29449819	C	T	ALK	212	16	NM_004304.4:c.3036G>A	NP_004295.2:p.Thr1012=	[18/29]	SNV	synonymous_variant	Benign	rs2293563	[250718]	0.156	3252	0.208	afr	0.202	afr	0.168	464	0.211	afr	0.203	afr
2	29449927	G	A	ALK	1	0	NM_004304.4:c.2928C>T	NP_004295.2:p.His976=	[18/29]	SNV	synonymous_variant	Likely benign	rs75895956	[238730]	0.000326	0	0.000449	nfe	0.00035	nfe	0.000191	0	0.000324	nfe	0.000127	nfe
2	29449959	G	A	ALK	1	0	NM_004304.4:c.2915-19C>T		[17/28]	SNV	intron_variant	Likely benign	rs749399627		7.96e-06	0	1.76e-05	nfe	2.92e-06	nfe	3.19e-05	0	6.49e-05	nfe	3e-06	nfe
2	29450383	G	A	ALK	16	0	NM_004304.4:c.2914+57C>T		[17/28]	SNV	intron_variant	Benign	rs114991822								0.0134	5	0.0181	nfe	0.0163	nfe
2	29450393	A	G	ALK	1	0	NM_004304.4:c.2914+47T>C		[17/28]	SNV	intron_variant	Likely benign	rs146092861		0.000103	0	0.00141	afr	0.000967	afr	0.000351	0	0.00126	afr	0.000709	afr
2	29451727	C	T	ALK	1	0	NM_004304.4:c.2815+23G>A		[16/28]	SNV	intron_variant	Uncertain significance	rs202214009		0.000286	0	0.000513	nfe	0.000406	nfe	0.000418	0	0.000786	nfe	0.000453	nfe
2	29451853	A	G	ALK	1	0	NM_004304.4:c.2712T>C	NP_004295.2:p.His904=	[16/29]	SNV	synonymous_variant	Uncertain significance
2	29451889	G	A	ALK	1	0	NM_004304.4:c.2676C>T	NP_004295.2:p.Ala892=	[16/29]	SNV	synonymous_variant	Likely benign	rs138668699	[238734]	0.0022	2	0.00256	eas	0.00197	eas	0.00251	0	0.00085	nfe	0.000502	nfe
2	29451957	C	T	ALK	2	0	NM_004304.4:c.2633-25G>A		[15/28]	SNV	intron_variant	Likely benign	rs201414973		0.00152	0	0.00267	amr	0.00223	amr	0.00156	0	0.00234	nfe	0.00173	nfe
2	29455178	C	T	ALK	1	0	NM_004304.4:c.2624G>A	NP_004295.2:p.Gly875Glu	[15/29]	SNV	missense_variant	Uncertain significance	rs374375387	[558035]	3.98e-06	0	8.79e-06	nfe	0		3.19e-05	0	6.48e-05	nfe	3e-06	nfe
2	29455195	C	T	ALK	1	0	NM_004304.4:c.2607G>A	NP_004295.2:p.Gly869=	[15/29]	SNV	synonymous_variant	Uncertain significance
2	29455267	A	G	ALK	704	334	NM_004304.4:c.2535T>C	NP_004295.2:p.Gly845=	[15/29]	SNV	synonymous_variant	Benign	rs2256740	[250719]	0.607	49732	0.71	nfe	0.706	nfe	0.623	6354	0.7	nfe	0.689	nfe
2	29455276	G	A	ALK	1	0	NM_004304.4:c.2526C>T	NP_004295.2:p.Ala842=	[15/29]	SNV	synonymous_variant	Likely benign	rs145271283	[238737]	0.000704	3	0.00271	sas	0.00224	sas	0.000127	0	0.000194	nfe	5.24e-05	nfe
2	29456384	T	C	ALK	142	5	NM_004304.4:c.2487+47A>G		[14/28]	SNV	intron_variant	Benign	rs77684724		0.0629	619	0.0926	nfe	0.0911	nfe	0.0647	73	0.0866	nfe	0.0827	nfe
2	29456385	G	A	ALK	140	4	NM_004304.4:c.2487+46C>T		[14/28]	SNV	intron_variant	Benign	rs76630156		0.0608	588	0.0901	nfe	0.0886	nfe	0.0611	66	0.0846	nfe	0.0808	nfe
2	29456578	GC	A	ALK	1	0	NM_004304.4:c.2356-17_2356-16delinsT		[13/28]	indel	intron_variant&splice_polypyrimidine_tract_variant	Likely benign
2	29462520	G	A	ALK	165	8	NM_004304.4:c.2355+26C>T		[13/28]	SNV	intron_variant	Benign	rs77855517		0.0836	1105	0.14	afr	0.136	afr	0.109	199	0.143	afr	0.137	afr
2	29473922	T	C	ALK	1	0	NM_004304.4:c.2204+49A>G		[12/28]	SNV	intron_variant	Likely benign	rs201902762		1.31e-05	0	0.000136	afr	2.35e-05	afr
2	29473926	C	A	ALK	2	0	NM_004304.4:c.2204+45G>T		[12/28]	SNV	intron_variant	Likely benign	rs13405107		0.000801	2	0.00157	nfe	0.00137	nfe	0.00051	0	0.000714	nfe	0.0004	nfe
2	29473926	C	T	ALK	1	0	NM_004304.4:c.2204+45G>A		[12/28]	SNV	intron_variant	Benign	rs13405107		0.00221	6	0.0252	afr	0.0231	afr	0.00679	5	0.0239	afr	0.0212	afr
2	29474065	C	T	ALK	1	0	NM_004304.4:c.2110G>A	NP_004295.2:p.Ala704Thr	[12/29]	SNV	missense_variant	Uncertain significance	rs34829159	[558386]	1.99e-05	0	6.17e-05	afr	3e-06	afr
2	29474165	G	A	ALK	1	0	NM_004304.4:c.2042-32C>T		[11/28]	SNV	intron_variant	Likely benign	rs141203464		0.00102	2	0.004	afr	0.00318	afr	0.00137	0	0.00413	afr	0.00307	afr
2	29474168	G	A	ALK	1	0	NM_004304.4:c.2042-35C>T		[11/28]	SNV	intron_variant	Benign	rs13413612		0.00235	4	0.0275	afr	0.0253	afr	0.00727	5	0.0257	afr	0.023	afr
2	29474235	C	T	ALK	2	0	NM_004304.4:c.2042-102G>A		[11/28]	SNV	intron_variant	Likely benign
2	29497921	C	A	ALK	1	0	NM_004304.4:c.2041+44G>T		[11/28]	SNV	intron_variant	Benign	rs149039367		0.00484	25	0.0324	amr	0.0308	amr	0.00111	0	0.000459	afr	0.000156	afr
2	29497967	G	A	ALK	41	2	NM_004304.4:c.2039C>T	NP_004295.2:p.Thr680Ile	[11/29]	SNV	missense_variant&splice_region_variant	Benign	rs35228363	[137201]	0.0163	53	0.0251	nfe	0.0244	nfe	0.0164	5	0.0237	nfe	0.0217	nfe
2	29498063	G	A	ALK	1	0	NM_004304.4:c.1943C>T	NP_004295.2:p.Thr648Ile	[11/29]	SNV	missense_variant	Likely benign	rs116202066	[137200]	0.000565	3	0.00806	afr	0.00694	afr	0.00239	1	0.00861	afr	0.00705	afr
2	29498210	A	G	ALK	790	775	NM_004304.4:c.1912+58T>C		[10/28]	SNV	intron_variant	Benign	rs4589708								0.899	12905	0.989	nfe	0.976	nfe
2	29519715	T	C	ALK	2	0	NM_004304.4:c.1817+39A>G		[9/28]	SNV	intron_variant	Benign	rs78066015		0.00349	14	0.0468	afr	0.044	afr	0.0152	8	0.054	afr	0.0499	afr
2	29519782	C	A	ALK	1	0	NM_004304.4:c.1789G>T	NP_004295.2:p.Val597Leu	[9/29]	SNV	missense_variant	Uncertain significance	rs1287192859								3.19e-05	0	0		0
2	29519816	G	A	ALK	1	0	NM_004304.4:c.1755C>T	NP_004295.2:p.Ala585=	[9/29]	SNV	synonymous_variant	Likely benign	rs373605278	[238747]	0.000195	0	0.000388	nfe	0.000296	nfe	0.000414	0	0.000843	nfe	0.000498	nfe
2	29541096	T	C	ALK	1	0	NM_004304.4:c.1647+74A>G		[8/28]	SNV	intron_variant	Likely benign	rs1289010933								3.18e-05	0	6.48e-05	nfe	3e-06	nfe
2	29541104	C	T	ALK	715	365	NM_004304.4:c.1647+66G>A		[8/28]	SNV	intron_variant	Benign	rs2276549								0.579	6030	0.708	nfe	0.697	nfe
2	29541116	A	G	ALK	1	0	NM_004304.4:c.1647+54T>C		[8/28]	SNV	intron_variant	Likely benign
2	29541191	C	G	ALK	1	0	NM_004304.4:c.1626G>C	NP_004295.2:p.Pro542=	[8/29]	SNV	synonymous_variant	Likely benign	rs143916398	[286759]	0.000167	0	0.00029	nfe	0.000211	nfe	0.000127	0	0.000259	nfe	8.83e-05	nfe
2	29541299	C	T	ALK	42	0	NM_004304.4:c.1547-29G>A		[7/28]	SNV	intron_variant	Benign	rs144545604		0.0155	54	0.0224	nfe	0.0217	nfe	0.0164	5	0.0226	nfe	0.0207	nfe
2	29543663	T	C	ALK	780	668	NM_004304.4:c.1500A>G	NP_004295.2:p.Gln500=	[7/29]	SNV	synonymous_variant	Benign	rs2293564	[250720]	0.878	98158	0.918	nfe	0.914	nfe	0.803	10612	0.921	nfe	0.909	nfe
2	29543699	G	A	ALK	13	0	NM_004304.4:c.1464C>T	NP_004295.2:p.Gly488=	[7/29]	SNV	synonymous_variant	Likely benign	rs56165377	[250721]	0.00598	12	0.00943	nfe	0.00896	nfe	0.00564	0	0.00869	nfe	0.00749	nfe
2	29543736	A	G	ALK	44	0	NM_004304.4:c.1427T>C	NP_004295.2:p.Val476Ala	[7/29]	SNV	missense_variant	Benign	rs35093491	[137224]	0.0285	133	0.0385	nfe	0.0375	nfe	0.0217	15	0.0309	nfe	0.0286	nfe
2	29551161	G	A	ALK	341	38	NM_004304.4:c.1414+55C>T		[6/28]	SNV	intron_variant	Benign	rs62130643								0.176	577	0.248	nfe	0.241	nfe
2	29606575	G	A	ALK	2	0	NM_004304.4:c.1282+23C>T		[5/28]	SNV	intron_variant	Likely benign	rs368426173		0.000123	0	0.00022	nfe	0.000153	nfe	6.37e-05	0	0.000115	afr	5e-06	afr
2	29606691	C	T	ALK	1	0	NM_004304.4:c.1189G>A	NP_004295.2:p.Asp397Asn	[5/29]	SNV	missense_variant	Uncertain significance	rs747810439	[450792]	5.17e-05	0	0.000114	nfe	6.67e-05	nfe	6.37e-05	0	6.48e-05	nfe	3e-06	nfe
2	29754721	T	C	ALK	248	18	NM_004304.4:c.1154+60A>G		[4/28]	SNV	intron_variant	Benign	rs11689790								0.124	311	0.173	nfe	0.167	nfe
2	29754835	G	C	ALK	1	0	NM_004304.4:c.1100C>G	NP_004295.2:p.Pro367Arg	[4/29]	SNV	missense_variant	Uncertain significance	rs144030155	[137221]	0.000139	0	0.00022	nfe	0.000153	nfe	0.000159	0	0.00023	afr	5.24e-05	nfe
2	29755003	C	T	ALK	45	0	NM_004304.4:c.953-21G>A		[3/28]	SNV	intron_variant	Benign	rs62131079		0.0163	47	0.0243	nfe	0.0235	nfe	0.0187	10	0.0271	nfe	0.0249	nfe
2	29917660	G	C	ALK	18	0	NM_004304.4:c.952+56C>G		[3/28]	SNV	intron_variant	Likely benign	rs201130530								0.00398	1	0.00544	nfe	0.0045	nfe
2	29917700	G	A	ALK	4	0	NM_004304.4:c.952+16C>T		[3/28]	SNV	intron_variant	Benign	rs112736234	[500154]	0.00326	16	0.0454	afr	0.0427	afr	0.0131	9	0.0468	afr	0.0431	afr
2	29917736	C	T	ALK	2	0	NM_004304.4:c.932G>A	NP_004295.2:p.Arg311His	[3/29]	SNV	missense_variant	Uncertain significance	rs150966028	[137219]	0.00045	0	0.00105	afr	0.000705	sas	0.000733	0	0.00149	afr	0.000883	afr
2	29917940	C	G	ALK	760	521	NM_004304.4:c.788-60G>C		[2/28]	SNV	intron_variant	Benign	rs2256376								0.641	7367	0.817	nfe	0.805	nfe
2	29917948	T	A	ALK	2	0	NM_004304.4:c.788-68A>T		[2/28]	SNV	intron_variant	Likely benign
2	29940529	A	C	ALK	1	0	NM_004304.4:c.702T>G	NP_004295.2:p.Pro234=	[2/29]	SNV	synonymous_variant	Uncertain significance	rs2246745	[238755]	0.000119	0	0.000237	nfe	0.000167	nfe	3.19e-05	0	6.49e-05	nfe	3e-06	nfe
2	29940529	A	T	ALK	761	520	NM_004304.4:c.702T>A	NP_004295.2:p.Pro234=	[2/29]	SNV	synonymous_variant	Benign	rs2246745	[250722]	0.741	71602	0.814	nfe	0.81	nfe	0.638	7372	0.817	nfe	0.805	nfe
2	30142814	A	T	ALK	1	0	NM_004304.4:c.667+45T>A		[1/28]	SNV	intron_variant	Likely benign	rs751028449		4.5e-05	0	0.0001	sas	2.95e-05	nfe
2	30142825	T	C	ALK	1	0	NM_004304.4:c.667+34A>G		[1/28]	SNV	intron_variant	Likely benign	rs145827844		0.000199	0	0.000493	amr	0.000314	amr	6.37e-05	0	0		0
2	30142865	C	G	ALK	1	0	NM_004304.4:c.661G>C	NP_004295.2:p.Gly221Arg	[1/29]	SNV	missense_variant	Uncertain significance	rs199584443	[451128]	0.000156	0	0.000556	sas	0.000354	sas	9.55e-05	0	0.00013	nfe	2.24e-05	nfe
2	30142910	C	T	ALK	1	0	NM_004304.4:c.616G>A	NP_004295.2:p.Ala206Thr	[1/29]	SNV	missense_variant	Uncertain significance	rs141093002	[518152]	4.39e-05	0	9.8e-05	sas	2.6e-05	sas
2	30143420	G	A	ALK	4	0	NM_004304.4:c.106C>T	NP_004295.2:p.Pro36Ser	[1/29]	SNV	missense_variant	Uncertain significance	rs201490095	[137196]	0.000593	0	0.00101	nfe	0.00085	nfe	0.000223	0	0.000324	nfe	0.000127	nfe
2	30143498	GG	AC	ALK	1	0	NM_004304.4:c.27_28delinsGT	NP_004295.2:p.LeuLeu9=	[1/29]	substitution	synonymous_variant	Uncertain significance	rs1553380482	[451153]
2	30143499	G	C	ALK	768	628	NM_004304.4:c.27C>G	NP_004295.2:p.Leu9=	[1/29]	SNV	synonymous_variant	Benign	rs4358080	[250724]	0.907	58443	1	eas	0.984	eas	0.89	12391	0.911	nfe	0.899	nfe
2	30143530	C	T	ALK	37	2	NM_004304.4:c.-5G>A		[1/29]	SNV	5_prime_UTR_variant	Benign	rs56270786	[289007]	0.0122	19	0.0209	nfe	0.0198	nfe	0.0122	4	0.0188	nfe	0.017	nfe
2	30143705	G	C	ALK	1	0	NM_004304.4:c.-180C>G		[1/29]	SNV	5_prime_UTR_variant	Likely benign	rs547699380								3.19e-05	0	0.000115	afr	5e-06	afr
2	30143742	G	C	ALK	2	0	NM_004304.4:c.-217C>G		[1/29]	SNV	5_prime_UTR_variant	Likely benign
2	30143798	C	G	ALK	2	0	NM_004304.4:c.-273G>C		[1/29]	SNV	5_prime_UTR_variant	Benign	rs72857538	[289420]							0.0116	5	0.0416	afr	0.038	afr
2	30143817	C	T	ALK	5	0	NM_004304.4:c.-292G>A		[1/29]	SNV	5_prime_UTR_variant	Likely benign	rs578166431	[289021]							0.00153	0	0.00214	nfe	0.00157	nfe
2	30143838	G	C	ALK	2	0	NM_004304.4:c.-313C>G		[1/29]	SNV	5_prime_UTR_variant	Benign	rs72857540	[289028]							0.0116	5	0.0416	afr	0.0381	afr
2	30143940	A	G	ALK	5	0	NM_004304.4:c.-415T>C		[1/29]	SNV	5_prime_UTR_variant	Likely benign	rs755231246	[286018]							0.000255	0	0.000259	nfe	8.82e-05	nfe
2	30144087	C	A	ALK	1	0	NM_004304.4:c.-562G>T		[1/29]	SNV	5_prime_UTR_variant	Likely benign
2	47630085	G	A	MSH2	1	0				SNV	upstream_gene_variant	Likely benign
2	47630101	G	A	MSH2	1	0				SNV	upstream_gene_variant	Likely benign	rs587781551	[150887]							3.19e-05	0	6.48e-05	nfe	3e-06	nfe
2	47630152	C	T	MSH2	1	0				SNV	upstream_gene_variant	Likely benign	rs17224094	[150783]							0.00134	0	0.00162	nfe	0.00113	nfe
2	47630209	C	T	MSH2	1	0	NM_000251.2:c.-122C>T		[1/16]	SNV	5_prime_UTR_variant	Likely benign
2	47630213	T	C	MSH2	202	16	NM_000251.2:c.-118T>C		[1/16]	SNV	5_prime_UTR_variant	Benign	rs2303425	[95960]							0.113	247	0.141	nfe	0.136	nfe
2	47630294	C	T	MSH2	1	0	NM_000251.2:c.-37C>T		[1/16]	SNV	5_prime_UTR_variant	Likely benign	rs1057521593	[367366]	1.2e-05	0	2.89e-05	nfe	4.8e-06	nfe
2	47630334	G	A	MSH2	1	0	NM_000251.2:c.4G>A	NP_000242.1:p.Ala2Thr	[1/16]	SNV	missense_variant	Likely benign	rs63750466	[50089]	0.000152	0	0.000259	nfe	0.000179	nfe	3.19e-05	0	0		0
2	47630353	C	T	MSH2	1	0	NM_000251.2:c.23C>T	NP_000242.1:p.Thr8Met	[1/16]	SNV	missense_variant	Benign	rs17217716	[96439]	0.00303	6	0.0148	amr	0.0137	amr	0.00086	0	0.00023	afr	3.98e-05	afr
2	47630410	C	G	MSH2	1	0	NM_000251.2:c.80C>G	NP_000242.1:p.Pro27Arg	[1/16]	SNV	missense_variant	Uncertain significance	rs750746034	[558125]	9.16e-06	0	2.04e-05	nfe	3.4e-06	nfe
2	47630476	A	T	MSH2	1	0	NM_000251.2:c.146A>T	NP_000242.1:p.Asp49Val	[1/16]	SNV	missense_variant	Uncertain significance	rs63750335	[96150]	8.63e-06	0	1.93e-05	nfe	3.21e-06	nfe
2	47630512	A	G	MSH2	1	0	NM_000251.2:c.182A>G	NP_000242.1:p.Gln61Arg	[1/16]	SNV	missense_variant	Uncertain significance
2	47630550	C	G	MSH2	501	114	NM_000251.2:c.211+9C>G		[1/15]	SNV	intron_variant	Benign	rs2303426	[45235]	0.473	25877	0.815	eas	0.804	eas	0.555	5205	0.758	afr	0.742	afr
2	47635602	C	G	MSH2	1	0	NM_000251.2:c.274C>G	NP_000242.1:p.Leu92Val	[2/16]	SNV	missense_variant	Uncertain significance	rs587779154	[96516]	5.97e-05	0	0.000262	sas	0.00013	sas
2	47635667	G	A	MSH2	7	0	NM_000251.2:c.339G>A	NP_000242.1:p.Lys113=	[2/16]	SNV	synonymous_variant	Benign	rs35898375	[45238]	0.00294	3	0.00488	nfe	0.00455	nfe	0.00229	0	0.00298	nfe	0.0023	nfe
2	47637246	A	G	MSH2	2	0	NM_000251.2:c.380A>G	NP_000242.1:p.Asn127Ser	[3/16]	SNV	missense_variant	Benign	rs17217772	[45239]	0.00575	46	0.0782	afr	0.0746	afr	0.0218	25	0.0772	afr	0.0723	afr
2	47637301	T	G	MSH2	1	0	NM_000251.2:c.435T>G	NP_000242.1:p.Ile145Met	[3/16]	SNV	missense_variant	Uncertain significance	rs63750124	[96572]	0.000322	0	0.000492	nfe	0.000389	nfe	0.000191	0	0.000259	nfe	8.82e-05	nfe
2	47637337	C	A	MSH2	2	0	NM_000251.2:c.471C>A	NP_000242.1:p.Gly157=	[3/16]	SNV	synonymous_variant	Likely benign	rs61756463	[96576]	0.00109	1	0.014	eas	0.0126	eas	0.00051	0	0		0
2	47637507	G	T	MSH2	1	0	NM_000251.2:c.641G>T	NP_000242.1:p.Arg214Ile	[3/16]	SNV	missense_variant	Uncertain significance	rs763298811	[221212]
2	47639506	TC	T	MSH2	3	0	NM_000251.2:c.646-46del		[3/15]	deletion	intron_variant	Uncertain significance	rs752468406		0.000441	0	0.000936	nfe	0.000784	nfe	0.00163	0	0.00285	nfe	0.00218	nfe
2	47641373	A	G	MSH2	1	0	NM_000251.2:c.793-35A>G		[4/15]	SNV	intron_variant	Likely benign	rs773924425		4.03e-06	0	3.32e-05	sas	1e-06	sas
2	47641385	G	A	MSH2	1	0	NM_000251.2:c.793-23G>A		[4/15]	SNV	intron_variant	Benign	rs17224255	[214576]	0.0033	17	0.0463	afr	0.0435	afr	0.0137	11	0.0479	afr	0.0441	afr
2	47641427	C	G	MSH2	1	0	NM_000251.2:c.812C>G	NP_000242.1:p.Ser271Cys	[5/16]	SNV	missense_variant	Uncertain significance	rs139891783	[221217]
2	47641603	A	G	MSH2	1	0	NM_000251.2:c.942+46A>G		[5/15]	SNV	intron_variant	Likely benign	rs779552627		5.14e-05	0	0.000107	nfe	5.28e-05	nfe
2	47641628	A	C	MSH2	1	0	NM_000251.2:c.942+71A>C		[5/15]	SNV	intron_variant	Likely benign	rs528318311								6.49e-05	0	0.000132	nfe	2.27e-05	nfe
2	47643457	G	A	MSH2	35	0	NM_000251.2:c.965G>A	NP_000242.1:p.Gly322Asp	[6/16]	SNV	missense_variant	Benign	rs4987188	[16801]	0.0134	48	0.0171	nfe	0.0164	nfe	0.0171	9	0.0247	nfe	0.0227	nfe
2	47643476	C	T	MSH2	2	0	NM_000251.2:c.984C>T	NP_000242.1:p.Ala328=	[6/16]	SNV	synonymous_variant	Likely benign	rs4987189	[96744]	0.00495	24	0.0302	sas	0.0286	sas	0.000764	0	0.0013	nfe	0.000859	nfe
2	47643606	AC	A	MSH2	1	0	NM_000251.2:c.1076+40del		[6/15]	deletion	intron_variant	Uncertain significance
2	47656871	T	C	MSH2	15	0	NM_000251.2:c.1077-10T>C		[6/15]	SNV	intron_variant&splice_polypyrimidine_tract_variant	Benign	rs17224360	[45224]	0.0145	58	0.0195	nfe	0.0189	nfe	0.0107	2	0.0168	nfe	0.0151	nfe
2	47656935	A	G	MSH2	1	0	NM_000251.2:c.1131A>G	NP_000242.1:p.Gln377=	[7/16]	SNV	synonymous_variant	Uncertain significance	rs181852377	[181933]	5.17e-05	0	0.000326	eas	0.000141	eas
2	47656972	C	T	MSH2	1	0	NM_000251.2:c.1168C>T	NP_000242.1:p.Leu390Phe	[7/16]	SNV	missense_variant	Benign	rs17224367	[50080]	0.00155	4	0.02	eas	0.0183	eas	0.000766	0	0		0
2	47657023	C	G	MSH2	1	0	NM_000251.2:c.1219C>G	NP_000242.1:p.Leu407Val	[7/16]	SNV	missense_variant	Uncertain significance
2	47672620	A	G	MSH2	1	0	NM_000251.2:c.1277-67A>G		[7/15]	SNV	intron_variant	Likely benign	rs114494667								0.00309	0	0.0108	afr	0.00902	afr
2	47672671	T	C	MSH2	1	0	NM_000251.2:c.1277-16T>C		[7/15]	SNV	intron_variant&splice_polypyrimidine_tract_variant	Uncertain significance	rs368653974	[141956]	0.000145	0	0.000284	nfe	0.000206	nfe	0.000191	0	0.000324	nfe	0.000127	nfe
2	47672731	A	C	MSH2	1	0	NM_000251.2:c.1321A>C	NP_000242.1:p.Thr441Pro	[8/16]	SNV	missense_variant	Uncertain significance	rs587779086	[96103]	1.99e-05	0	4.41e-05	nfe	1.69e-05	nfe	6.37e-05	0	0.00013	nfe	2.24e-05	nfe
2	47672802	C	T	MSH2	1	0	NM_000251.2:c.1386+6C>T		[8/15]	SNV	splice_region_variant&intron_variant&splice_donor_region_variant	Uncertain significance
2	47690162	G	T	MSH2	1	0	NM_000251.2:c.1387-8G>T		[8/15]	SNV	splice_region_variant&intron_variant&splice_polypyrimidine_tract_variant	Benign	rs187525243	[45227]	0.00215	2	0.00248	sas	0.00203	sas	0.00134	0	0.00136	nfe	0.000913	nfe
2	47693768	T	C	MSH2	2	0	NM_000251.2:c.1511-29T>C		[9/15]	SNV	intron_variant	Likely benign	rs186239388		0.000527	0	0.000828	nfe	0.000693	nfe	0.00153	0	0.00279	nfe	0.00213	nfe
2	47693788	A	T	MSH2	204	16	NM_000251.2:c.1511-9A>T		[9/15]	SNV	intron_variant&splice_polypyrimidine_tract_variant	Benign	rs12998837	[45228]	0.0872	1316	0.129	nfe	0.127	nfe	0.1	212	0.142	nfe	0.137	nfe
2	47693846	A	G	MSH2	1	0	NM_000251.2:c.1560A>G	NP_000242.1:p.Gly520=	[10/16]	SNV	synonymous_variant	Uncertain significance	rs63750820	[141957]	0.000131	0	2.64e-05	nfe	7.01e-06	nfe	3.19e-05	0	0		0
2	47693849	T	C	MSH2	1	0	NM_000251.2:c.1563T>C	NP_000242.1:p.Tyr521=	[10/16]	SNV	synonymous_variant	Uncertain significance	rs63750330	[96173]	0.000314	0	0.000387	nfe	0.000296	nfe	0.00137	0	0.00246	nfe	0.00184	nfe
2	47693958	C	T	MSH2	1	0	NM_000251.2:c.1661+11C>T		[10/15]	SNV	intron_variant	Likely benign	rs377154011	[483333]	9.57e-05	0	0.000694	amr	0.000478	amr
2	47693959	G	A	MSH2	382	52	NM_000251.2:c.1661+12G>A		[10/15]	SNV	intron_variant	Benign	rs3732183	[45229]	0.343	16803	0.657	eas	0.647	eas	0.416	3056	0.62	afr	0.606	afr
2	47698095	G	A	MSH2	1	0	NM_000251.2:c.1662-9G>A		[10/15]	SNV	intron_variant&splice_polypyrimidine_tract_variant	Benign	rs17218356	[96205]	0.00133	2	0.0161	afr	0.0145	afr	0.00398	1	0.0137	afr	0.0117	afr
2	47698108	T	C	MSH2	5	0	NM_000251.2:c.1666T>C	NP_000242.1:p.Leu556=	[11/16]	SNV	synonymous_variant	Benign	rs61756466	[45230]	0.00428	4	0.007	nfe	0.0066	nfe	0.00414	0	0.00622	nfe	0.00521	nfe
2	47698128	G	C	MSH2	1	0	NM_000251.2:c.1686G>C	NP_000242.1:p.Glu562Asp	[11/16]	SNV	missense_variant	Uncertain significance	rs786203850	[181951]
2	47698172	T	C	MSH2	4	0	NM_000251.2:c.1730T>C	NP_000242.1:p.Ile577Thr	[11/16]	SNV	missense_variant	Likely benign	rs63749910	[50083]	0.000139	0	0.000282	nfe	0.000205	nfe	0.000223	0	0.000324	nfe	0.000127	nfe
2	47698179	A	G	MSH2	1	0	NM_000251.2:c.1737A>G	NP_000242.1:p.Lys579=	[11/16]	SNV	synonymous_variant	Likely benign	rs61756467	[45232]	0.00215	2	0.00252	sas	0.00206	sas	0.00131	0	0.00136	nfe	0.000911	nfe
2	47698210	A	C	MSH2	1	0	NM_000251.2:c.1759+9A>C		[11/15]	SNV	intron_variant	Likely benign	rs994093288	[392898]	7.98e-06	0	1.77e-05	nfe	2.93e-06	nfe
2	47702102	G	A	MSH2	56	0	NM_000251.2:c.1760-62G>A		[11/15]	SNV	intron_variant	Benign	rs17218439	[96250]							0.0292	23	0.0369	nfe	0.0344	nfe
2	47703500	T	C	MSH2	144	8	NM_000251.2:c.2006-6T>C		[12/15]	SNV	splice_region_variant&intron_variant&splice_polypyrimidine_tract_variant	Benign	rs2303428	[45233]	0.115	2361	0.355	eas	0.348	eas	0.0961	231	0.103	nfe	0.0987	nfe
2	47703814	TTG	T	MSH2	1	0	NM_000251.2:c.2210+106_2210+107del		[13/15]	deletion	intron_variant	Uncertain significance	rs1392367864								6.37e-05	0	0		0
2	47705405	C	A	MSH2	1	0	NM_000251.2:c.2211-6C>A		[13/15]	SNV	splice_region_variant&intron_variant&splice_polypyrimidine_tract_variant	Uncertain significance	rs267608003	[212202]	9.95e-05	0	0.00022	nfe	0.000153	nfe	6.38e-05	0	0.00013	nfe	2.24e-05	nfe
2	47705567	C	G	MSH2	1	0	NM_000251.2:c.2367C>G	NP_000242.1:p.Ala789=	[14/16]	SNV	synonymous_variant	Uncertain significance
2	47708050	A	G	MSH2	1	0	NM_000251.2:c.2634+40A>G		[15/15]	SNV	intron_variant	Likely benign	rs1449892501		3.99e-06	0	2.9e-05	amr	1e-06	amr
2	47709907	A	G	MSH2	1	0	NM_000251.2:c.2635-11A>G		[15/15]	SNV	intron_variant&splice_polypyrimidine_tract_variant	Uncertain significance	rs201291595	[483429]	2.4e-05	0	5.31e-05	nfe	2.3e-05	nfe	3.18e-05	0	6.48e-05	nfe	3e-06	nfe
2	47739532	C	T		1	0				SNV		Likely benign	rs751759383		8.39e-06	0	1.89e-05	nfe	3.14e-06	nfe
2	47739533	G	A		40	0				SNV		Benign	rs116117580	[139305]	0.0116	35	0.0189	nfe	0.0182	nfe	0.0104	2	0.0154	nfe	0.0138	nfe
2	47739551	A	G		483	112				SNV		Benign	rs2303424	[50306]	0.421	21907	0.682	eas	0.672	eas	0.48	3786	0.611	afr	0.598	afr
2	47739567	C	T		2	0				SNV		Benign	rs114185517		0.000878	3	0.0127	afr	0.0112	afr	0.00395	1	0.0141	afr	0.0121	afr
2	47739574	C	G		1	0				SNV		Likely benign	rs114545543		0.000641	0	0.00913	afr	0.00781	afr	0.00293	0	0.0105	afr	0.00872	afr
2	47739578	G	C		1	0				SNV		Likely benign	rs181818963		0.00217	2	0.00252	sas	0.00204	sas	0.00131	0	0.0013	nfe	0.000858	nfe
2	48010488	G	A	MSH6	50	5	NM_000179.2:c.116G>A	NP_000170.1:p.Gly39Glu	[1/10]	SNV	missense_variant	Benign	rs1042821	[45243]	0.182	4053	0.253	eas	0.247	eas	0.189	556	0.224	afr	0.215	afr
2	48010558	C	A	MSH6	54	8	NM_000179.2:c.186C>A	NP_000170.1:p.Arg62=	[1/10]	SNV	synonymous_variant	Benign	rs1042820	[45246]	0.144	1414	0.211	nfe	0.207	nfe	0.116	277	0.166	nfe	0.161	nfe
2	48011234	C	T	MSH6	2	0	NM_000179.2:c.260+602C>T		[1/9]	SNV	intron_variant	Likely benign	rs536034159								0.000481	0	0.000589	nfe	0.000307	nfe
2	48011272	C	G	MSH6	1	0	NM_000179.2:c.260+640C>G		[1/9]	SNV	intron_variant	Likely benign
2	48011277	T	C	MSH6	1	0	NM_000179.2:c.260+645T>C		[1/9]	SNV	intron_variant	Likely benign	rs951557593								3.28e-05	0	6.69e-05	nfe	3e-06	nfe
2	48018030	A	G	MSH6	55	1	NM_000179.2:c.261-36A>G		[1/9]	SNV	intron_variant	Benign	rs1800931	[94775]	0.0373	226	0.0542	nfe	0.0531	nfe	0.0386	31	0.0572	nfe	0.0541	nfe
2	48018081	A	G	MSH6	213	20	NM_000179.2:c.276A>G	NP_000170.1:p.Pro92=	[2/10]	SNV	synonymous_variant	Benign	rs1800932	[45249]	0.135	2824	0.19	nfe	0.188	nfe	0.133	321	0.167	nfe	0.162	nfe
2	48018213	C	G	MSH6	1	0	NM_000179.2:c.408C>G	NP_000170.1:p.Asp136Glu	[2/10]	SNV	missense_variant	Uncertain significance
2	48018293	TTGTGTG	T	MSH6	2	0	NM_000179.2:c.457+48_457+53del		[2/9]	deletion	intron_variant	Uncertain significance	rs574391322								3.36e-05	0	0		0
2	48018312	TGT	T	MSH6	1	0	NM_000179.2:c.457+52_457+53del		[2/9]	deletion	intron_variant	Uncertain significance
2	48018314	T	A	MSH6	474	103	NM_000179.2:c.457+52T>A		[2/9]	SNV	intron_variant	Benign	rs3136282	[95000]							0.287	1365	0.344	nfe	0.336	nfe
2	48023115	T	C	MSH6	383	63	NM_000179.2:c.540T>C	NP_000170.1:p.Asp180=	[3/10]	SNV	synonymous_variant	Benign	rs1800935	[45259]	0.213	7127	0.3	nfe	0.298	nfe	0.23	888	0.281	nfe	0.274	nfe
2	48025676	A	G	MSH6	1	0	NM_000179.2:c.628-74A>G		[3/9]	SNV	intron_variant	Likely benign	rs551670937								3.18e-05	0	6.48e-05	nfe	3e-06	nfe
2	48025694	C	T	MSH6	192	16	NM_000179.2:c.628-56C>T		[3/9]	SNV	intron_variant	Benign	rs1800936	[95017]							0.12	229	0.136	nfe	0.131	nfe
2	48025743	C	A	MSH6	1	0	NM_000179.2:c.628-7C>A		[3/9]	SNV	splice_region_variant&intron_variant&splice_polypyrimidine_tract_variant	Uncertain significance	rs373129248	[139555]	7.78e-05	0	0.000143	nfe	8.94e-05	nfe	0.000127	0	0.000259	nfe	8.82e-05	nfe
2	48025764	C	T	MSH6	164	9	NM_000179.2:c.642C>T	NP_000170.1:p.Tyr214=	[4/10]	SNV	synonymous_variant	Benign	rs1800937	[45261]	0.0711	955	0.107	nfe	0.105	nfe	0.0813	128	0.111	nfe	0.106	nfe
2	48025785	A	C	MSH6	1	0	NM_000179.2:c.663A>C	NP_000170.1:p.Glu221Asp	[4/10]	SNV	missense_variant	Uncertain significance	rs41557217	[95026]	0.000706	0	0.00111	sas	0.000914	nfe	0.000573	0	0.000907	nfe	0.000548	nfe
2	48026172	C	T	MSH6	1	0	NM_000179.2:c.1050C>T	NP_000170.1:p.Ala350=	[4/10]	SNV	synonymous_variant	Uncertain significance	rs730881802	[180051]	5.97e-05	0	0.000114	nfe	6.67e-05	nfe	0.000127	0	0.000259	nfe	8.82e-05	nfe
2	48026300	C	G	MSH6	1	0	NM_000179.2:c.1178C>G	NP_000170.1:p.Ala393Gly	[4/10]	SNV	missense_variant	Uncertain significance	rs764110569	[451318]	1.99e-05	0	4.41e-05	nfe	1.69e-05	nfe
2	48026308	C	G	MSH6	13	0	NM_000179.2:c.1186C>G	NP_000170.1:p.Leu396Val	[4/10]	SNV	missense_variant	Benign	rs2020908	[45244]	0.0054	7	0.00714	nfe	0.00673	nfe	0.0065	2	0.00778	nfe	0.00665	nfe
2	48026314	G	T	MSH6	1	0	NM_000179.2:c.1192G>T	NP_000170.1:p.Val398Leu	[4/10]	SNV	missense_variant	Uncertain significance	rs780350978		3.98e-06	0	8.81e-06	nfe	0
2	48026491	G	C	MSH6	1	0	NM_000179.2:c.1369G>C	NP_000170.1:p.Ala457Pro	[4/10]	SNV	missense_variant	Uncertain significance	rs267608052	[94664]	3.98e-06	0	8.81e-06	nfe	0
2	48026571	G	T	MSH6	1	0	NM_000179.2:c.1449G>T	NP_000170.1:p.Val483=	[4/10]	SNV	synonymous_variant	Uncertain significance	rs35590297	[139541]	0.000319	0	0.000608	nfe	0.000492	nfe	0.00035	0	0.000518	nfe	0.000257	nfe
2	48026630	C	G	MSH6	5	0	NM_000179.2:c.1508C>G	NP_000170.1:p.Ser503Cys	[4/10]	SNV	missense_variant	Likely benign	rs63750897	[94672]	0.000617	0	0.00134	nfe	0.00117	nfe	0.000733	0	0.00123	nfe	0.000806	nfe
2	48026687	A	G	MSH6	1	0	NM_000179.2:c.1565A>G	NP_000170.1:p.Gln522Arg	[4/10]	SNV	missense_variant	Uncertain significance	rs63751009	[94674]	1.19e-05	0	5.44e-05	eas	2.92e-06	nfe
2	48026790	T	C	MSH6	1	0	NM_000179.2:c.1668T>C	NP_000170.1:p.Tyr556=	[4/10]	SNV	synonymous_variant	Uncertain significance	rs730882130	[181201]	1.99e-05	0	4.41e-05	nfe	1.69e-05	nfe
2	48027090	C	G	MSH6	1	0	NM_000179.2:c.1968C>G	NP_000170.1:p.Pro656=	[4/10]	SNV	synonymous_variant	Uncertain significance	rs1553413333	[518427]
2	48027361	C	T	MSH6	1	0	NM_000179.2:c.2239C>T	NP_000170.1:p.Leu747=	[4/10]	SNV	synonymous_variant	Uncertain significance	rs63751305	[94737]	5.58e-05	0	0.000106	nfe	6.04e-05	nfe
2	48027520	G	C	MSH6	1	0	NM_000179.2:c.2398G>C	NP_000170.1:p.Val800Leu	[4/10]	SNV	missense_variant	Likely benign	rs61748083	[94753]	9.17e-05	0	0.000168	nfe	0.000109	nfe	9.55e-05	0	0.000195	nfe	5.24e-05	nfe
2	48027681	G	A	MSH6	1	0	NM_000179.2:c.2559G>A	NP_000170.1:p.Lys853=	[4/10]	SNV	synonymous_variant	Uncertain significance	rs765873566	[232768]	4.01e-06	0	8.87e-06	nfe	0
2	48027683	A	T	MSH6	1	0	NM_000179.2:c.2561A>T	NP_000170.1:p.Lys854Met	[4/10]	SNV	missense_variant	Uncertain significance	rs34374438	[94763]	0.000393	0	0.00169	eas	0.00122	eas	0.000223	0	0.000459	afr	0.000156	afr
2	48027755	T	C	MSH6	17	0	NM_000179.2:c.2633T>C	NP_000170.1:p.Val878Ala	[4/10]	SNV	missense_variant	Benign	rs2020912	[23970]	0.00511	9	0.00707	nfe	0.00666	nfe	0.00353	1	0.00583	nfe	0.00486	nfe
2	48028026	C	G	MSH6	1	0	NM_000179.2:c.2904C>G	NP_000170.1:p.Val968=	[4/10]	SNV	synonymous_variant	Uncertain significance	rs150683226	[182126]	0.000123	0	0.000261	nfe	0.000186	nfe	3.18e-05	0	0.000115	afr	5e-06	afr
2	48028088	A	G	MSH6	1	0	NM_000179.2:c.2966A>G	NP_000170.1:p.Asn989Ser	[4/10]	SNV	missense_variant	Uncertain significance	rs763146296	[393095]	4.61e-06	0	9.8e-06	nfe	0
2	48028148	A	T	MSH6	2	0	NM_000179.2:c.3026A>T	NP_000170.1:p.Lys1009Ile	[4/10]	SNV	missense_variant	Uncertain significance	rs587781593	[150946]	3.7e-05	0	6.89e-05	nfe	3.16e-05	nfe	3.18e-05	0	6.48e-05	nfe	3e-06	nfe
2	48028285	G	A	MSH6	1	0	NM_000179.2:c.3163G>A	NP_000170.1:p.Ala1055Thr	[4/10]	SNV	missense_variant	Uncertain significance	rs587779254	[94816]	1.63e-05	0	6.33e-05	afr	9.6e-06	amr	9.56e-05	0	0.000345	afr	9.37e-05	afr
2	48030583	A	G	MSH6	1	0	NM_000179.2:c.3197A>G	NP_000170.1:p.Tyr1066Cys	[5/10]	SNV	missense_variant	Uncertain significance	rs372103816	[151984]	1.99e-05	0	4.4e-05	nfe	1.69e-05	nfe
2	48030589	G	A	MSH6	1	0	NM_000179.2:c.3203G>A	NP_000170.1:p.Arg1068Gln	[5/10]	SNV	missense_variant	Uncertain significance	rs398123230	[98484]	0.000123	0	0.000246	afr	0.00016	nfe	0.000159	0	0.000344	afr	9.37e-05	afr
2	48030632	G	T	MSH6	13	0	NM_000179.2:c.3246G>T	NP_000170.1:p.Pro1082=	[5/10]	SNV	synonymous_variant	Benign	rs3136351	[51640]	0.00319	2	0.00551	nfe	0.00516	nfe	0.0043	0	0.00571	nfe	0.00475	nfe
2	48030645	C	T	MSH6	1	0	NM_000179.2:c.3259C>T	NP_000170.1:p.Pro1087Ser	[5/10]	SNV	missense_variant	Uncertain significance	rs63750998	[94834]	0.000111	0	0.000237	nfe	0.000167	nfe	0.000159	0	0.000324	nfe	0.000127	nfe
2	48030646	C	A	MSH6	1	0	NM_000179.2:c.3260C>A	NP_000170.1:p.Pro1087His	[5/10]	SNV	missense_variant	Uncertain significance	rs63750753	[133041]	0.000131	0	0.000521	amr	0.000336	amr	6.37e-05	0	0.00013	nfe	2.24e-05	nfe
2	48030651	T	C	MSH6	1	0	NM_000179.2:c.3265T>C	NP_000170.1:p.Leu1089=	[5/10]	SNV	synonymous_variant	Uncertain significance	rs34490141	[182148]	0.000239	0	0.00332	afr	0.00261	afr	0.000955	0	0.00344	afr	0.00248	afr
2	48030692	T	A	MSH6	6	0	NM_000179.2:c.3306T>A	NP_000170.1:p.Thr1102=	[5/10]	SNV	synonymous_variant	Benign	rs2020910	[45251]	0.0203	380	0.203	eas	0.198	eas	0.0143	22	0.00757	afr	0.00611	afr
2	48030838	A	T	MSH6	496	103	NM_000179.2:c.3438+14A>T		[5/9]	SNV	intron_variant	Benign	rs2020911	[51641]	0.412	22601	0.624	eas	0.614	eas	0.321	1844	0.361	nfe	0.353	nfe
2	48031989	CAA	C	MSH6	2	0	NM_000179.2:c.3439-57_3439-56del		[5/9]	deletion	intron_variant	Uncertain significance
2	48032033	C	T	MSH6	3	0	NM_000179.2:c.3439-16C>T		[5/9]	SNV	intron_variant&splice_polypyrimidine_tract_variant	Benign	rs192614006	[94863]	0.0021	0	0.00379	nfe	0.00349	nfe	0.00182	0	0.00324	nfe	0.00253	nfe
2	48032717	T	A	MSH6	6	0	NM_000179.2:c.3557-40T>A		[6/9]	SNV	intron_variant	Likely benign	rs189436849	[94890]	0.0057	4	0.00969	nfe	0.00921	nfe	0.00698	2	0.0121	nfe	0.0107	nfe
2	48032856	TA	T	MSH6	1	0	NM_000179.2:c.3646+13del		[7/9]	deletion	intron_variant	Uncertain significance
2	48032874	ACTAT	A	MSH6	718	365	NM_000179.2:c.3646+35_3646+38del		[7/9]	deletion	intron_variant	Benign	rs1184848737		0.685	59705	0.87	eas	0.859	eas	0.705	7836	0.803	afr	0.788	afr
2	48032937	T	C	MSH6	747	441	NM_000179.2:c.3646+91T>C		[7/9]	SNV	intron_variant	Benign	rs3136359	[94906]							0.778	9685	0.924	afr	0.907	afr
2	48033272	ATTTTTGTTTTAATTCCT	A	MSH6	180	10	NM_000179.2:c.3647-51_3647-35del		[7/9]	deletion	intron_variant	Benign	rs1250989778								0.104	160	0.118	nfe	0.114	nfe
2	48033273	TTTTTG	T	MSH6	7	0	NM_000179.2:c.3647-65_3647-61del		[7/9]	deletion	intron_variant	Uncertain significance	rs1471380217								0.00316	0	0.0037	nfe	0.00293	nfe
2	48033423	A	T	MSH6	1	0	NM_000179.2:c.3727A>T	NP_000170.1:p.Thr1243Ser	[8/10]	SNV	missense_variant	Uncertain significance	rs147453999	[133046]	0.000275	1	0.00114	sas	0.000844	sas	0.000159	0	6.48e-05	nfe	3e-06	nfe
2	48033488	A	G	MSH6	1	0	NM_000179.2:c.3792A>G	NP_000170.1:p.Leu1264=	[8/10]	SNV	synonymous_variant	Uncertain significance	rs786202051	[182181]
2	48033520	C	T	MSH6	1	0	NM_000179.2:c.3801+23C>T		[8/9]	SNV	intron_variant	Likely benign
2	48033546	C	CT	MSH6	171	11	NM_000179.2:c.3802-43dup		[8/9]	insertion	intron_variant	Benign	rs1030049224		0.0749	1052	0.112	nfe	0.11	nfe	0.0847	140	0.116	nfe	0.111	nfe
2	48033551	C	G	MSH6	748	434	NM_000179.2:c.3802-40C>G		[8/9]	SNV	intron_variant	Benign	rs3136367	[45256]	0.734	68350	0.919	afr	0.906	afr	0.771	9530	0.919	afr	0.903	afr
2	48033775	C	T	MSH6	2	0	NM_000179.2:c.3986C>T	NP_000170.1:p.Ser1329Leu	[9/10]	SNV	missense_variant	Likely benign	rs199594809	[94971]	4.47e-05	0	9.88e-05	nfe	5.49e-05	nfe	6.38e-05	0	0.00013	nfe	2.24e-05	nfe
2	48033791	GTAAC	G	MSH6	3	0	NM_000179.2:c.4001+12_4001+15del		[9/9]	deletion	splice_donor_variant&intron_variant&splice_donor_5th_base_variant	Likely benign	rs587782538		0.00122	0	0.00326	eas	0.00259	eas	0.00124	0	0.0013	nfe	0.000859	nfe
2	48033829	C	G	MSH6	3	0	NM_000179.2:c.4001+39C>G		[9/9]	SNV	intron_variant	Likely benign	rs201482798		0.00112	2	0.00518	sas	0.00452	sas	0.000546	0	0.000716	nfe	0.000401	nfe
2	48033873	A	G	MSH6	1	0	NM_000179.2:c.4002-45A>G		[9/9]	SNV	intron_variant	Likely benign	rs1286572825								3.24e-05	0	0.000116	afr	5e-06	afr
2	48033975	G	GCTGA	MSH6	1	0	NM_000179.2:c.4062_4065dup	NP_000170.1:p.Leu1356AspfsTer4	[10/10]	insertion	frameshift_variant	Uncertain significance	rs775836476		6.37e-05	0	0.000426	sas	0.000251	sas
2	48034010	T	C	MSH6	1	0	NM_000179.2:c.*11T>C		[10/10]	SNV	3_prime_UTR_variant	Likely benign	rs757708396		7.97e-06	0	2.9e-05	amr	1e-06	amr
2	48034018	TTTGAG	T	MSH6	1	0	NM_000179.2:c.*24_*28del		[10/10]	deletion	3_prime_UTR_variant	Uncertain significance	rs754683604		0.00012	0	0.000247	nfe	0.000175	nfe	9.58e-05	0	0.000195	nfe	5.25e-05	nfe
3	10183274	C	T	VHL	776	622				SNV	upstream_gene_variant	Benign	rs779804								0.899	12166	0.935	afr	0.917	afr
3	10183301	A	G	VHL	2	0				SNV	upstream_gene_variant	Likely benign	rs140811053								0.00132	0	0.00216	nfe	0.00158	nfe
3	10183337	G	A	VHL	714	404	NM_000551.3:c.-195G>A		[1/3]	SNV	5_prime_UTR_variant	Benign	rs779805	[291569]							0.58	5908	0.698	nfe	0.687	nfe
3	10183388	C	T	VHL	1	0	NM_000551.3:c.-144C>T		[1/3]	SNV	5_prime_UTR_variant	Likely benign
3	10183541	AG	TT	VHL	1	0	NM_000551.3:c.10_11delinsTT	NP_000542.1:p.Arg4Leu	[1/3]	substitution	missense_variant	Uncertain significance
[truncated: 1,156 more rows]
